# Supplementary material for: Tree Species Richness and Neighborhood Effects on Ectomycorrhizal Fungal Richness and Community Structure in Boreal Forest
Source: Front Microbiol. 2021 Feb 22;12:567961. doi: 10.3389/fmicb.2021.567961 (PMC7939122; doi:10.3389/fmicb.2021.567961)
Supplement: Supplementary file 1 [file Data_Sheet_1.xlsx]

## Sheet: Table S1
Supplementary Table S1. Primers used in this study
Sample name	Forward primer name	Forward primer sequence	Reverse primer name	Reverse primer sequence with tag
1_11_S	ITS3ngsMixTag1-5	CTAGACTCGTCANCGATGAAGAACGYRG	ITS4ngs_067	ATCGATAGTGATCCTSCGCTTATTGATATGC
1_21_S	ITS3ngsMixTag1-5	CTAGACTCGTCANCGATGAAGAACGYRG	ITS4ngs_063	ATAGTCGCATATCCTSCGCTTATTGATATGC
1_35_P	ITS3ngsMixTag1-5	CTAGACTCGTCANCGATGAAGAACGYRG	ITS4ngs_053	AGTCGAGAGATCCTSCGCTTATTGATATGC
1_36_P	ITS3ngsMixTag1-5	CTAGACTCGTCANCGATGAAGAACGYRG	ITS4ngs_059	ACGTACTCAGATCCTSCGCTTATTGATATGC
1_39_P	ITS3ngsMixTag1-5	CTAGACTCGTCANCGATGAAGAACGYRG	ITS4ngs_110	ATGAGTGACGCTCCTSCGCTTATTGATATGC
1_46_S	ITS3ngsMixTag1-5	CTAGACTCGTCANCGATGAAGAACGYRG	ITS4ngs_061	ACTATAGCGTATCCTSCGCTTATTGATATGC
1_51_P	ITS3ngsMixTag1-5	CTAGACTCGTCANCGATGAAGAACGYRG	ITS4ngs_102	ATAGCTCTATCTCCTSCGCTTATTGATATGC
1_61_S	ITS3ngsMixTag1-5	CTAGACTCGTCANCGATGAAGAACGYRG	ITS4ngs_047	ATGTGAGTAGTTCCTSCGCTTATTGATATGC
10_1_S	ITS3ngsMixTag1-5	CTAGACTCGTCANCGATGAAGAACGYRG	ITS4ngs_001	ACGAGTGCGTTCCTSCGCTTATTGATATGC
10_19_S	ITS3ngsMixTag1-5	CTAGACTCGTCANCGATGAAGAACGYRG	ITS4ngs_113	ATGCTCGCTACTCCTSCGCTTATTGATATGC
10_38_S	ITS3ngsMixTag1-5	CTAGACTCGTCANCGATGAAGAACGYRG	ITS4ngs_036	ACGACGTGACTTCCTSCGCTTATTGATATGC
10_45_S	ITS3ngsMixTag1-5	CTAGACTCGTCANCGATGAAGAACGYRG	ITS4ngs_033	ATAGAGTACTTCCTSCGCTTATTGATATGC
11_28_B	ITS3ngsMixTag1-5	CTAGACTCGTCANCGATGAAGAACGYRG	ITS4ngs_038	ATACACGTGATTCCTSCGCTTATTGATATGC
11_32_B	ITS3ngsMixTag1-5	CTAGACTCGTCANCGATGAAGAACGYRG	ITS4ngs_011	ATGATACGTCTTCCTSCGCTTATTGATATGC
11_42_B	ITS3ngsMixTag1-5	CTAGACTCGTCANCGATGAAGAACGYRG	ITS4ngs_035	ACAGTAGACGTTCCTSCGCTTATTGATATGC
11_61_B	ITS3ngsMixTag1-5	CTAGACTCGTCANCGATGAAGAACGYRG	ITS4ngs_017	ACGTCTAGTACTCCTSCGCTTATTGATATGC
12_126_S	ITS3ngsMixTag1-5	CTAGACTCGTCANCGATGAAGAACGYRG	ITS4ngs_121	ATAGCTCTCGATCCTSCGCTTATTGATATGC
12_17_P	ITS3ngsMixTag1-5	CTAGACTCGTCANCGATGAAGAACGYRG	ITS4ngs_110	ATGAGTGACGCTCCTSCGCTTATTGATATGC
12_20_S	ITS3ngsMixTag1-5	CTAGACTCGTCANCGATGAAGAACGYRG	ITS4ngs_113	ATGCTCGCTACTCCTSCGCTTATTGATATGC
12_34_P	ITS3ngsMixTag1-5	CTAGACTCGTCANCGATGAAGAACGYRG	ITS4ngs_099	ACTGTACATACTCCTSCGCTTATTGATATGC
12_35_B	ITS3ngsMixTag1-5	CTAGACTCGTCANCGATGAAGAACGYRG	ITS4ngs_120	AGTGAGCTCGATCCTSCGCTTATTGATATGC
12_44_B	ITS3ngsMixTag1-5	CTAGACTCGTCANCGATGAAGAACGYRG	ITS4ngs_100	ATAGACTGCACTCCTSCGCTTATTGATATGC
12_56_S	ITS3ngsMixTag1-5	CTAGACTCGTCANCGATGAAGAACGYRG	ITS4ngs_119	AGTCTGACTGATCCTSCGCTTATTGATATGC
12_57_B	ITS3ngsMixTag1-5	CTAGACTCGTCANCGATGAAGAACGYRG	ITS4ngs_104	ATATGATACGCTCCTSCGCTTATTGATATGC
12_68_B	ITS3ngsMixTag1-5	CTAGACTCGTCANCGATGAAGAACGYRG	ITS4ngs_116	AGACTCAGCGATCCTSCGCTTATTGATATGC
12_71_P	ITS3ngsMixTag1-5	CTAGACTCGTCANCGATGAAGAACGYRG	ITS4ngs_103	ATATAGACATCTCCTSCGCTTATTGATATGC
12_76_P	ITS3ngsMixTag1-5	CTAGACTCGTCANCGATGAAGAACGYRG	ITS4ngs_111	ATGATGTGTACTCCTSCGCTTATTGATATGC
12_92_S	ITS3ngsMixTag1-5	CTAGACTCGTCANCGATGAAGAACGYRG	ITS4ngs_108	ATCGCAGACACTCCTSCGCTTATTGATATGC
13_1_P	ITS3ngsMixTag1-5	CTAGACTCGTCANCGATGAAGAACGYRG	ITS4ngs_098	ACTCTACGCTCTCCTSCGCTTATTGATATGC
13_23_B	ITS3ngsMixTag1-5	CTAGACTCGTCANCGATGAAGAACGYRG	ITS4ngs_105	ATCACTCATACTCCTSCGCTTATTGATATGC
13_35_B	ITS3ngsMixTag1-5	CTAGACTCGTCANCGATGAAGAACGYRG	ITS4ngs_115	ACTCACAGAGATCCTSCGCTTATTGATATGC
13_47_B	ITS3ngsMixTag1-5	CTAGACTCGTCANCGATGAAGAACGYRG	ITS4ngs_112	ATGCTATAGACTCCTSCGCTTATTGATATGC
13_56_P	ITS3ngsMixTag1-5	CTAGACTCGTCANCGATGAAGAACGYRG	ITS4ngs_107	ATCGAGCTCTCTCCTSCGCTTATTGATATGC
13_62_P	ITS3ngsMixTag1-5	CTAGACTCGTCANCGATGAAGAACGYRG	ITS4ngs_102	ATAGCTCTATCTCCTSCGCTTATTGATATGC
13_68_P	ITS3ngsMixTag1-5	CTAGACTCGTCANCGATGAAGAACGYRG	ITS4ngs_106	ATCATCGAGTCTCCTSCGCTTATTGATATGC
13_79_P	ITS3ngsMixTag1-5	CTAGACTCGTCANCGATGAAGAACGYRG	ITS4ngs_109	ATCTGTCTCGCTCCTSCGCTTATTGATATGC
14_24_P	ITS3ngsMixTag1-5	CTAGACTCGTCANCGATGAAGAACGYRG	ITS4ngs_087	ATATAGTCGCTCCTSCGCTTATTGATATGC
14_27_P	ITS3ngsMixTag1-5	CTAGACTCGTCANCGATGAAGAACGYRG	ITS4ngs_088	ATCTACTGACTCCTSCGCTTATTGATATGC
14_52_P	ITS3ngsMixTag1-5	CTAGACTCGTCANCGATGAAGAACGYRG	ITS4ngs_085	AGTGTATGTCTCCTSCGCTTATTGATATGC
14_53_P	ITS3ngsMixTag1-5	CTAGACTCGTCANCGATGAAGAACGYRG	ITS4ngs_081	AGAGCGTCACTCCTSCGCTTATTGATATGC
15_10_B	ITS3ngsMixTag1-5	CTAGACTCGTCANCGATGAAGAACGYRG	ITS4ngs_089	ACACGTAGATCTCCTSCGCTTATTGATATGC
15_12_B	ITS3ngsMixTag1-5	CTAGACTCGTCANCGATGAAGAACGYRG	ITS4ngs_092	ACGACACTATCTCCTSCGCTTATTGATATGC
15_2_P	ITS3ngsMixTag1-5	CTAGACTCGTCANCGATGAAGAACGYRG	ITS4ngs_093	ACGAGACGCGCTCCTSCGCTTATTGATATGC
15_30_P	ITS3ngsMixTag1-5	CTAGACTCGTCANCGATGAAGAACGYRG	ITS4ngs_090	ACACGTGTCGCTCCTSCGCTTATTGATATGC
15_44_B	ITS3ngsMixTag1-5	CTAGACTCGTCANCGATGAAGAACGYRG	ITS4ngs_095	ACGTCGATCTCTCCTSCGCTTATTGATATGC
15_45_P	ITS3ngsMixTag1-5	CTAGACTCGTCANCGATGAAGAACGYRG	ITS4ngs_097	ACTAGTCACTCTCCTSCGCTTATTGATATGC
15_50_B	ITS3ngsMixTag1-5	CTAGACTCGTCANCGATGAAGAACGYRG	ITS4ngs_091	ACATACTCTACTCCTSCGCTTATTGATATGC
15_7_P	ITS3ngsMixTag1-5	CTAGACTCGTCANCGATGAAGAACGYRG	ITS4ngs_094	ACGTATGCGACTCCTSCGCTTATTGATATGC
16_12_P	ITS3ngsMixTag1-5	CTAGACTCGTCANCGATGAAGAACGYRG	ITS4ngs_057	ACGCGTATACATCCTSCGCTTATTGATATGC
16_42_P	ITS3ngsMixTag1-5	CTAGACTCGTCANCGATGAAGAACGYRG	ITS4ngs_055	ACGATCGTATATCCTSCGCTTATTGATATGC
16_44_P	ITS3ngsMixTag1-5	CTAGACTCGTCANCGATGAAGAACGYRG	ITS4ngs_066	ATCACGCGAGATCCTSCGCTTATTGATATGC
16_60_P	ITS3ngsMixTag1-5	CTAGACTCGTCANCGATGAAGAACGYRG	ITS4ngs_056	ACGCAGTACGATCCTSCGCTTATTGATATGC
17_10_S	ITS3ngsMixTag1-5	CTAGACTCGTCANCGATGAAGAACGYRG	ITS4ngs_071	ATGTAGTGTGATCCTSCGCTTATTGATATGC
17_13_P	ITS3ngsMixTag1-5	CTAGACTCGTCANCGATGAAGAACGYRG	ITS4ngs_086	ATAGATAGACTCCTSCGCTTATTGATATGC
17_18_P	ITS3ngsMixTag1-5	CTAGACTCGTCANCGATGAAGAACGYRG	ITS4ngs_077	ACGACAGCTCTCCTSCGCTTATTGATATGC
17_22_S	ITS3ngsMixTag1-5	CTAGACTCGTCANCGATGAAGAACGYRG	ITS4ngs_083	AGTAGTGATCTCCTSCGCTTATTGATATGC
17_25_S	ITS3ngsMixTag1-5	CTAGACTCGTCANCGATGAAGAACGYRG	ITS4ngs_072	ATGTCACACGATCCTSCGCTTATTGATATGC
17_35_S	ITS3ngsMixTag1-5	CTAGACTCGTCANCGATGAAGAACGYRG	ITS4ngs_074	ACACATACGCTCCTSCGCTTATTGATATGC
17_41_P	ITS3ngsMixTag1-5	CTAGACTCGTCANCGATGAAGAACGYRG	ITS4ngs_073	ATGTCGTCGCATCCTSCGCTTATTGATATGC
17_7_P	ITS3ngsMixTag1-5	CTAGACTCGTCANCGATGAAGAACGYRG	ITS4ngs_084	AGTGACACACTCCTSCGCTTATTGATATGC
18_12_S	ITS3ngsMixTag1-5	CTAGACTCGTCANCGATGAAGAACGYRG	ITS4ngs_078	ACGTCTCATCTCCTSCGCTTATTGATATGC
18_2_S	ITS3ngsMixTag1-5	CTAGACTCGTCANCGATGAAGAACGYRG	ITS4ngs_080	ACTCGCGCACTCCTSCGCTTATTGATATGC
18_34_S	ITS3ngsMixTag1-5	CTAGACTCGTCANCGATGAAGAACGYRG	ITS4ngs_082	AGCGACTAGCTCCTSCGCTTATTGATATGC
18_57_S	ITS3ngsMixTag1-5	CTAGACTCGTCANCGATGAAGAACGYRG	ITS4ngs_079	ACTCATCTACTCCTSCGCTTATTGATATGC
19_23_P	ITS3ngsMixTag1-5	CTAGACTCGTCANCGATGAAGAACGYRG	ITS4ngs_063	ATAGTCGCATATCCTSCGCTTATTGATATGC
19_25_P	ITS3ngsMixTag1-5	CTAGACTCGTCANCGATGAAGAACGYRG	ITS4ngs_048	AACAGTATATATCCTSCGCTTATTGATATGC
19_31_P	ITS3ngsMixTag1-5	CTAGACTCGTCANCGATGAAGAACGYRG	ITS4ngs_054	AGTGCTACGATCCTSCGCTTATTGATATGC
19_33_S	ITS3ngsMixTag1-5	CTAGACTCGTCANCGATGAAGAACGYRG	ITS4ngs_042	ATCGATCACGTTCCTSCGCTTATTGATATGC
19_34_P	ITS3ngsMixTag1-5	CTAGACTCGTCANCGATGAAGAACGYRG	ITS4ngs_050	ACTAGCAGTATCCTSCGCTTATTGATATGC
19_4_S	ITS3ngsMixTag1-5	CTAGACTCGTCANCGATGAAGAACGYRG	ITS4ngs_046	ATGACGTATGTTCCTSCGCTTATTGATATGC
19_40_S	ITS3ngsMixTag1-5	CTAGACTCGTCANCGATGAAGAACGYRG	ITS4ngs_043	ATCGCACTAGTTCCTSCGCTTATTGATATGC
19_48_S	ITS3ngsMixTag1-5	CTAGACTCGTCANCGATGAAGAACGYRG	ITS4ngs_070	ATGAGTCAGTATCCTSCGCTTATTGATATGC
2_17_B	ITS3ngsMixTag1-5	CTAGACTCGTCANCGATGAAGAACGYRG	ITS4ngs_104	ATATGATACGCTCCTSCGCTTATTGATATGC
2_2_S	ITS3ngsMixTag1-5	CTAGACTCGTCANCGATGAAGAACGYRG	ITS4ngs_106	ATCATCGAGTCTCCTSCGCTTATTGATATGC
2_22_B	ITS3ngsMixTag1-5	CTAGACTCGTCANCGATGAAGAACGYRG	ITS4ngs_088	ATCTACTGACTCCTSCGCTTATTGATATGC
2_24_S	ITS3ngsMixTag1-5	CTAGACTCGTCANCGATGAAGAACGYRG	ITS4ngs_111	ATGATGTGTACTCCTSCGCTTATTGATATGC
2_36_S	ITS3ngsMixTag1-5	CTAGACTCGTCANCGATGAAGAACGYRG	ITS4ngs_100	ATAGACTGCACTCCTSCGCTTATTGATATGC
2_4_S	ITS3ngsMixTag1-5	CTAGACTCGTCANCGATGAAGAACGYRG	ITS4ngs_118	AGCTATCGCGATCCTSCGCTTATTGATATGC
2_5_B	ITS3ngsMixTag1-5	CTAGACTCGTCANCGATGAAGAACGYRG	ITS4ngs_112	ATGCTATAGACTCCTSCGCTTATTGATATGC
2_9_B	ITS3ngsMixTag1-5	CTAGACTCGTCANCGATGAAGAACGYRG	ITS4ngs_103	ATATAGACATCTCCTSCGCTTATTGATATGC
20_10_S	ITS3ngsMixTag1-5	CTAGACTCGTCANCGATGAAGAACGYRG	ITS4ngs_090	ACACGTGTCGCTCCTSCGCTTATTGATATGC
20_11_B	ITS3ngsMixTag1-5	CTAGACTCGTCANCGATGAAGAACGYRG	ITS4ngs_048	AACAGTATATATCCTSCGCTTATTGATATGC
20_17_B	ITS3ngsMixTag1-5	CTAGACTCGTCANCGATGAAGAACGYRG	ITS4ngs_043	ATCGCACTAGTTCCTSCGCTTATTGATATGC
20_2_B	ITS3ngsMixTag1-5	CTAGACTCGTCANCGATGAAGAACGYRG	ITS4ngs_026	ACATACGCGTTCCTSCGCTTATTGATATGC
20_23_S	ITS3ngsMixTag1-5	CTAGACTCGTCANCGATGAAGAACGYRG	ITS4ngs_071	ATGTAGTGTGATCCTSCGCTTATTGATATGC
20_31_B	ITS3ngsMixTag1-5	CTAGACTCGTCANCGATGAAGAACGYRG	ITS4ngs_039	ATACAGATCGTTCCTSCGCTTATTGATATGC
20_36_S	ITS3ngsMixTag1-5	CTAGACTCGTCANCGATGAAGAACGYRG	ITS4ngs_109	ATCTGTCTCGCTCCTSCGCTTATTGATATGC
20_63_S	ITS3ngsMixTag1-5	CTAGACTCGTCANCGATGAAGAACGYRG	ITS4ngs_072	ATGTCACACGATCCTSCGCTTATTGATATGC
21_32_P	ITS3ngsMixTag1-5	CTAGACTCGTCANCGATGAAGAACGYRG	ITS4ngs_062	ATACGTCATCATCCTSCGCTTATTGATATGC
21_39_P	ITS3ngsMixTag1-5	CTAGACTCGTCANCGATGAAGAACGYRG	ITS4ngs_058	ACGTACAGTCATCCTSCGCTTATTGATATGC
21_46_P	ITS3ngsMixTag1-5	CTAGACTCGTCANCGATGAAGAACGYRG	ITS4ngs_070	ATGAGTCAGTATCCTSCGCTTATTGATATGC
21_6_P	ITS3ngsMixTag1-5	CTAGACTCGTCANCGATGAAGAACGYRG	ITS4ngs_044	ATCTAGCGACTTCCTSCGCTTATTGATATGC
22_14_S	ITS3ngsMixTag1-5	CTAGACTCGTCANCGATGAAGAACGYRG	ITS4ngs_052	AGTATACATATCCTSCGCTTATTGATATGC
22_15_S	ITS3ngsMixTag1-5	CTAGACTCGTCANCGATGAAGAACGYRG	ITS4ngs_068	ATCGCTGCGTATCCTSCGCTTATTGATATGC
22_25_P	ITS3ngsMixTag1-5	CTAGACTCGTCANCGATGAAGAACGYRG	ITS4ngs_050	ACTAGCAGTATCCTSCGCTTATTGATATGC
22_27_S	ITS3ngsMixTag1-5	CTAGACTCGTCANCGATGAAGAACGYRG	ITS4ngs_054	AGTGCTACGATCCTSCGCTTATTGATATGC
22_43_P	ITS3ngsMixTag1-5	CTAGACTCGTCANCGATGAAGAACGYRG	ITS4ngs_046	ATGACGTATGTTCCTSCGCTTATTGATATGC
22_57_P	ITS3ngsMixTag1-5	CTAGACTCGTCANCGATGAAGAACGYRG	ITS4ngs_042	ATCGATCACGTTCCTSCGCTTATTGATATGC
22_70_P	ITS3ngsMixTag1-5	CTAGACTCGTCANCGATGAAGAACGYRG	ITS4ngs_065	ATATGCTAGTATCCTSCGCTTATTGATATGC
22_78_S	ITS3ngsMixTag1-5	CTAGACTCGTCANCGATGAAGAACGYRG	ITS4ngs_069	ATCTGACGTCATCCTSCGCTTATTGATATGC
23_1_S	ITS3ngsMixTag1-5	CTAGACTCGTCANCGATGAAGAACGYRG	ITS4ngs_028	ACTACTATGTTCCTSCGCTTATTGATATGC
23_58_S	ITS3ngsMixTag1-5	CTAGACTCGTCANCGATGAAGAACGYRG	ITS4ngs_017	ACGTCTAGTACTCCTSCGCTTATTGATATGC
23_60_S	ITS3ngsMixTag1-5	CTAGACTCGTCANCGATGAAGAACGYRG	ITS4ngs_055	ACGATCGTATATCCTSCGCTTATTGATATGC
23_78_S	ITS3ngsMixTag1-5	CTAGACTCGTCANCGATGAAGAACGYRG	ITS4ngs_058	ACGTACAGTCATCCTSCGCTTATTGATATGC
24_132_S	ITS3ngsMixTag1-5	CTAGACTCGTCANCGATGAAGAACGYRG	ITS4ngs_057	ACGCGTATACATCCTSCGCTTATTGATATGC
24_155_S	ITS3ngsMixTag1-5	CTAGACTCGTCANCGATGAAGAACGYRG	ITS4ngs_082	AGCGACTAGCTCCTSCGCTTATTGATATGC
24_2_B	ITS3ngsMixTag1-5	CTAGACTCGTCANCGATGAAGAACGYRG	ITS4ngs_052	AGTATACATATCCTSCGCTTATTGATATGC
24_42_S	ITS3ngsMixTag1-5	CTAGACTCGTCANCGATGAAGAACGYRG	ITS4ngs_047	ATGTGAGTAGTTCCTSCGCTTATTGATATGC
24_44_S	ITS3ngsMixTag1-5	CTAGACTCGTCANCGATGAAGAACGYRG	ITS4ngs_061	ACTATAGCGTATCCTSCGCTTATTGATATGC
24_50_B	ITS3ngsMixTag1-5	CTAGACTCGTCANCGATGAAGAACGYRG	ITS4ngs_014	ACGAGAGATACTCCTSCGCTTATTGATATGC
24_59_B	ITS3ngsMixTag1-5	CTAGACTCGTCANCGATGAAGAACGYRG	ITS4ngs_059	ACGTACTCAGATCCTSCGCTTATTGATATGC
24_77_B	ITS3ngsMixTag1-5	CTAGACTCGTCANCGATGAAGAACGYRG	ITS4ngs_044	ATCTAGCGACTTCCTSCGCTTATTGATATGC
25_1_P	ITS3ngsMixTag1-5	CTAGACTCGTCANCGATGAAGAACGYRG	ITS4ngs_003	AGACGCACTCTCCTSCGCTTATTGATATGC
25_101_S	ITS3ngsMixTag1-5	CTAGACTCGTCANCGATGAAGAACGYRG	ITS4ngs_068	ATCGCTGCGTATCCTSCGCTTATTGATATGC
25_25_P	ITS3ngsMixTag1-5	CTAGACTCGTCANCGATGAAGAACGYRG	ITS4ngs_122	ATCACGTGCGATCCTSCGCTTATTGATATGC
25_27_P	ITS3ngsMixTag1-5	CTAGACTCGTCANCGATGAAGAACGYRG	ITS4ngs_032	AGTACGCTATTCCTSCGCTTATTGATATGC
25_34_S	ITS3ngsMixTag1-5	CTAGACTCGTCANCGATGAAGAACGYRG	ITS4ngs_118	AGCTATCGCGATCCTSCGCTTATTGATATGC
25_36_B	ITS3ngsMixTag1-5	CTAGACTCGTCANCGATGAAGAACGYRG	ITS4ngs_117	AGAGAGTGTGATCCTSCGCTTATTGATATGC
25_43_B	ITS3ngsMixTag1-5	CTAGACTCGTCANCGATGAAGAACGYRG	ITS4ngs_091	ACATACTCTACTCCTSCGCTTATTGATATGC
25_50_B	ITS3ngsMixTag1-5	CTAGACTCGTCANCGATGAAGAACGYRG	ITS4ngs_030	AGACTATACTTCCTSCGCTTATTGATATGC
25_65_S	ITS3ngsMixTag1-5	CTAGACTCGTCANCGATGAAGAACGYRG	ITS4ngs_041	ATAGTGTAGATTCCTSCGCTTATTGATATGC
25_83_P	ITS3ngsMixTag1-5	CTAGACTCGTCANCGATGAAGAACGYRG	ITS4ngs_092	ACGACACTATCTCCTSCGCTTATTGATATGC
25_85_S	ITS3ngsMixTag1-5	CTAGACTCGTCANCGATGAAGAACGYRG	ITS4ngs_056	ACGCAGTACGATCCTSCGCTTATTGATATGC
25_99_S	ITS3ngsMixTag1-5	CTAGACTCGTCANCGATGAAGAACGYRG	ITS4ngs_114	ACGTGCAGCGATCCTSCGCTTATTGATATGC
26_12_S	ITS3ngsMixTag1-5	CTAGACTCGTCANCGATGAAGAACGYRG	ITS4ngs_074	ACACATACGCTCCTSCGCTTATTGATATGC
26_2_S	ITS3ngsMixTag1-5	CTAGACTCGTCANCGATGAAGAACGYRG	ITS4ngs_034	ACACGCTACGTTCCTSCGCTTATTGATATGC
26_25_P	ITS3ngsMixTag1-5	CTAGACTCGTCANCGATGAAGAACGYRG	ITS4ngs_029	ACTGTACAGTTCCTSCGCTTATTGATATGC
26_3_B	ITS3ngsMixTag1-5	CTAGACTCGTCANCGATGAAGAACGYRG	ITS4ngs_040	ATACGCTGTCTTCCTSCGCTTATTGATATGC
26_36_B	ITS3ngsMixTag1-5	CTAGACTCGTCANCGATGAAGAACGYRG	ITS4ngs_065	ATATGCTAGTATCCTSCGCTTATTGATATGC
26_37_P	ITS3ngsMixTag1-5	CTAGACTCGTCANCGATGAAGAACGYRG	ITS4ngs_039	ATACAGATCGTTCCTSCGCTTATTGATATGC
26_45_P	ITS3ngsMixTag1-5	CTAGACTCGTCANCGATGAAGAACGYRG	ITS4ngs_037	ATACACACACTTCCTSCGCTTATTGATATGC
26_52_S	ITS3ngsMixTag1-5	CTAGACTCGTCANCGATGAAGAACGYRG	ITS4ngs_036	ACGACGTGACTTCCTSCGCTTATTGATATGC
26_56_S	ITS3ngsMixTag1-5	CTAGACTCGTCANCGATGAAGAACGYRG	ITS4ngs_026	ACATACGCGTTCCTSCGCTTATTGATATGC
26_57_P	ITS3ngsMixTag1-5	CTAGACTCGTCANCGATGAAGAACGYRG	ITS4ngs_081	AGAGCGTCACTCCTSCGCTTATTGATATGC
26_59_B	ITS3ngsMixTag1-5	CTAGACTCGTCANCGATGAAGAACGYRG	ITS4ngs_097	ACTAGTCACTCTCCTSCGCTTATTGATATGC
26_73_B	ITS3ngsMixTag1-5	CTAGACTCGTCANCGATGAAGAACGYRG	ITS4ngs_033	ATAGAGTACTTCCTSCGCTTATTGATATGC
27_16_B	ITS3ngsMixTag1-5	CTAGACTCGTCANCGATGAAGAACGYRG	ITS4ngs_008	ACTCGCGTGTCTCCTSCGCTTATTGATATGC
27_2_B	ITS3ngsMixTag1-5	CTAGACTCGTCANCGATGAAGAACGYRG	ITS4ngs_062	ATACGTCATCATCCTSCGCTTATTGATATGC
27_22_S	ITS3ngsMixTag1-5	CTAGACTCGTCANCGATGAAGAACGYRG	ITS4ngs_083	AGTAGTGATCTCCTSCGCTTATTGATATGC
27_36_B	ITS3ngsMixTag1-5	CTAGACTCGTCANCGATGAAGAACGYRG	ITS4ngs_085	AGTGTATGTCTCCTSCGCTTATTGATATGC
27_44_P	ITS3ngsMixTag1-5	CTAGACTCGTCANCGATGAAGAACGYRG	ITS4ngs_087	ATATAGTCGCTCCTSCGCTTATTGATATGC
27_46_P	ITS3ngsMixTag1-5	CTAGACTCGTCANCGATGAAGAACGYRG	ITS4ngs_002	ACGCTCGACATCCTSCGCTTATTGATATGC
27_47_B	ITS3ngsMixTag1-5	CTAGACTCGTCANCGATGAAGAACGYRG	ITS4ngs_080	ACTCGCGCACTCCTSCGCTTATTGATATGC
27_5_S	ITS3ngsMixTag1-5	CTAGACTCGTCANCGATGAAGAACGYRG	ITS4ngs_084	AGTGACACACTCCTSCGCTTATTGATATGC
27_51_P	ITS3ngsMixTag1-5	CTAGACTCGTCANCGATGAAGAACGYRG	ITS4ngs_011	ATGATACGTCTTCCTSCGCTTATTGATATGC
27_54_P	ITS3ngsMixTag1-5	CTAGACTCGTCANCGATGAAGAACGYRG	ITS4ngs_019	ATGTACTACTCTCCTSCGCTTATTGATATGC
27_73_S	ITS3ngsMixTag1-5	CTAGACTCGTCANCGATGAAGAACGYRG	ITS4ngs_067	ATCGATAGTGATCCTSCGCTTATTGATATGC
27_85_S	ITS3ngsMixTag1-5	CTAGACTCGTCANCGATGAAGAACGYRG	ITS4ngs_079	ACTCATCTACTCCTSCGCTTATTGATATGC
28_1_B	ITS3ngsMixTag1-5	CTAGACTCGTCANCGATGAAGAACGYRG	ITS4ngs_086	ATAGATAGACTCCTSCGCTTATTGATATGC
28_17_P	ITS3ngsMixTag1-5	CTAGACTCGTCANCGATGAAGAACGYRG	ITS4ngs_073	ATGTCGTCGCATCCTSCGCTTATTGATATGC
28_42_P	ITS3ngsMixTag1-5	CTAGACTCGTCANCGATGAAGAACGYRG	ITS4ngs_069	ATCTGACGTCATCCTSCGCTTATTGATATGC
28_47_B	ITS3ngsMixTag1-5	CTAGACTCGTCANCGATGAAGAACGYRG	ITS4ngs_093	ACGAGACGCGCTCCTSCGCTTATTGATATGC
28_49_B	ITS3ngsMixTag1-5	CTAGACTCGTCANCGATGAAGAACGYRG	ITS4ngs_078	ACGTCTCATCTCCTSCGCTTATTGATATGC
28_51_P	ITS3ngsMixTag1-5	CTAGACTCGTCANCGATGAAGAACGYRG	ITS4ngs_016	ATCACGTACTATCCTSCGCTTATTGATATGC
28_57_B	ITS3ngsMixTag1-5	CTAGACTCGTCANCGATGAAGAACGYRG	ITS4ngs_053	AGTCGAGAGATCCTSCGCTTATTGATATGC
28_64_P	ITS3ngsMixTag1-5	CTAGACTCGTCANCGATGAAGAACGYRG	ITS4ngs_066	ATCACGCGAGATCCTSCGCTTATTGATATGC
3_28_B	ITS3ngsMixTag1-5	CTAGACTCGTCANCGATGAAGAACGYRG	ITS4ngs_117	AGAGAGTGTGATCCTSCGCTTATTGATATGC
3_4_B	ITS3ngsMixTag1-5	CTAGACTCGTCANCGATGAAGAACGYRG	ITS4ngs_121	ATAGCTCTCGATCCTSCGCTTATTGATATGC
3_40_B	ITS3ngsMixTag1-5	CTAGACTCGTCANCGATGAAGAACGYRG	ITS4ngs_120	AGTGAGCTCGATCCTSCGCTTATTGATATGC
3_5_B	ITS3ngsMixTag1-5	CTAGACTCGTCANCGATGAAGAACGYRG	ITS4ngs_115	ACTCACAGAGATCCTSCGCTTATTGATATGC
4_13_S	ITS3ngsMixTag1-5	CTAGACTCGTCANCGATGAAGAACGYRG	ITS4ngs_098	ACTCTACGCTCTCCTSCGCTTATTGATATGC
4_21_S	ITS3ngsMixTag1-5	CTAGACTCGTCANCGATGAAGAACGYRG	ITS4ngs_116	AGACTCAGCGATCCTSCGCTTATTGATATGC
4_27_B	ITS3ngsMixTag1-5	CTAGACTCGTCANCGATGAAGAACGYRG	ITS4ngs_108	ATCGCAGACACTCCTSCGCTTATTGATATGC
4_29_S	ITS3ngsMixTag1-5	CTAGACTCGTCANCGATGAAGAACGYRG	ITS4ngs_107	ATCGAGCTCTCTCCTSCGCTTATTGATATGC
4_43_S	ITS3ngsMixTag1-5	CTAGACTCGTCANCGATGAAGAACGYRG	ITS4ngs_105	ATCACTCATACTCCTSCGCTTATTGATATGC
4_50_B	ITS3ngsMixTag1-5	CTAGACTCGTCANCGATGAAGAACGYRG	ITS4ngs_114	ACGTGCAGCGATCCTSCGCTTATTGATATGC
4_51_B	ITS3ngsMixTag1-5	CTAGACTCGTCANCGATGAAGAACGYRG	ITS4ngs_099	ACTGTACATACTCCTSCGCTTATTGATATGC
4_53_B	ITS3ngsMixTag1-5	CTAGACTCGTCANCGATGAAGAACGYRG	ITS4ngs_122	ATCACGTGCGATCCTSCGCTTATTGATATGC
5_12_P	ITS3ngsMixTag1-5	CTAGACTCGTCANCGATGAAGAACGYRG	ITS4ngs_040	ATACGCTGTCTTCCTSCGCTTATTGATATGC
5_14_P	ITS3ngsMixTag1-5	CTAGACTCGTCANCGATGAAGAACGYRG	ITS4ngs_003	AGACGCACTCTCCTSCGCTTATTGATATGC
5_18_B	ITS3ngsMixTag1-5	CTAGACTCGTCANCGATGAAGAACGYRG	ITS4ngs_002	ACGCTCGACATCCTSCGCTTATTGATATGC
5_23_P	ITS3ngsMixTag1-5	CTAGACTCGTCANCGATGAAGAACGYRG	ITS4ngs_030	AGACTATACTTCCTSCGCTTATTGATATGC
5_24_B	ITS3ngsMixTag1-5	CTAGACTCGTCANCGATGAAGAACGYRG	ITS4ngs_119	AGTCTGACTGATCCTSCGCTTATTGATATGC
5_39_P	ITS3ngsMixTag1-5	CTAGACTCGTCANCGATGAAGAACGYRG	ITS4ngs_016	ATCACGTACTATCCTSCGCTTATTGATATGC
5_43_B	ITS3ngsMixTag1-5	CTAGACTCGTCANCGATGAAGAACGYRG	ITS4ngs_014	ACGAGAGATACTCCTSCGCTTATTGATATGC
5_47_B	ITS3ngsMixTag1-5	CTAGACTCGTCANCGATGAAGAACGYRG	ITS4ngs_029	ACTGTACAGTTCCTSCGCTTATTGATATGC
6_22_S	ITS3ngsMixTag1-5	CTAGACTCGTCANCGATGAAGAACGYRG	ITS4ngs_041	ATAGTGTAGATTCCTSCGCTTATTGATATGC
6_35_S	ITS3ngsMixTag1-5	CTAGACTCGTCANCGATGAAGAACGYRG	ITS4ngs_019	ATGTACTACTCTCCTSCGCTTATTGATATGC
6_55_S	ITS3ngsMixTag1-5	CTAGACTCGTCANCGATGAAGAACGYRG	ITS4ngs_032	AGTACGCTATTCCTSCGCTTATTGATATGC
6_68_S	ITS3ngsMixTag1-5	CTAGACTCGTCANCGATGAAGAACGYRG	ITS4ngs_008	ACTCGCGTGTCTCCTSCGCTTATTGATATGC
7_1_B	ITS3ngsMixTag1-5	CTAGACTCGTCANCGATGAAGAACGYRG	ITS4ngs_095	ACGTCGATCTCTCCTSCGCTTATTGATATGC
7_30_B	ITS3ngsMixTag1-5	CTAGACTCGTCANCGATGAAGAACGYRG	ITS4ngs_089	ACACGTAGATCTCCTSCGCTTATTGATATGC
7_39_B	ITS3ngsMixTag1-5	CTAGACTCGTCANCGATGAAGAACGYRG	ITS4ngs_077	ACGACAGCTCTCCTSCGCTTATTGATATGC
7_50_B	ITS3ngsMixTag1-5	CTAGACTCGTCANCGATGAAGAACGYRG	ITS4ngs_094	ACGTATGCGACTCCTSCGCTTATTGATATGC
8_20_B	ITS3ngsMixTag1-5	CTAGACTCGTCANCGATGAAGAACGYRG	ITS4ngs_001	ACGAGTGCGTTCCTSCGCTTATTGATATGC
8_22_B	ITS3ngsMixTag1-5	CTAGACTCGTCANCGATGAAGAACGYRG	ITS4ngs_035	ACAGTAGACGTTCCTSCGCTTATTGATATGC
8_40_B	ITS3ngsMixTag1-5	CTAGACTCGTCANCGATGAAGAACGYRG	ITS4ngs_015	ATACGACGTATCCTSCGCTTATTGATATGC
8_8_B	ITS3ngsMixTag1-5	CTAGACTCGTCANCGATGAAGAACGYRG	ITS4ngs_038	ATACACGTGATTCCTSCGCTTATTGATATGC
9_2_P	ITS3ngsMixTag1-5	CTAGACTCGTCANCGATGAAGAACGYRG	ITS4ngs_037	ATACACACACTTCCTSCGCTTATTGATATGC
9_28_P	ITS3ngsMixTag1-5	CTAGACTCGTCANCGATGAAGAACGYRG	ITS4ngs_028	ACTACTATGTTCCTSCGCTTATTGATATGC
9_52_P	ITS3ngsMixTag1-5	CTAGACTCGTCANCGATGAAGAACGYRG	ITS4ngs_015	ATACGACGTATCCTSCGCTTATTGATATGC
9_6_P	ITS3ngsMixTag1-5	CTAGACTCGTCANCGATGAAGAACGYRG	ITS4ngs_034	ACACGCTACGTTCCTSCGCTTATTGATATGC
NC3	ITS3ngsMixTag1-5	CTAGACTCGTCANCGATGAAGAACGYRG	ITS4ngs_123	ATCGTAGCAGATCCTSCGCTTATTGATATGC
NC4	ITS3ngsMixTag1-5	CTAGACTCGTCANCGATGAAGAACGYRG	ITS4ngs_123	ATCGTAGCAGATCCTSCGCTTATTGATATGC
PosC3	ITS3ngsMixTag1-5	CTAGACTCGTCANCGATGAAGAACGYRG	ITS4ngs_124	ATCGTCTGTGATCCTSCGCTTATTGATATGC
PosC4	ITS3ngsMixTag1-5	CTAGACTCGTCANCGATGAAGAACGYRG	ITS4ngs_124	ATCGTCTGTGATCCTSCGCTTATTGATATGC
ITS3ngs-Mix1tag (95% of all fungi)	CTAGACTCGTCATCGATGAAGAACGCAG
ITS3ngs-Mix2tag (Chytridiomycota)	CTAGACTCGTCAACGATGAAGAACGCAG
ITS3ngs-Mix3tag (Sebacinales p.parte)	CTAGACTCGTCACCGATGAAGAACGCAG
ITS3ngs-Mix4tag (Glomeromycota)	CTAGACTCGTCATCGATGAAGAACGTAG
ITS3ngs-Mix5tag (Sordariales p.parte)	CTAGACTCGTCATCGATGAAGAACGTGG

## Sheet: Table S2
Supplementary Table S2. OTU table of EcM taxa associated with birch, pine and spruce roots
OTU name	Representative sequence	Kingtom	Phylum	Class	Order	Family	Genus	Species	SH (98.5)	SH EcM lineage	Best match ID	Score	e-value	Match Start	Match End	Identity%	1_11_S	1_21_S	1_35_P	1_39_P	1_46_S	1_51_P	1_61_S	2_17_B	2_2_S	2_22_B	2_24_S	2_36_S	2_4_S	2_5_B	2_9_B	3_28_B	3_4_B	3_40_B	3_5_B	4_13_S	4_21_S	4_27_B	4_29_S	4_43_S	4_50_B	4_51_B	4_53_B	5_12_P	5_14_P	5_18_B	5_23_P	5_24_B	5_39_P
FIN0005	CGAAATGCGATAAGTAGTGTGAATTGCAGAATTCAGTGAATCATCGAATCTTTGAACGCACATTGCGCCCCTTGGTATCCCGAGGGGCATGCCTGTTCGAGCGTCATTTCACCACTCAAGCCTGGCTTGGTGTTGGGCGACGTCCCCTTTAGGGACGCGCCTCGAAACACTCGGCGGCGTGGCACCGGCTTTAAGCGTAGCAGAATCTTTCGCTTTGAAAGTCGGGGCCCCGTCTGCCGGAAGACCTACTCACAAGGTTGACCTCGGATCAGGTAGGGATACCCGCTGAACTTAA	Fungi	Ascomycota	Dothideomycetes	Hysteriales	Gloniaceae	Cenococcum		SH199612.07FU	/cenococcum	HM189724	295	9.99629e-120	1	295	1	0	0	0	0	0	39	0	8	597	136	0	0	0	150	0	0	0	0	0	301	2853	0	2270	289	0	14	6	95	0	297	1415	25	137
FIN0006	CGAAATGCGATAAGTAATGTGAATTGCAGATTTTCAGTGAATCATCGAATCTTTGAACGCACCTTGCGCTCCTTGGTATTCCGAGGAGCATGCCTGTTTGAGTGTCATTAAATTCTCAACTCCAAGGGTTTCACGACCTTTCGGAGATTGGACTTGGAGGTGCTGGCCGCATATTGGTCGGCTCCTCTCAAATGCATCAGCGGAATTCAACCTTTGGCTTCCGGATGTCAGTGTGATAATCATGTTGCGCTGTCGTTTGATCCCTCAGAGTCCGCTTATAATGGTCTTCGGACAAAATCATCATCAAATTTGACCTCAAATCAGGTAGGACTACCCGCTGAACTTAA	Fungi	Basidiomycota	Agaricomycetes	Atheliales	Atheliaceae	Piloderma		SH196824.07FU	/piloderma	AJ633118	347	1.12843e-142	1	347	1	0	0	0	0	0	22	0	0	15	0	0	0	0	0	0	0	0	0	0	0	24	0	0	0	0	0	0	1062	14	9	393	32	258
FIN0010	CGAAATGCGATAAGTAATGTGAATTGCAGAATTCAGTGAATCATCGAATCTTTGAACGCACCTTGCGCTCCTTGGTATTCCGAGGAGCATGCCTGTTTGAGTGTCATTAATATATATCAACCCACTCTTGTTGAGTGGTTTGGATGTGGAGGGTTTTGCTGGCTGCTTAAAAGGTGCCAGCTCCTCTGAAATGCATTAGTGGAACAACCTGTCCATTCATTGGTGTGATAACTATCTACGCTGTTGAATGTGAGGCAGTTCAGCTATCTAACAGTCCTTGGACAAACTTATCATTTAATGTGACCTCAAATCAGGTAGGACTACCCGCTGAACTTAA	Fungi	Basidiomycota	Agaricomycetes	Agaricales	Cortinariaceae	Cortinarius			/cortinarius	AJ236075	337	2.92702e-138	1	337	1	0	0	0	22	2	1340	6	10	30	0	8	120	22	6	5136	4308	2139	1371	10	15	23	3486	13	905	2552	3830	18	0	0	4	7	17	2
FIN0011	CGAAATGCGATAAGTAGTGTGAATTGCAGAATTCAGTGAATCATCGAATCTTTGAACGCACATTGCGCCTCATGGTATCCCATGGGGCATGCCTTCCGGAGCGTCGGGAAAACCCCCTTCAAGCATTTTTTTTGCTTGGTTGTGGAGGCTGAGCGTTGCCTGCGTGCACGTTTGCCTTCGAAATTCATTGGCGGACTGTTTCATGTTCCATTTGGCGTTATAGGATAACTCTTTCGCTTGGACTTATGAGGCTGTTCAGCCCAGAAATAACCCCCCATTATTCCGGAACGACCTCAATTAGGTAAGGATACCCGCTGAACTTAA	Fungi	Ascomycota	Pezizomycetes	Pezizales	Pyronemataceae	Otidea			/otidea	KR019792	317	2.01614e-129	1	323	0.99	2	2	2	10	308	862	3	11	11531	2	10	17	10	4	11	12	10	9	8	41	16	8	1346	189	10	12	8	4	0	3	0	15	2
FIN0012	CGAAATGCGATAAGTAGTGTGAATTGCAGAATTCAGTGAATCATCGAATCTTTGAACGCACATTGCGCCCCTTGGTATCCCGAGGGGCATGCCTGTTCGAGCGTCATTTCACCACTCAAGCCTGGCTTGGTGTTGGGCGACGTCCCCTTTGGGGACGCGCCTCGAAACGCTCGGCGGCGTGGCACCGGCTTTAAGCGTAGCAGAATCTTTCGCTTTGAAAGTCGGGGCCCCGTCTGCCGGAAGACCTACTCGCAAGGTTGACCTCGGATCAGGCAGGGATACCCGCTGAACTTAA	Fungi	Ascomycota	Dothideomycetes	Hysteriales	Gloniaceae	Cenococcum	Cenococcum_geophilum	SH199612.07FU	/cenococcum	AY394919	295	9.99629e-120	1	295	1	0	0	0	2	0	35	0	3	7	18	0	3	38	0	0	0	0	2	0	6	744	300	170	123	0	190	4	10	0	2	8	3	0
FIN0013	CGAAATGCGATAAGTAATGTGAATTGCAGATTTTCAGTGAATCATCGAATCTTTGAACGCACCTTGCGCTCCTTGGTATTCCGAGGAGCATGCCTGTTTGAGTGTCATTAAATTCTCAACTCCGATCGATTTGTTTCGACCTCGGAGCTTGGACTTTGGAGTGTGCTGGCGTCGGTCGGCTCCTCTCAAATGCATCAGCGGAATCTAACGTTTCGGACGTCAGTGTGATAATCACGTTGCGCTGTCAACCGATCCTGAAAGGCCCGCTCATAATGGTCTTCGGACAACTTCATATCAAATTTGACCTCAAATCAGGTAGGACTACCCGCTGAACTTAA	Fungi	Basidiomycota	Agaricomycetes	Atheliales	Atheliaceae	Piloderma	Piloderma_fallax	SH203892.07FU	/piloderma	UDB001740	338	1.05939e-138	1	338	1	3	0	2	0	0	3	996	3	9	0	2	0	0	3	0	2	3	2	4	0	6	2	5	4	0	0	4	14	282	10	16	1563	4
FIN0015	CGAAATGCGATACGTAATGTGAATTGCAGAATTCAGTGAATCATCGAATCTTTGAACGCACCTTGCGCCCCCTGGTATTCCGAGGGGCACACCCGTTTGAGTGTCGTGAAAACCTCAACCTCCTTGGTTTCTTCTGGAGACCAAAGCAGGCTTGGACTTTGGAGGCCTTTGCTGGCACCTCTCGCCAGCTCCTCTTAAATGAATTAGCAGGGTCCTCTTTGCTGATCCTCGACGTGTGATAAGATGTTTCCATGTCTTGGTTTCTGGCTCTGTCACCTTTGGGACCCGCTTCTAACCGTCTTCAACCTTGCGTTGAGACAACGTTCGAGCATGTCTCCCTTCTCGGGAAGCTCCCTCGACCCCACGAACCCTTGACCTCAAATCGGGTGAGACTACCCG…	Fungi	Basidiomycota	Agaricomycetes	Russulales	Russulaceae	Lactarius		SH182377.07FU	/russula-lactarius	AM109901	409	4.72978e-170	1	409	1	7	0	0	4	2	35	4	4	334	0	0	4	0	0	0	0	2	2	2	527	5	0	9	0	0	0	4	2	0	3	5	0	3
FIN0016	CGAAATGCGATAAGTAATGTGAATTGCAGATTTTCAGTGAATCATCGAATCTTTGAACGCACCTTGCGCTCCTTGGTATTCCGAGGAGCATGCCTGTTTGAGTGTCATTAAATTCTCAACTCTGATCGATTTGTTTCGACTTCGGAGCTTGGATTTGGAGCGTGCTGGCGTCGGTCGGCTCCTCTTAAATGCATCAGCGGAATCTAACGTTTCGGACGTCAGTGTGATAATCATGTTGCGCTGTCTGTCTGATCTGAAAGCCCGCTCACAATGGTCTTCGGACAACTTCATATCAAATTTGACCTCAAATCAGGTAGGACTACCCGCTGAACTTAA	Fungi	Basidiomycota	Agaricomycetes	Atheliales	Atheliaceae	Piloderma			/piloderma	AY884239	336	8.08703e-138	1	336	1	0	0	0	0	0	2	61	0	0	0	0	0	0	0	0	0	0	0	0	0	0	0	0	0	0	0	0	24	0	0	0	0	168
FIN0017	CGAAATGCGATAAGTAATGTGAATTGCAGATTTTCAGTGAATCATCGAATCTTTGAACGCACCTTGCGCTCCTTGGTATTCCGAGGAGCATGCCTGTTTGAGTGTCATTAAATTCTCAACTCCAAGGGTTTCACGACCTTTCGGAGATTGGACTTGGAGGTGCTGGCCGCATATTGGTCGGCTCCTCTCAAATGCATCAGCGGAATTCAACCTTTGGCTTCCGGATGTCAGTGTGATAATCATGTTGCGCTGTCGTTTGATCCCTCAGAGTCCGCTCATAATGGTCTTCGGACAAAATCATCATCAAATTTGACCTCAAATCAGGTAGGACTACCCGCTGAACTTAA	Fungi	Basidiomycota	Agaricomycetes	Atheliales	Atheliaceae	Piloderma		SH196824.07FU	/piloderma	AJ633118	345	8.6783e-142	1	347	0.99	0	0	0	3	0	2	0	0	2	0	0	0	0	0	0	0	0	0	0	0	3	0	0	0	0	0	0	268	27	7	437	6	281
FIN0018	CGAAATGCGATACGTAATGTGAATTGCAGAATTCAGTGAATCATCGAATCTTTGAACGCACCTTGCGCCCCTTGGTATTCCGAGGGGCACACCCGTTTGAGTGTCGTGAAAACCTCAACCTCTTTGGTTTCTTCTGGGGACCAAAGCAGGCTTGGACTTTGGAGGCCTTTTGCTGGCACCTCTCTCTTTTGAAGGCCAGCTCCTCTTAAATGAATTAGCAGGGTCCTCTTTGCCGATCCTCGACGTGTGATAAGATGTTTTTCCATGTCTTGGTTTCTGGCTCTGTCACCTTTGGGACCCGCTTCTAACCGTCTTGACCTTGCGTCGAGACAATGTTCGAGCATGTCTCCCCATTCTCGGGAAGCTCCCTCGACCCCACGAACCCCTTGACCTCAAATC…	Fungi	Basidiomycota	Agaricomycetes	Russulales	Russulaceae	Lactarius		SH182379.07FU	/russula-lactarius	HM189809	424	1.11572e-176	1	424	1	0	0	0	342	329	199	0	1048	1763	625	23	707	1061	0	0	8	1453	39	405	3	505	4	1482	5	0	42	272	0	0	0	0	3	0
FIN0023	CGAAATGCGATAAGTAATGTGAATTGCAGAATTCAGTGAATCATCGAATCTTTGAACGCACCTTGCGCCCCTTGGCTATTCCGAGGGGCATGCCTGTTTGAGTATCATGAACACCTCAACTCTCATGGTTCGCCATGATGAGCTTGGACTCTGGGGGTTTTGCTGGCCTGCGGTCGGCTCCCCTCAAATGAATCAGCCTCCCAGTGTTTGGTGGCATCACGGGTGTGATAAATATCTACGCTCGCGGTTGTCTGCCAGGTAACCTTTGGTGACAAAGGTTTGCTGGAGCTCACAGATGTCTCTCCTCGGCGAGGACAGCTTTTTTGAACGTTCGATCTCAAATCAGGTAGGACTACCCGCTGAACTTAA	Fungi	Basidiomycota	Agaricomycetes	Thelephorales	Thelephoraceae	Tomentella		SH184509.07FU	/tomentella-thelephora	HM189982	368	6.06525e-152	1	369	0.99	0	0	0	0	273	8	0	0	0	0	0	0	0	0	0	0	0	0	0	0	0	83	0	0	0	0	0	0	0	0	0	0	0
FIN0024	CGAAATGCGATAAGTAATGCGAATTGCAGAATTCCGTGAGTCATCGAATCTTTGAACGCACATTGCGCCCCCCGGCTTCCCGGGGGGCATGCCTGTCCGAGCGTCATTGCCATCCCCTCAAGCTCTGCTTGGCTTGTTGGGCCAGCGTCCGCCTGCGGCTCCTGTCGCGGGGGGACGGGCCCGAAAGGCAGTGGCGGCCCCTGGAGACTTGGTCCTTTGGGCGGTGATGCATGGGTCTCTTCATCCACTGTCCCGTTGGCCACGCCCCGGGAGTCTGTCGAACGATTGGTCTTCCCCCTTTAGGTTGACCTCGGATCAGGTAGGGATACCCGCTGAACTTAA	Fungi	Ascomycota	Eurotiomycetes	Eurotiales	Elaphomycetaceae	Elaphomyces	Elaphomyces_muricatus	SH190236.07FU	/elaphomyces	UDB017328	342	1.8177e-140	1	342	1	0	0	0	4	0	102	0	1471	13	234	2579	29	69	275	10	2493	119	59	711	2	9	30	4	0	0	0	2060	0	0	0	0	5	0
FIN0026	CGAAATGCGATAAGTAATGTGAATTGCAGATTTTCAGTGAATCATCGAATCTTTGAACGCACCTTGCGCTCCTTGGTATTCCGAGGAGCATGCCTGTTTGAGTGTCATTAAATTCTCAACTCCGATCGATTTGTTTCGACCTCGGAGCTTGGACTTTGGAGTGTGCTGGCGTCGGTCGGCTCCTCTCAAATGCATCAGCGGAATCTAACGTTTCGGACGTCAGTGTGATAATCACGTTGCGCTGTCAACCGATCCTGAAAGGCCTGCTCATAATGGTCTTCGGACAACTTCATATCAAATTTGACCTCAAATCAGGTAGGACTACCCGCTGAACTTAA	Fungi	Basidiomycota	Agaricomycetes	Atheliales	Atheliaceae	Piloderma	Piloderma_fallax	SH203892.07FU	/piloderma	UDB001740	336	8.14738e-138	1	338	0.99	2	0	0	3	0	10	254	0	5	0	0	0	0	0	0	4	0	0	0	0	2	0	0	0	0	0	2	10	65	4	16	2158	0
FIN0028	CGAAATGCGATAAGTAATGTGAATTGCAGAATTCAGTGAATCATCGAATCTTTGAACGCACCTTGCGCTCCTTGGTATTCCGAGGAGCATGCCTGTTTGAGTGTCATTAATATATCAACCTCTTTAAATTTTGAGAGTGTTTGGATGTGGGGGTGTTATTTTGCTGGCCTTCTCCAAGGTCAGCTCCCCTGAAATGTATTAGCGGAACAATTTGTTGACCGTTCATTGGTGTGATAGCATATCTACGCTATTGACGTAAAGCAAGTTCAGCTTATAACAGTCCATTGACTTGGACAATTCTCTATTTATTAATGTGACCTCAAATCAGGTAGGACTACCCGCTGAACTTAA	Fungi	Basidiomycota	Agaricomycetes	Agaricales	Cortinariaceae	Cortinarius		SH198244.07FU	/cortinarius	AY083181	351	1.93524e-144	1	351	1	8	3	2	0	4	0	5	0	0	0	0	0	0	0	0	0	0	0	0	0	0	0	0	0	0	0	0	5	3	5	5	0	5
FIN0032	CGAAATGCGATAAGTAGTGTGAATTGCAGAATTCAGTGAATCATCGAATCTTTGAACGCACATTGCGCCCCTTGGTATCCCGAGGGGCATGCCTGTTCGAGCGTCATTTCACCATTCAAGCCTGGCTTGGTGTTGGGCGACGTCCCCTTTGGGGACGCGCTTCGAAATGCTCGGCGGCGTGGCACCGGCTTTAAGCGTAGCAGAATCTTTCGCTTTGAAAGTCGGGGCCCCGTCTGCCGGAAGACCTACTCAAGGTTGACCTCGGATCAGGTAGGGATACCCGCTGAACTTAA	Fungi	Ascomycota	Dothideomycetes	Hysteriales	Gloniaceae	Cenococcum			/cenococcum	AB848418	291	5.86049e-118	1	293	0.99	10	119	3	11	819	11	1524	3	14	0	5	827	5	2	0	8	0	0	2	8	18	2	11	540	0	3	4	318	35	32	22	0	6
FIN0033	CGAAATGCGATAAGTAGTGTGAATTGCAGAATTCAGTGAATCATCGAATCTTTGAACGCACATTGCGCCCCTTGGTATCCCGAGGGGCATGCCTGTTCGAGCGTCATTTCACCACTCAAGCCTGGCTTGGTGTTGGGCGACGTCCCCCTTTAGGGACGCGCTTCGAAACGCTCGGCGGCGTGGCACCGGCTTTAAGCGTAGCAGAATCTTTCGCTTTGAAAGTCGGGGCCCCGTCTGCCGGAAGACCTACTCACAAGGTTGACCTCGGATCAGGTAGGGATACCCGCTGAACTTAA	Fungi	Ascomycota	Dothideomycetes	Hysteriales	Gloniaceae	Cenococcum		SH214459.07FU	/cenococcum	JN197997	296	3.62042e-120	1	296	1	0	0	0	0	0	0	0	0	54	21	0	0	0	13	0	0	0	0	0	42	309	0	153	37	0	2	0	18	0	28	173	0	12
FIN0036	CGAAATGCGATAAGTAATGTGAATTGCAGATTTTCAGTGAATCATCGAATCTTTGAACGCACCTTGCGCCCCTTGGTATTCCGAGGGGCATGCCTGTTTGAGTGTCATTAAATCCTCAACCCCTCCGATTCGTTTCGGTGGGGATTGGACTTGGAGCGTGCTGGCGAAGGTCGGCTCCTCTTTAAATGCATCAGCGGAGAAAATGCCTTTTGCGCCTCTGGCCGTTCAGCGTGATAATGATGTTGCGCTGCGGTCGAGCTTAAGGTCCGCTTCCAAAGGTCCTCGGACAAATATACATATGACTTTTGACCTCAAATCAGGTAGGACTACCCGCTGAACTTAA	Fungi	Basidiomycota	Agaricomycetes	Atheliales	Atheliaceae	Tylospora		SH197766.07FU	/amphinema-tylospora	UDB002638	343	6.57846e-141	1	343	1	0	0	33	26	183	61	43	0	1784	0	0	19	31	0	0	0	0	13	0	0	0	0	0	0	0	0	0	0	0	0	0	3	0
FIN0041	CGAATTGCGATAAGTAATGTGAATTGCAGATTTTCAGTGAATCATCGAATCTTTGAACGCACCTTGCGCTCCTTGGTATTCCGAGGAGCATGCCTGTTTGAGTGTCATTTAATTCTCAACCATCCCTCGATTCGTTTCGAGGGTTTGGCTTGGATTTTGGGGGCTGCCGGGCGACCCTAGGGTCTTCGGCTCTCCTTAAAAGCATTAGCGATGGCGGCGCGATCTAACCCCCCCATGCATGAACGGCCTTCGACGTGATAATGATCGTCGTGGCTGGAGTGTTGTTAGTGGGTGTCGTGAAAGTCGGCGCTTCTAAAGACCTCGTCGAAAGACGAAAACTCGAAACTTGACCTCAAATCAGGTAGGACTACCCGCTGAACTTAA	Fungi	Basidiomycota	Agaricomycetes	Boletales	Paxillaceae	Paxillus		SH210480.07FU	/paxillus-gyrodon	JN661721	384	5.20335e-159	1	384	1	2	0	0	0	56	7	3	52	2	0	10	27	9	0	0	248	0	2	10	7	3	6	92	0	2	7	931	2	0	0	0	2	0
FIN0047	CGAAATGCGATAAGTAATGTGAATTGCAGATTTTCAGTGAATCATCGAATCTTTGAACGCACCTTGCGCTCCTTGGTATTCCGAGGAGCATGCCTGTTTGAGTGTCATTAAATCCTCAACCCCACCGATTTGCTTCGGGGGGATTGGACTTGGAGCGTGCTGGCGAAGGTCGGCTCCTCTTTAAATGCATCAGCGGAGAAGAAAGCTCGTCCCAGTGTGATAATCCTGTTGCGCTGTGGTGGGGTGAAAATTCCGCTTCCAACCGTCCTCCGGGACAAGACATCTCAATTTGACCTCAAATCAGGTAGGACTACCCGCTGAACTTAA	Fungi	Basidiomycota	Agaricomycetes	Atheliales	Atheliaceae	Amphinema		SH197944.07FU	/amphinema-tylospora	EF433987	327	7.58188e-134	1	327	1	2	0	3	2	0	0	0	0	4	0	0	0	0	0	0	0	0	0	2	0	55	0	84	0	0	2	0	0	0	0	0	3	2
FIN0049	CGAAATGCGATAAGTAATGTGAATTGCAGAATTCAGTGAATCATCGAATCTTTGAACGCACCTTGCGCTCCTTGGTATTCCGAGGAGCATGCCTGTTTGAGTGTCATGAAATTCTCAACTGCCTTTTAGCATTTATGTTAAGGGTGAAGTTGGAGTTGGAGGATAATTGCTGGCGCAACTGAGGTTGCTTGTTGGCTCCTCTTGAATGAATGAGTTTTTCTGATGGATCATAGCTCAGTAACACTAATGTGATAATTATCTACGTTAGATGTGAAGAGGCTCCTACAGAAAAGGTGTATCTTGGGGATAACAAACCCTTGACTTTGACAAATCTGACCTCAAATCAGGTAGGACTACCCGCTGAACTTAA	Fungi	Basidiomycota	Agaricomycetes	Thelephorales	Thelephoraceae	Pseudotomentella			/pseudotomentella	AJ889968	370	7.91277e-153	1	370	1	0	74	0	0	0	0	0	0	0	0	0	0	0	0	0	0	0	0	0	0	6	0	51	59	0	8	3	0	0	0	0	0	0
FIN0051	CGAAATGCGATAAGTAATGTGAATTGCAGATTTTCAGTGAATCATCGAATCTTTGAACGCACCTTGCGCCCCTTGGTATTCCGAGGGGCATGCCTGTTTGAGTGTCATTAAATCCTCAACCCCTCCGATTCGTTTCGGTGGGGATTGGACTTGGAGCGTGCTGGCGAAGGTCGGCTCCTCTTTAAATGCATCAGCGGAGAAAATGCCTTTTGCGCCTCTGGCCGTTCAGCGTGATAATGATGTTGCGCTGCGGTCGAGCTTAAGGTCCGCTTCCAAAGGTCCTCTCGGACGATATATACATATGACTTTTGACCTCAAATCAGGTAGGACTACCCGCTGAACTTAA	Fungi	Basidiomycota	Agaricomycetes	Atheliales	Atheliaceae	Tylospora		SH197766.07FU	/amphinema-tylospora	JN943924	346	3.11814e-142	1	346	1	0	0	0	13	146	167	25	0	4244	0	0	5	4	0	0	2	3	5	2	10	3	0	4	0	3	3	4	0	0	0	2	4	0
FIN0053	CGAAATGCGATAAGTAATGTGAATTGCAGATTTTCAGTGAATCATCGAATCTTTGAACGCACCTTGCGCCCCTTGGTATTCCGAGGGGCATGCCTGTTTGAGTGTCATTAAATTCTCAACTCCATTTGATTTGTTTCAAACCTGGAGCTTGGACTTGGAGTGTGCTGGCGTTGACCGTCGGCTCCTCTCAAATGCATCGGCGGAATTGAACCTTTGACTTCCGAACGTCAGTGTGATAATTAACGTTGCGCTGTCGACCGGGGTCGGAGTCCGCTTACAATCGTCCTCGGACAACTTATCAAATTTGACCTCAAATCAGGTAGGACTACCCGCTGAACTTAA	Fungi	Basidiomycota	Agaricomycetes	Atheliales	Atheliaceae	Piloderma		SH196706.07FU	/piloderma	UDB017309	342	1.8177e-140	1	342	1	0	0	0	10	0	6	0	5	11	2	2	0	0	0	2	6	2	4	4	3	5	0	3	2	0	5	5	0	0	0	0	13	0
FIN0056	CGAAATGTGATAAGTAATGTGAATTGCAGAATCCAGTGAATCATCGAATCTTTGAACGCATCTTGCGCTCCTTGGCATTCCGAGGAGCATGCCTGTTTGAGTGTCATTAAACTATCAAAACACTTTTTTTGTTGAAGTGTTTTGGACTTTGGGAGTACTGTGCTGGTCTCTTTTGTTTTGGACCCAGCTCTCCTCAAAAGCATTAACTTTGGAGAACCATCAGTGTGATATATCATTTTGTTTATACGCTGGCTTTCTCCTTTTAAAAATGCCCCTTTGACCTCAAATCAGGTAGGACTACCCGCTGAACTTAA	Fungi	Basidiomycota	Agaricomycetes	Agaricales	Amanitaceae	Amanita	Amanita_fulva	SH192283.07FU	/amanita	UDB015176	314	4.13197e-128	1	314	1	0	0	25	994	0	51	0	5	5	0	5	0	2	0	3	2	0	0	9	3	4	2	0	7	0	0	46	0	0	0	0	0	0
FIN0060	CGAAATGCGATACGTAATGTGAATTGCAGAATTCAGTGAATCATCGAATCTTTGAACGCACCTTGCGCCCCCTGGTATTCCGAGGGGCACACCCGTTTGAGTGTCGTGAAAACCTCAACCTCCTTGGTTTCTTCTGGAGACCAAAGCAGGCTTGGACTTTGGAGACCTTTGCTGGCACCTCTCGCCAGCTCCTCTTAAATGAATTAGCAGGGTCCTCTTTGCTGATCCTCGACGTGTGATAAGATGTTTCCATGTCTTGGTTTCTGGCTCTGTCACCTTTGGGACCCGCTTCTAACCGTCTTCAACCTTGCGTTGAGACAACGTTCGAGCATGTCTCCCTTCTCGGGAAGCTCCCTCGACCCCACGAACCCTTGACCTCAAATCGGGTGAGACTACCCG…	Fungi	Basidiomycota	Agaricomycetes	Russulales	Russulaceae	Lactarius		SH182377.07FU	/russula-lactarius	AM109901	407	3.63749e-169	1	409	0.99	2	0	0	0	3	10	0	0	79	0	0	0	0	0	0	0	0	0	0	189	0	0	0	0	0	0	0	0	2	0	4	0	0
FIN0062	CGAAATGCGATACGTAATGTGAATTGCAGAATTCAGTGAATCATCGAATCTTTGAACGCACCTTGCGCCCCTTGGCATTCCGAGGGGCACACCCGTTTGAGTGTCGTGAAATTCTCAAAACCCTTTCTTTTGGTCATTTTCGACCGCGGAAAGGATTTTGGACTTGGAGGCCTTTTGCTGGTTTCACCTTGAAGCGAGCTCCTCCCAAATGTATTAGTGGGGTCTGCATTGTCGGTCCTTGGCGTGATAAGTTGCTTCTACGTCTTGGATTTTTGGCGCTGTACACCTGCTTCTAACCGTCTCATTGACAACGATGGTGTTCCGGTCGCCACCGATTTTTCGGTGGGAGGCTTGACCCACGAAACAAACCTTGACCTCAAATCGGGTGAGACTACCCGC…	Fungi	Basidiomycota	Agaricomycetes	Russulales	Russulaceae	Russula			/russula-lactarius	AJ534937	408	1.30781e-169	1	408	1	0	0	0	0	0	0	0	13	29	232	10	15	0	0	0	2	22	0	489	0	0	0	0	86	0	24	3	0	0	0	0	0	0
FIN0063	CGAAATGCGATACGTAATGTGAATTGCAGAATTCAGTGAATCATCGAATCTTTGAACGCACCTTGCGCCCCTTGGTATTCCGAGGGGCACACCCGTTTGAGTGTCGTGAAAATCTCAACCTCCTCGGTTTCTTCTGGACGCCGAAGGAGGCTTGGACTTTGGAGGCCTTTGCTGGCGTCTCTCGCCAGCTCCTCTCAAATGAATTAGCGGGGTCCTCTTTGCCGATCCTCGACGTGTGATAAGATGTTTCCATGTCTTGGTTTCTGGCTCTGTCGCCTTTGGGACCCGCTTCTAACCGTCTCAAGTCGAGACAACGTTTGAGCGTGTCTCCCTTCTCGGGAAACACCCTCGAGCCCACGAACCCTTGACCTCAAATCGGGTGAGACTACCCGCTGAACT…	Fungi	Basidiomycota	Agaricomycetes	Russulales	Russulaceae	Lactarius	Lactarius_vietus	SH176403.07FU	/russula-lactarius	UDB011511	402	5.84381e-167	1	402	1	0	0	0	0	0	3	0	0	31	0	0	10	2	0	0	0	33	0	48	0	0	0	0	0	0	0	0	0	0	41	0	68	0
FIN0066	CGAAATGCGATAAGTAGTGTGAATTGCAGAATTCAGTGAATCATCGAATCTTTGAACGCACATTGCGCCCCTTGGTATCCCGAGGGGCATGCCTGTTCGAGCGTCATTTCACCACTCAAGCCTGGCTTGGTGTTGGGCGACGTCCCCTTTGGGGACGCGCCTCGAAACGCTCGGCGGCGTGGCACCGGCTTTAAGCGTAGCAGAATCTTTCGCTTCAAAAGTCAGGGCCCCGTCTGCCGGAAGACCTACTCGCAAGGTTGACCTCGGATCAGGCAGGGATACCCGCTGAACTTAA	Fungi	Ascomycota	Dothideomycetes	Hysteriales	Gloniaceae	Cenococcum		SH199612.07FU	/cenococcum	EU403098	293	7.68776e-119	1	295	0.99	0	0	0	0	0	0	0	0	0	0	0	0	0	0	20	0	0	0	0	0	0	0	0	0	0	0	0	0	0	31	357	0	19
FIN0067	CGAAATGCGATAAGTAATGTGAATTGCAGAATTCAGTGAATCATCGAATCTTTGAACGCACCTTGCGCTCCTTGGTATTCCGAGGAGCATGCCTGTTTGAGTGTCATTAATATATATATCAAACCCTCTTTGTTGAGTGGCTTGGATGTGGAGGTTTTTTGCTGGCCTCTTAAAAGGTCCAGCTCCTCTGAAATGCATTAGCAGAACAGCCTGTTCATTCATTGGTGTGATAACTATCTACGCTATTGAATGTGGGGCAGTTCAGCTTCCTAACAGTCCTTTGGACAATTCATCATTTTATGTGACCTCAAATCAGGTAGGACTACCCGCTGAACTTAA	Fungi	Basidiomycota	Agaricomycetes	Agaricales	Cortinariaceae	Cortinarius	Cortinarius_pholideus	SH188499.07FU	/cortinarius	UDB002169	339	3.83427e-139	1	339	1	0	0	0	0	0	0	0	0	0	0	2	0	2	0	0	0	2	0	0	14	2	0	0	0	0	0	0	0	0	0	0	0	0
FIN0068	CGAATCGCGATATGTAATGTGAATTGCAGATCTACAGTGAATCATCGAATCTTTGAACGCACCTTGCGCTTATCGGTGTTCCGATGAGCATGCCTGTTTGAGCGTCATTAAATTCTCAACCCCTCTCGATTTGCTTCGAGAGGGAGCTTGGATCGTGGAGGCTGCCGGAGACCTGTTTTTCAGGACTCGGGCTCCTCTGAAATGTATTGGCTTGCGGTCGACTTTCGACTGTGCATGACAAGGCCTTTGGCGTGATAATGATCGCCGCTCGCCGAAGTGCACGAACGAATGGTCTCGTGCCTCTAATCAGTCGACGCCTTTTCGAAGGCGTCTTCCTTATTGACGTTTGACCTCAAATCAGGTAGGACTACCCGCTGAACTTAA	Fungi	Basidiomycota	Agaricomycetes	Boletales	Suillaceae	Suillus	Suillus_variegatus	SH176741.07FU	/suillus-rhizopogon	UDB015800	384	5.20335e-159	1	384	1	0	0	0	0	4	2	5	0	3	0	0	0	2	0	0	3	2	0	0	2	2	0	3	2	0	2	2	138	0	4	9	900	746
FIN0069	CGAAATGCGATAAGTAGTGTGAATTGCAGAATTCAGTGAATCATCGAATCTTTGAACGCACATTGCGCCTCATGGTATCCCATGGGGCATGCCTTCCGGAGCGTCGGGAAAACCCCCTTCAAGCATTTTTTTTTGCTTGGTTGTGGAGGCTGAGCGTTGCCTGCGTGCACGTTTGCCTTCGAAATTCATTGGCGGACTGTTTCATGTTCCATTTGGCGTTATAGGATAACTCTTTCGCTTGGACTTATGAGGCTGTTCAGCCCAGAAATAACCCCCCATTATTCCGGAACGACCTCAATTAGGTAAGGATACCCGCTGAACTTAA	Fungi	Ascomycota	Pezizomycetes	Pezizales	Pyronemataceae	Otidea			/otidea	KR019792	314	4.31673e-128	1	324	0.99	0	0	0	2	78	191	0	0	2261	0	0	0	0	0	4	6	0	3	0	15	3	2	267	52	4	4	2	0	0	0	0	2	0
FIN0071	CGAAATGCGATAAGTAATGTGAATTGCAGAATTCAGTGAATCATCGAATCTTTGAACGCACCTTGCGCTCCTTGGTATTCCGAGGAGCATGCCTGTTTGAGTGTCATTAATATTATATATCAAACCCTCTTTTGTTGAGTGGTTTGGATGTGGGGTTGCTGGCCTCTTGAAGGGGTCAGCTTCCCTGAAATGCATTAGCAGAACAGCCTGTTCGTTCCATTGGTGTGATAACTATCTACGCTATTGAATGATGAAGGCAAGTTCAGCTTTCTAACCGTCTTTGGACAATTTATCATCTATATGTGACCTCAAATCAGGTAGGACTACCCGCTGAACTTAA	Fungi	Basidiomycota	Agaricomycetes	Agaricales	Cortinariaceae	Cortinarius		SH197812.07FU	/cortinarius	GU289418	340	1.38772e-139	1	340	1	65	0	0	3210	0	4	3	5	0	3	2	0	0	0	3	6	2	0	2	0	4	0	0	0	2	4	2	217	0	0	3	7	0
FIN0074	CGAAATGCGATAAGTAATGTGAATTGCAGAATTCAGTGAATCATCGAATCTTTGAACGCACCTTGCGCTCCTTGGTATTCCGAGGAGCATGCCTGTTTGAGTGTCATTAATATAATCAACCTCTTCAGCTTTTGCTTGTTGAGTGTTGGATGTGGGGGTACCTTTTGCTGGCCTCACTGAGGTCAGCTCCCCTGAAATGTATTAGCGGAATAATTTGTGGACCGTTCATTGGTGTGATAACTATCTACGCTATTGACGTGAAGCAATTCTGCTTCTAACAGTCCATTGACTTGGACAAATTTCATTAACTTGACCTCAAATCAGGTAGGACTACCCGCTGAACTTAA	Fungi	Basidiomycota	Agaricomycetes	Agaricales	Cortinariaceae	Cortinarius	Cortinarius_multiformis	SH222343.07FU	/cortinarius	KF732624	347	1.12843e-142	1	347	1	0	0	0	0	0	0	0	0	0	0	0	0	0	0	0	0	0	0	0	0	0	0	0	0	0	0	0	0	0	0	0	0	0
FIN0076	CGAAATGCGATAAGTAATGTGAATTGCAGATTTTCAGTGAATCATCGAATCTTTGAACGCACCTTGCGCCCCTTGGTATTCCGAGGGGCATGCCTGTTTGAGTGTCATTAAATCCTCAACCGCGCCGATCGATTTCGGTGGGGCTTGGACTTTGGAGCGTGCTGGCGAAGGTCGGCTCCTCTTTAAATGCATCAGCGGAAGAAACCTTTGTCTTTCCTGCCCTTCGGTGTGATAATCGTGTTGCGCCGCGGTGGAACTTCAACGATCCGCTTACAATGGTCTTCGGACGAATACCTCATGTCATCTTGACCTCAAATCAGGTAGGACTACCCGCTGAACTTAA	Fungi	Basidiomycota	Agaricomycetes	Atheliales	Atheliaceae	Tylospora			/amphinema-tylospora	AJ534922	343	6.57846e-141	1	343	1	0	0	0	3	442	117	0	0	5	2	2	0	0	0	0	0	0	0	3	2	104	0	90	2	0	321	13	0	0	0	4	0	3
FIN0080	CGAAATGCGATAAGTAATGTGAATTGCAGATTTTCAGTGAATCATCGAATCTTTGAACGCACCTTGCGCTCCTTGGTATTCCGAGGAGCATGCCTGTTTGAGTGTCATTAAATTCTCAACTCTGATCGATTTGTTTCGACTTCGGAGCTTGGATTTGGAGCGTGCTGGCGTCGGTCGGCTCCTCTTAAATGCATCAGCGGAATCTAACGTTTCGGACGTCAGTGTGATAGTCATGTTGCGCTGTCTGTCTGATCCGAAAGCCCGCTCACAATGGTCTTCGGACAACTTCATATCAAATTTGACCTCAAATCAGGTAGGACTACCCGCTGAACTTAA	Fungi	Basidiomycota	Agaricomycetes	Atheliales	Atheliaceae	Piloderma		SH203891.07FU	/piloderma	DQ474756	334	6.21942e-137	1	336	0.99	0	0	0	0	0	3	0	0	0	0	0	0	0	0	0	0	0	0	0	0	0	0	0	0	0	0	0	7	0	0	0	3	26
FIN0084	CGAAATGCGATAAGTAATGTGAATTGCAGATTTTCAGTGAATCATCGAATCTTTGAACGCACCTTGCGCTCCTTGGTATTCCGAGGAGCATGCCTGTTTGAGTGTCATTAAATTCTCAACCCCAGCGGTTTGTTGGGGCTTGGACTTGGAGCGTGCTGGCGAAGGTCGGCTCCTCTTTAAATGCATCAGCGGAAAAACGAACTTTTCCCTTCAGCGTGATAATCCTGTTGCGCTGTGGTGGGTCAAGGTCCCGCTCACAATCGTCCTCGGACAAAAGACACATCTGTTTTGACCTCAGATCAGGTAGGACTACCCGCTGAACTTAA	Fungi	Basidiomycota	Agaricomycetes	Atheliales	Atheliaceae	Amphinema		SH182083.07FU	/amphinema-tylospora	EF521223	326	2.09449e-133	1	326	1	0	0	0	0	2	0	0	0	5	0	2	53	0	0	0	2	0	0	4	0	65	0	2	0	0	0	0	0	0	0	0	0	0
FIN0086	CGAAATGCGATAAGTAATGTGAATTGCAGAATTCAGTGAATCATCGAATCTTTGAACGCACCTTGCGCTCCTTGGTATTCCGAGGAGCATGCCTGTTTGAGTGTCATTAATATATCAACCTCCTCAGGTTTTTACTTGTCGAGTGTTTGGATGTGGGGGGTTTTTTTTGCTGGTCTCTCTTGAGATCGGCTCCCCTGAAATGCATTAGCGGAACAATTTGTTGACCCGTTCATTGGTGTGATAACTATCTACGCTATTGACGTGAAGCAGGTTCAGCTTCTAACAGTCCATTAACTTGGACAAATTTTCATTAATGTGACCTCAAATCAGGTAGGACTACCCGCTGAACTTAA	Fungi	Basidiomycota	Agaricomycetes	Agaricales	Cortinariaceae	Cortinarius		SH222335.07FU	/cortinarius	AJ633111	353	2.53415e-145	1	353	1	4	0	0	0	0	0	3	0	0	0	0	0	2	0	0	0	0	0	0	0	3	0	0	0	0	0	4	7	6	0	2	4	0
FIN0087	CGAAATGCGATAAGTAATGTGAATTGCAGAATTCAGTGAATCATCGAATCTTTGAACGCACCTTGCGCTCCTTGGTATTCCGAGGAGCATGCCTGTTTGAGTGTCATTAATATTATATATCGAACCCTCTCTTTTGTTGAGTGGTTTGGATGTGGGGTTTGCTGGCCTCTTGAAGAGGTCAGCTTCCCTGAAATGCATTAGCAGAACAACCTGTTCGTTCATTGGTGTGATAACTATCTACGCTATTGAACGGTGAAGGCAAGTTCAGCTTCCTAACCGTCTTTGGACAATTTATCATCTATATGTGACCTCAAATCAGGTAGGACTACCCGCTGAACTTAA	Fungi	Basidiomycota	Agaricomycetes	Agaricales	Cortinariaceae	Cortinarius	Cortinarius_caesiobrunneus_Kyt#v.,_Niskanen_&_Liimat.	SH188500.07FU	/cortinarius	UDB017795	342	1.8177e-140	1	342	1	24	2	0	10	3	0	9	0	2	0	0	0	0	0	0	0	0	0	0	0	3	0	0	0	0	0	0	66	0	5	5	0	3
FIN0088	CGAAATGCGATAAGTAATGTGAATTGCAGATTTTCAGTGAATCATCGAATCTTTGAACGCACCTTGCGCTCCTTGGTATTCCGAGGAGCATGCCTGTTTGAGTGTCATTAAATTCTCAACCCCACCGATTTGCTTCGGGGGGATTGGACTTGGAGCGTGCTGGCGAAGGTCGGCTCCTCTTTAAATGCATCAGTGGAGAGAAACTTGCCCCAGTGTGATAATCCTGTTGCGCTGTGGTGGGTGAAAGTCTGCTTCCAACCGTCCCTCCGGGGACATACGTCATCTTATTTTGACCTCAAATCAGGTAGGACTACCCGCTGAACTTAA	Fungi	Basidiomycota	Agaricomycetes	Atheliales	Atheliaceae	Amphinema	Amphinema_byssoides	SH197943.07FU	/amphinema-tylospora	JN943900	327	7.58188e-134	1	327	1	2	0	0	0	0	3	0	0	92	0	8	0	27	0	0	0	2	0	0	0	2	0	12	0	0	0	0	0	0	0	0	2	0
FIN0089	CGAAATGCGATAAGTAATGTGAATTGCAGAATTCAGTGAATCATCGAATCTTTGAACGCACCTTGCGCTCCTTGGTATTCCGAGGAGCATGCCTGTTTGAGTGTCATTAATATATATATCAACCTTCTCATTGTTGAGTGGATTGGATGTGGGGGGTTTGCTGGCCTCTTTAATGGGTTCAGCTCCTCTGAAATGCATTAGCAGAACAACCTGTTCATTGGTGTGATAACTATCTACGCTATTGAATGTGAGGGGCAGTTCAGCTTTCTAACAGTCCTTGGACAATTAATCATTTATGTGACCTCAAATCAGGTAGGACTACCCGCTGAACTTAA	Fungi	Basidiomycota	Agaricomycetes	Agaricales	Cortinariaceae	Cortinarius	Cortinarius_testaceofolius	SH188506.07FU	/cortinarius	EU693242	335	2.23432e-137	1	335	1	0	0	0	7	0	7	0	3	0	0	3	2	3	2	3	8	3	7	3	315	1779	2	5	4	2	3	8	0	0	0	0	3	0
FIN0090	CGAAATGCGATAAGTAATGTGAATTGCAGATTTTCAGTGAATCATCGAATCTTTGAACGCACCTTGCGCTCCTTGGTATTCCGAGGAGCATGCCTGTTTGAGTGTCATTAAATTCTCAACCCCACCGATTTGCTTCGGGGGGATTGGACTTGGAGCGTGCTGGCGAAGGTCGGCTCCTCTTTAAATGCATCAGTGGAGAGAAACTTGCCCCAGTGTGATAATCCTGTTGCGCTGTGGTGGGTGAAAGTCTGCTTCCAACCGTCCCTCCGGGGACATATGTCATCTTATTTTGACCTCAAATCAGGTAGGACTACCCGCTGAACTTAA	Fungi	Basidiomycota	Agaricomycetes	Atheliales	Atheliaceae	Amphinema	Amphinema_byssoides	SH197943.07FU	/amphinema-tylospora	UDB008257	327	7.58188e-134	1	327	1	0	0	0	0	0	38	0	2	788	2	8	0	6	0	2	3	0	0	2	0	4	0	10	0	0	0	0	0	0	0	0	3	0
FIN0095	CGAAATGCGATAAGTAATGTGAATTGCAGAATTCAGTGAATCATCGAATCTTTGAACGCACCTTGCGCCCCTTGGCTATTCCGAGGGGCATGCCTGTTTGAGTATCATGAACACCTCAACTCTCATGGTTCGCCATGATGAGCTTGGACTCTGGGGGTTTTGCTGGCCCGCGGTCGGCTCCCCTCAAATGAATCAGCCTCCCAGTGTTTGGTGGCATCACGGGTGTGATAAATATCTACGCTCGCGGTTGTCTGCCAGGTAACCTTTGGTGACAAAGGTTTGCTGGAGCTCACAGATGTCTCTCCTCGGTGAGGACAGCTTTTTTGAACGTTCGATCTCAAATCAGGTAGGACTACCCGCTGAACTTAA	Fungi	Basidiomycota	Agaricomycetes	Thelephorales	Thelephoraceae	Tomentella		SH184509.07FU	/tomentella-thelephora	HM189976	367	1.68201e-151	1	369	0.99	0	0	0	0	313	9	0	0	0	0	0	0	0	0	0	0	0	0	0	0	0	161	0	0	0	0	0	0	0	0	0	0	0
FIN0096	CGAAATGCGATAAGTAATGTGAATTGCAGAATTCAGTGAATCATCGAATCTTTGAACGCACATTGCGCCCCTTGGTATTCCGAGGGGCATGCCTGTTCGAGCGTCATTATAACCACTCAAGCCTCGGCTTGGTCTTGGGGTTCGCGGTATCGCGGCCCTTAAAATCAGTGGCGGTGCCGTCTGGCTCTAAGCGTAGTAATTCTCTCGCTATAGGGTCCCGGCGGTTACCTGCCAGAACCCCCCCATTTTTTACGGTTGACCTCGGATCAGGTAGGGATACCCGCTGAACTTAA	Fungi	Ascomycota	Leotiomycetes	Helotiales		Meliniomyces		SH181080.07FU	/meliniomyces	HM164651	293	7.62032e-119	1	293	1	404	0	0	10	0	20	0	0	9	0	0	97	2	0	0	0	0	2	3	9	7	0	3	3	0	0	4	0	0	0	3	4	5
FIN0100	CGAAATGCGATAAGTAATGTGAATTGCAGATTTTCAGTGAATCATCGAATCTTTGAACGCACCTTGCGCTCCTTGGTATTCCGAGGAGCATGCCTGTTTGAGTGTCATTAAATTCTCAACTCCGATCGATTTGTTTCGACCTCGGAGCTTGGACTTTGGAGCGTGCTGGCGTCGGTCGGCTCCTCTCAAATGCATCAGCGGAATCTAACGTTTCGGACGTCAGTGTGATAATCACGTTGCGCTGTCAACCGATCCTGAAAGGCCCGCTCATAATGGTCTTCGGACAACTTCATATCAAATTTGACCTCAAATCAGGTAGGACTACCCGCTGAACTTAA	Fungi	Basidiomycota	Agaricomycetes	Atheliales	Atheliaceae	Piloderma		SH203892.07FU	/piloderma	KC412523	338	1.05939e-138	1	338	1	0	0	0	0	0	0	902	0	0	0	0	0	0	0	0	0	0	0	0	0	0	0	0	0	0	0	0	0	8	2	0	17	0
FIN0103	CGAAATGCGATAAGTAGTGTGAATTGCAGAATTCAGTGAATCATCGAATCTTTGAACGCACATTGCGCCCCTTGGTATCCCGAGGGGCATGCCTGTTCGAGCGTCATTTCACCACTCAAGCCTGGCTTGGTGTTGGGCGACGTCCCCTTTAGGGACGCGCCTCGAAACACTCGGCGGCGTGGCACCGGCTTTAAGCGTAGCAGAATCTTTCGCTTTGAAAGTCGGGGCCCCGTCTGCCGGAAGACCTACTCGCAAGGTTGACCTCGGATCAGGCAGGGATACCCGCTGAACTTAA	Fungi	Ascomycota	Dothideomycetes	Hysteriales	Gloniaceae	Cenococcum		SH214459.07FU	/cenococcum	FJ440882	293	7.68776e-119	1	295	0.99	0	0	0	0	0	0	0	0	2	0	0	0	2	0	0	0	0	0	0	0	200	0	108	0	0	3	0	0	0	7	23	0	0
FIN0105	CGAAATGCGATAAGTAATGTGAATTGCAGAATTCAGTGAATCATCGAATCTTTGAACGCACCTTGCGCTCCTTGGTATTCCGAGGAGCATGCCTGTTTGAGTGTCATTAATATTATATATCAAACCCTCTTTTTCTGAGTGGTTTGGATGTGGGGGTGCTGGCCTCTTGAAGGGGGTCAGCTTCCCTGAAATACATTAGCAGAACGACCTGTTTGTTCATTGGTGTGATAACTATCTACGCTATTGAACGGTGAAGGCAGTTCAGCTTCCTAACAGTCTTTGGACAATTTATCATCTATGTGACCTCAAATCAGGTAGGACTACCCGCTGAACTTAA	Fungi	Basidiomycota	Agaricomycetes	Agaricales	Cortinariaceae	Cortinarius	Cortinarius_gentilis	SH188507.07FU	/cortinarius	UDB001331	327	7.87462e-134	1	337	0.98	27	0	0	0	0	0	2	0	0	0	0	0	0	0	0	0	0	0	0	0	0	0	0	0	0	0	0	0	5	2	2927	0	4
FIN0106	CGAAATGCGATAAGTAATGTGAATTGCAGAATTCAGTGAATCATCGAATCTTTGAACGCACCTTGCGCTCCTTGGTATTCCGAGGAGCATGCCTGTTTGAGTGTCATTAAATTCTCAACCTTTATCACTTTTTGCTGATAATGGCTTGGATATGGGGGTCTATTTTGCTGGCTTCTTTACGGATGGTCAGCTCCCCTTAAATGCATTAGCCGGTGCCCCGCGTGGACTGTCTATTGGTGTGATAATTATCTACGCCGTGGACATCTGCAATTATATGGGTTTGCACTGCTTCCAACCGTCTGTTCAATCAGACAATACATGACAATTTGACCTCAAATCAGGTAGGACTACCCGCTGAACTTAA	Fungi	Basidiomycota	Agaricomycetes	Agaricales	Cortinariaceae	Hebeloma			/hebeloma-alnicola	KM576602	364	3.52773e-150	1	364	1	0	0	0	0	0	3	0	0	3	29	0	2	0	219	0	0	0	2	0	0	2	0	0	0	0	0	0	0	0	0	0	0	0
FIN0110	CGAAATGCGATAAGTAATGTGAATTGCAGAATTCAGTGAATCATCGAATCTTTGAACGCACCTTGCGCTCCTTGGTATTCCGAGGAGCATGCCTGTTTGAGTGTCATTAATATATATCAACCTCTCTCTTGTTGGAGTGGTTTGGATGTGGGGGTTTGCTGGCCTCTTAAAGAGTTCAGCTCCCTTGAAATGCATTAGCAGAACAGACCTGTTCATTGGTGTGATAACTATCTACGCTATTGAATGTGAGGGGAAGTTCAGCTTTCTAACTGTCCTTGGACAAATTATCATTTATGTGACCTCAAATCAGGTAGGACTACCCGCTGAACTTAA	Fungi	Basidiomycota	Agaricomycetes	Agaricales	Cortinariaceae	Cortinarius	Cortinarius_bivelus	SH188497.07FU	/cortinarius	KC608591	333	1.70546e-136	1	333	1	0	0	0	0	0	0	0	0	0	0	0	0	0	0	0	2	0	0	0	0	0	0	0	0	0	0	0	0	0	0	0	0	0
FIN0112	CGAATTGCGATAAGTAATGTGAATTGCAGATTTTCAGTGAATCATCGAATCTTTGAACGCACCTTGCGCTCCTTGGTATTCCGAGGAGCATGCCTGTTTGAGTGTCATTTAATTCTCAACCATCCCTCGATTCGTTTCGAGGGTTTGGCTTGGATTTTGGGGGCTGCCGGGCGACCCTAGGGTCTTCGGCTCTCCTTAAAAGCATTAGCGATGGCGGCGCGATCTAACCCCCCCCATGCATGAACGGCCTTCGACGTGATAATGATCGTCGTGGCTGGAGTGTTGTTAGTGGGTGTCGTGAAGTCGGCGCTTCTAAAGACCTCGTCGAAAGACGAAAACTCGAAACTTGACCTCAAATCAGGTAGGACTACCCGCTGAACTTAA	Fungi	Basidiomycota	Agaricomycetes	Boletales	Paxillaceae	Paxillus		SH210480.07FU	/paxillus-gyrodon	AY230243	384	5.20335e-159	1	384	1	0	0	0	0	0	0	2	47	0	0	0	4	15	0	0	820	0	0	0	0	0	0	0	0	0	0	2	0	0	0	0	0	0
FIN0113	CGAAATGCGATAAGTAATGTGAATTGCAGATTTTCAGTGAATCATCGAATCTTTGAACGCACCTTGCGCTCCTTGGTATTCCGAGGAGCATGCCTGTTTGAGTGTCATTAAATTCTCAACTCCAAGGGTTTCACGACCTTTCGGAGATTGGACTTGGAGGTGCTGGCCGCATATTGGTCGGCTCCTCTCAAATGCATCAGCGGAATTCAACCTTTGGCTTCCGGATGTCAGTGTGATAATCATGTTGCGCTGTCGTTTGATCCCTCAGAGTCCGCTCATAATGGTCTTCGGACAAAATCATCAAATTTGACCTCAAATCAGGTAGGACTACCCGCTGAACTTAA	Fungi	Basidiomycota	Agaricomycetes	Atheliales	Atheliaceae	Piloderma		SH196824.07FU	/piloderma	AJ633118	335	2.30964e-137	1	344	0.98	0	0	0	0	0	3	2	0	2	0	0	0	0	0	0	0	0	0	0	0	2	0	0	0	0	0	0	50	11	2	83	0	74
FIN0114	CGAAATGCGATAAGTAATGTGAATTGCAGAATTCAGTGAATCATCGAATCTTTGAACGCACCTTGCGCTCCTTGGTATTCCGAGGAGCATGCCTGTTTGAGTGTCATTAATATATATCAATCTTCTTATTTATGAGTGGTTTGGATGTGGGGGTTTGCTGGCCTCTTAAATGAGTTCAGCTCCTCTGAAATGCATTAGCAGAACAACCTTGTTCATTGGCGTGATAACTATCTACGCTATTGAATGTGAGGGATGGTTCAGCTTTCTAACAGTCCTTGGACAACTTATCATTTATGTGACCTCAAATCAGGTAGGACTACCCGCTGAACTTAA	Fungi	Basidiomycota	Agaricomycetes	Agaricales	Cortinariaceae	Cortinarius			/cortinarius	KM402898	331	1.3116e-135	1	333	0.99	0	0	0	8	0	19	0	0	3	0	0	3	0	0	4	6	0	2	0	0	0	2	4	0	0	4	2	0	0	0	0	0	0
FIN0115	CGAAATGCGATAAGTAATGTGAATTGCAGAATTCAGTGAATCATCGAATCTTTGAACGCACATTGCGCCCCTTGGTATTCCGAGGGGCATGCCTGTTCGAGCGTCATTATAACCACTCAAGCCTCGGCTTGGTCTTGGGGTTCGCGGTCTCGCGGCCCTTAAAATCAGTGGCGGTGCCGTCTGGCTCTAAGCGTAGTAATTCTCTCGCTATAGGGTCCCGGTGGTTACCTGCCAGAACCCCCCATTTTTTACGGTTGACCTCGGATCAGGTAGGGATACCCGCTGAACTTAA	Fungi	Ascomycota	Leotiomycetes	Helotiales	Helotiaceae	Meliniomyces		SH214265.07FU	/meliniomyces	FJ197016	289	4.48713e-117	1	292	0.99	2	0	0	3	0	0	0	2	15	0	24	2	0	0	0	0	3	0	0	0	237	0	2	200	0	0	4	0	0	0	2	4	0
FIN0116	CGAAATGCGATAAGTAATGTGAATTGCAGAATTCAGTGAATCATCGAATCTTTGAACGCACATTGCGCCCCTTGGTATTCCGAGGGGCATGCCTGTTCGAGCGTCATTATAACCACTCAAGCCTCGGCTTGGTCTTGGGGTTCGCGGTCTCGCGGCCCTTAAAATCAGTGGCGGTGCCGTCTGGCTCTAAGCGTAGTAATGCTCTCGCTATAGGGTCCCGGTGGTTACCTGCCAGAACCCCCCATTTTTTACGGTTGACCTCGGATCAGGTAGGGATACCCGCTGAACTTAA	Fungi	Ascomycota	Leotiomycetes	Helotiales				SH214265.07FU	/meliniomyces	FJ197016	287	3.45088e-116	1	292	0.99	0	0	0	0	0	2	0	0	0	0	0	0	5	0	0	2	2	0	0	0	0	0	0	0	0	0	0	0	0	6	0	2	16
FIN0117	CGAAATGCGATAAGTAATGTGAATTGCAGAATTCAGTGAATCATCGAATCTTTGAACGCACCTTGCGCTCCTTGGTATTCCGAGGAGCATGCCTGTTTGAGTGTCATGAAATTCTCAACTGCCCCAGGCTTTGTGGCCTGCGGGTGAAGTTGGACTTGGAGGTATGCTGGCGCATGAATGGGCTTTTGTGCTCCGTCTCGCTTGTTGGCTCCTCTTGAATGCATGAGCTTTCCAATCCTTGGCAAAGTATCGTCGATGTGATAATTGTCTACGTCGCCTGAGAAAGCCGAAAAGGGGAAATCTTTGATCACGCTGGGGTGACCTGCGTCTGACAAATTCGACCTCAAATCAGGTAGGACTACCCGCTGAACTTAA	Fungi	Basidiomycota	Agaricomycetes	Thelephorales	Thelephoraceae	Tomentellopsis	Tomentellopsis_echinospora	SH184847.07FU	/tomentellopsis	UDB018588	375	4.90408e-155	1	375	1	0	0	0	0	0	0	0	0	0	0	0	0	0	0	0	0	0	0	0	0	0	0	0	0	0	0	0	0	0	0	0	0	0
FIN0119	CGAAATGCGATAAGTAATGTGAATTGCAGAATTCAGTGAATCATCGAATCTTTGAACGCACATTGCGCCCCTTGGTATTCCGAGGGGCATGCCTGTTCGAGCGTCATTATAACCACTCAAGCCTCGGCTTGGTCTTGGGGTTCGCGGTCTCGCGGCCCTTAAAATCAGTGGCGGTGCCGTCTGGCTCTAAGCGTAGTAATTCTCTCGCTATAGAGTCCCGGTGGCTACCTGCCAGAACCCCCCATTTTTTACGGTTGACCTCGGATCAGGTAGGGATACCCGCTGAACTTAA	Fungi	Ascomycota	Leotiomycetes	Helotiales	Helotiaceae	Rhizoscyphus		SH214265.07FU	/meliniomyces	AM084704	292	2.10391e-118	1	292	1	0	0	0	0	0	3	0	2	346	0	0	0	0	0	0	2	0	2	0	0	8	0	0	6	0	0	0	0	0	0	0	4	0
FIN0120	CGAAATGCGATACGTAATGTGAATTGCAGAATTCAGTGAATCATCGAATCTTTGAACGCACCTTGCGCCCCTTGGCATTCCGAGGGGCACACCCGTTTGAGTGTCGTGAAATCATCAAAACCTTTTCTTTGATCCTTTTTGGTCAGGAAAAGGATTTTTGGACTTGGAGGTTCCATGCTTGCTTTTGCTTATGAAAGTGAGCTCCTCTCAAATAAATTAGTGGGGTCTGCTTTGCTGATCCTTGATGTGATAAGATGTTTCTACATTTTGGATTTAGCACTGTCCCTTGGACGCCTGCTCCTAACTGTCTTTTGGACAATGATGGTGCTTCGGTTGCCGCCATTTATGTTGGCGGGAGGCTGAACCCACCGAAAAAAAAACCTTGACCTCAAATCGGGT…	Fungi	Basidiomycota	Agaricomycetes	Russulales	Russulaceae	Russula		SH176549.07FU	/russula-lactarius	AJ633112	418	5.01783e-174	1	420	0.99	3	0	0	0	0	2	0	0	0	0	0	0	0	0	0	0	16	124	0	0	0	0	0	0	0	0	0	0	0	3	3	0	0
FIN0121	CGAAATGCGATACGTAATGTGAATTGCAGAATTCAGTGAATCATCGAATCTTTGAACGCACCTTGCGCCCCTTGGCATTCCGAGGGGCACACCCGTTTGAGTGTCGTGAAATTCTCAAAACCTTTTCTTTGGTCTTTCGACCGGGTTTAGCGTTTTGGACTTGGAGGCTTTTTGCTGGTTTCACCTTGAAGCGAGCTCCTCCTAAATGGATTAGCGGGGTCTGCTTTGCCGATCCTTGACGTGATAAGATGTTTCTACGTCTCGGGTTTGGCACTGTCCCTTGGGCACCTGCTTCTAACCGTCTCATCGACAATGATGGCGTTCCGGTCACCACCGTTTCATCGGTGGGAGGCTCGACCCACGAAACAAAGCTTGACCTCAAATCGGGTGGGACTACCC…	Fungi	Basidiomycota	Agaricomycetes	Russulales	Russulaceae	Russula	Russula_consobrina	SH210578.07FU	/russula-lactarius	UDB000905	410	1.71054e-170	1	410	1	997	0	850	39	335	4	0	0	0	0	2	300	3	0	0	3	2	0	3	0	3	0	5	0	2	0	32	0	0	0	2	2	0
FIN0122	CGAAATGCGATAAGTAATGTGAATTGCAGAATTCAGTGAATCATCGAATCTTTGAACGCACCTTGCGCTCCTTGGTATTCCGAGGAGCATGCCTGTTTGAGTGTCATTAAATTCTCAACCTTCCATGTTTTATTAGCATGGTTAGGCTTGGATGTGGGGGTTGCGGGCTTCATCAATGATGTCAGCTCTCCTTAAATGCATTAGCGGAACTTTTGTGGACCGTCTATTGGTGTGATAGTTATCTACGCCGTGGATGTGATGCAGCTTTATGAAGTTCAGCTTCTAACCGTCCATTGACTTGGACAATTTTGACAATTTGACCTCAAATCAGGTAGGACTACCCGCTGAACTTAA	Fungi	Basidiomycota	Agaricomycetes	Agaricales	Hydnangiaceae	Laccaria		SH220961.07FU	/laccaria	UDB002578	354	9.17008e-146	1	354	1	0	0	0	2	0	8	0	510	0	0	0	3	0	0	0	0	0	0	0	0	0	0	0	0	0	0	0	0	0	0	0	0	0
FIN0123	CGAAATGCGATAAGTAATGCAAATTGCAGAATTCCGTGAGTCATCGAATCTTTGAACGCACATTGCGCCCCCCGGCTTCCCGGGGGGCATGCCTGTCCGAGCGTCATTGCCATCCCCTCAAGCTCTGCTTGGCTTGTTGGGCCAGCGTCCGCCTGCGGCTCCTGTCGCGGGGGGACGGGCCCGAAAGGCAGTGGCGGCCCCTGGAGACTTGGTCCTTTGGGCGGTGATGCATGGGTCTCTTCATCCACTGTCCCGTTGGCCACGCCCCGGGAGTCTGTCGAACGATTGGTCTTCCCCCTTTAGGTTGACCTCGGATCAGGTAGGGATACCCGCTGAACTTAA	Fungi	Ascomycota	Eurotiomycetes	Eurotiales	Elaphomycetaceae	Elaphomyces	Elaphomyces_muricatus	SH190236.07FU	/elaphomyces	UDB017328	340	1.39792e-139	1	342	0.99	0	0	0	6	0	34	0	456	5	77	788	0	0	75	5	763	42	31	229	2	5	16	0	2	2	0	700	0	0	0	0	4	0
FIN0124	CGAAATGCGATAAGTAATGTGAATTGCAGAATTCAGTGAATCATCGAATCTTTGAACGCACCTTGCGCTCCTTGGTATTCCGAGGAGCATGCCTGTTTGAGTGTCATTAATATATAATCAACCCTCTTGTTTGAGTGGCTTGGATGTGGGGGCTTGCTGGCCTCTTAAAAGGTTCAGCTCCCCTGAAATGCATTAGTGGAACGACCTGTTCATTCATTGGTGTGATAACTATCTACGCTATTGAACGTGAGGCAGTTCAGCTTTCTAACTGTCCTTGGACAATTCATTGTTGTATGTGACCTCAAATCAGGTAGGACTACCCGCTGAACTTAA	Fungi	Basidiomycota	Agaricomycetes	Agaricales	Cortinariaceae	Cortinarius	Cortinarius_raphanoides	SH188503.07FU	/cortinarius	UDB018300	333	1.70546e-136	1	333	1	0	0	2	7	0	26	0	0	2	53	25	126	10	28	8	21	26	35	8	0	107	0	350	2	2	7	1871	2	0	282	3	93	3
FIN0127	CGAAATGCGATAAGTAATGTGAATTGCAGAATTCAGTGAATCATCGAATCTTTGAACGCACCTTGCGCTCCTTGGTATTCCGAGGAGCATGCCTGTTTGAGTGTCATTAATATATCAACCCTCTTCAGCCTTTGGCATGTTGAGTGTTGGATGTGGGGGATAATCTTTTTTTTGCTGGACTCTCTCTTGAGGTCAGCTCCCCTAAAATACATTAGCAAAACAATTTGTTTACTGCTCATTGGTGTGATAACTATCTACGCTGTTGACGGTAAATCACGGTTTCGCTTCTAACAGTCCATTGACTTGGACAATTTTTTATCAATGTGACCTCAAATCAGGTAGGATTACCCGCTGAACTTAA	Fungi	Basidiomycota	Agaricomycetes	Agaricales	Cortinariaceae	Cortinarius		SH212098.07FU	/cortinarius	DQ481963	361	7.44753e-149	1	361	1	0	0	0	0	0	0	0	0	0	0	0	0	0	0	0	0	0	0	0	0	0	0	0	0	0	0	0	1272	0	2	4	0	3
FIN0128	CGAAATGCGATACGTAATGTGAATTGCAGAATTCAGTGAATCATCGAATCTTTGAACGCACCTTGCGCCCCTTGGTATTCCGAGGGGCACACCCGTTTGAGTGTCGTGAAAATCTCAACCTCCTTGGTTTCTTCTGGACACCGAAGGAGGCTTGGACTTTGGAGGCCTTTGCTGGCGTCTCTCGCCAGCTCCTCTCAAATGAATTAGCGGGGTCCTCTTTGCCGATCCTCGACGTGTGATAAGATGTTTCCATGTCTTGGTTTCTGGCTCTGTTGCTTTTGGGACCCGCTTCTAACCGTCTCAACCCGAGACAATGTTTGGGCGTGTCTCCCTTCTCGGGAAACACCCTCAAGCCCACGAACCCTTGACCTCAAATCGGGTGAGACTACCCGCTGAACT…	Fungi	Basidiomycota	Agaricomycetes	Russulales	Russulaceae	Lactarius			/russula-lactarius	FJ820569	400	4.49424e-166	1	402	0.99	0	0	0	2	0	0	0	0	9	0	0	0	0	0	0	2	0	0	0	8	0	0	4	0	9	25	0	0	0	0	0	3	0
FIN0129	CGAAATGCGATAAGTAATGTGAATTGCAGAATTCAGTGAATCATCGAATCTTTGAACGCACCTTGCGCTCCTTGGTATTCCGAGGAGCATGCCTGTTTGAGTGTCATTAATATATATCAAACTTCTCATTGCTGAGTGGTTTGGATGTGGGGGTTTGCTGGCTTCTTAAATGAGTTCAGCTCCCCTGAAATGCATTAGCAGAACAACCCGTTCATTGGCGTGATAACTATCTACGCTATTGAATGTGAGGGACAGTTCAGCTTTCTAACAGTCCTCGGACAACTTATCATTTATGTGACCTCAAATCAGGTAGGACTACCCGCTGAACTTAA	Fungi	Basidiomycota	Agaricomycetes	Agaricales	Cortinariaceae	Cortinarius		SH188642.07FU	/cortinarius	HQ285366	332	4.71172e-136	1	332	1	1557	1625	3	2	3	0	4	0	0	0	0	0	0	0	0	0	2	0	0	0	4	0	0	2	0	0	2	4	0	3	5	2	2
FIN0130	CGAAATGCGATAAGTAATGTGAATTGCAGAATTCAGTGAATCATCGAATCTTTGAACGCACATTGCGCCCCTTGGTATTCCGAGGGGCATGCCTGTTCGAGCGTCATTATAACCACTCAAGCCTCGGCTTGGTCTTGGGGTTCGCGGTCTCGCGTCCCCTAAAATCAGTGGCGGTGCCGTCTGGCTCTAAGCGTAGTAATTCTCTCGCTATAGGGTCCCGGCGGTTGCCTGCCAGAACCCCCCATTTTTTTACGGTTGACCTCGGATCAGGTAGGGATACCCGCTGAACTTAA	Fungi	Ascomycota	Leotiomycetes	Helotiales	Helotiaceae	Meliniomyces		SH214265.07FU	/meliniomyces	HM164665	287	3.46622e-116	1	293	0.99	0	0	0	0	0	0	0	0	3	0	0	10	0	0	0	2	0	0	0	0	3	0	2	0	0	0	0	0	0	0	0	55	0
FIN0133	CGAAATGCGATAAGTAATGTGAATTGCAGAATTCAGTGAATCATCGAATCTTTGAACGCACCTTGCGCTCCCTGGTATTCCGGGGAGCACACCTGTTCGAGTGTCATGGAACTCTCAAACAAGATAGATTTGTTTCTATCTCTGTTTGGATTTGGACTTTGCTGCGTCAATGCAGCTGGTCTGAAATGTATTAGCTGATCCTAGTGAAGGGTCTGGTTCTACTCGGCATGATAATTATCTTATGTTGAGGACGGTCTCAGGACTGGCCAGATTTTTCTGTGGGTTGCTTCTAATTGTCTTTGGACAAATTATCTAGTATTTGACCTCGAATCAGGTGGGACTACCCGCTGAACTTAA	Fungi	Basidiomycota	Agaricomycetes	Cantharellales				SH192856.07FU	/cantharellus	DQ990870	353	2.56972e-145	1	357	0.99	0	0	0	0	0	0	0	0	0	0	0	0	0	0	0	0	0	0	0	0	0	0	0	0	0	0	0	0	0	0	0	0	0
FIN0137	CGAAATGCGATACGTAATGTGAATTGCAGAATTCAGTGAATCATCGAATCTTTGAACGCACCTTGCGCCCCTTGGCATTCCGAGGGGCACACCCGTTTGAGTGTCGTGAAATCATCAAAACCTTTTCCTTTGATCCTCTTTTGGTCGGGAAAAGGATTTTTGGACTTGGAGGTTCTATGCTCGCTTTTGAAAGCGAGCTCCTCTCAAATGAATTAGTGGGGTCTGCTTTGCTGATCCTTGACGTGATAAGATGTTTCTACGTTTTGGATTTGGCACTGTCCCTTGGACGCCTGCTCCTAACCGTCTGTTGGACGACGATGGTGCTTCGGTCACTGCCATCTACATTGGCGGGAGGCTGGACCCACAAAAAAGACCTTGACCTCAAATCGGGTGAGACTA…	Fungi	Basidiomycota	Agaricomycetes	Russulales	Russulaceae	Russula	Russula_decolorans	SH176548.07FU	/russula-lactarius	UDB011326	413	8.09067e-172	1	413	1	0	0	0	0	0	0	0	0	0	0	0	0	0	0	2	0	0	3	0	0	0	0	0	0	0	0	0	0	0	2	2	0	2
FIN0138	CGAAATGCGATAAGTAATGTGAATTGCAGAATTCAGTGAATCATCGAATCTTTGAACGCACCTTGCGCCCCTTGGCTATTCCGAGGGGCATGCCTGTTTGAGTATCATGAACACCTCAACTCTCATGGTTCGCCATGATGAGCTTGGACTCTGGGGGTTTTGCTGGCCCGCGGTCGGCTCCCCTCAAATGAATCAGCCTCCCAGTGTTTGGTGGCATCACGGGTGTGATAAATATCTACGCTCGCGGTCGTCTGCCAGGTAACCTTTGGTGACAAAGGTTTGCTGGAGCTCACAGATGTCTCTCCTCGGTGAGGACAGCTTTTTTGAACGTTCGATCTCAAATCAGGTAGGACTACCCGCTGAACTTAA	Fungi	Basidiomycota	Agaricomycetes	Thelephorales	Thelephoraceae	Tomentella		SH184509.07FU	/tomentella-thelephora	HM189976	365	1.29357e-150	1	369	0.99	0	0	0	0	71	2	0	0	0	0	0	0	0	0	0	0	0	0	0	0	0	20	0	0	0	0	0	0	0	0	0	0	0
FIN0141	CGAAATGCGATAAGTAATGTGAATTGCAGAATTCAGTGAATCATCGAATCTTTGAACGCACCTTGCGCCCTTTGGCTATTCCGAAGGGCATGCCTGTTTGAGTATCATGAACACCTCAACTCTCATGGTTTGCCATGATGAGCTTGGACTTTGGGGGTCTTGTTGGCCTGTGAGCCAGCTCCTCTTAAATGGATTAGCTTGCCGGTGTTTGGTGGCGTCACAGGTGTGATAACTATCTACGCTTGTGGTTTCCCACCAGGTAACCTTCAGCAATGGAGGTTCACCGGAGCTCATAAATGTCTCTCCTCAGCGAGGACAGATTTTGACCGTTTGATCTCAAATCAGGTAGGACTACCCGCTGAACTTAA	Fungi	Basidiomycota	Agaricomycetes	Thelephorales	Thelephoraceae	Tomentella		SH177789.07FU	/tomentella-thelephora	UDB017373	368	6.0451e-152	1	368	1	0	0	0	2	0	0	6	0	0	0	0	0	0	0	0	0	0	0	0	2	1855	0	370	0	0	0	0	0	0	0	0	2	0
FIN0145	CGAAATGCGATAAGTAATGCGAATTGCAGAATTCCGTGAGTCATCGAATCTTTGAACGCACATTGCGCCCCCCGGCTTCCCGGGGGGCATGCCTGTCCGAGCGTCATTGCCATCCCCTCAAGCTCTGCTTGGCTTGTTGGGCCAGCGTCCGCCTGCGGCTCCTGTCGTGGAGGGACGGGCCCGAAAGGCAGTGGCGGCTCCTGGAGACTTGGTCCTTTGGGCGGTGATGCATGGGTCTCTTCATCCACCGTCCCGTTGGCCACGCCCCGGGAGTCTGTCGAACGATTGGTCTTCCCCCTTTAGGTTGACCTCGGATCAGGTAGGGATACCCGCTGAACTTAA	Fungi	Ascomycota	Eurotiomycetes	Eurotiales	Elaphomycetaceae	Elaphomyces	Elaphomyces_muricatus	SH190236.07FU	/elaphomyces	HM030601	338	1.07509e-138	1	342	0.99	0	0	0	0	0	7	0	11	9	2	7	5	23	104	0	14	0	2	6	0	0	0	0	0	2	0	28	0	0	0	0	2	0
FIN0147	CGAAATGCGATAAGTAATGTGAATTGCAGAATTCAGTGAATCATCGAATCTTTGAACGCACCTTGCGCTCCTTGGTATTCCGAGGAGCATGCCTGTTTGAGTGTCATTAAATATATCAACCCCTCTTGTTGAGTGGCTTGGATGTGGGGGGTTTTGCTGGCCTCTTAAAAAGGTTCAGCTCTCCTGAAATGCATTAGCAGAACAACCTGTTCGTTCATTGGTGTGATAACTATCTACGCTATTGAATGTGGGGCAGTTCAGCTTCTTAACAGTCCTTGGACAATTTATCATTTTATGTGACCTCAAATCAGGTAGGACTACCCGCTGAACTTAA	Fungi	Basidiomycota	Agaricomycetes	Agaricales	Cortinariaceae	Cortinarius		SH197827.07FU	/cortinarius	HM044561	334	6.173e-137	1	334	1	0	0	0	4	0	6	0	0	2	0	3	0	0	0	0	8	4	2	0	0	2	0	4	4	0	0	3	0	0	0	0	2	0
FIN0148	CGAAATGCGATAAGTAATGTGAATTGCAGAATTCAGTGAATCATCGAATCTTTGAACGCACCTTGCGCTCCTTGGTATTCCGAGGAGCATGCCTGTTTGAGTGTCATTAATATATATATCAAACCCTCTTTGTTGAGTGGCTTGGATGTGGAGGTTTTTTGCTGGCCTCTTAAAAGGTCCAGCTCCTCTGAAATGCATTAGCAGAACAGCCTGTTCATTCATTGGTGTGATAACTATCTGCGCTATTGAATGTGGGGCAGTTCAGCTTCCTAACAGTCCTTTGGACAATTCATCATTTTATGTGACCTCAAATCAGGTAGGACTACCCGCTGAACTTAA	Fungi	Basidiomycota	Agaricomycetes	Agaricales	Cortinariaceae	Cortinarius		SH188499.07FU	/cortinarius	AY669694	339	3.83427e-139	1	339	1	0	0	0	0	0	0	0	0	0	0	4	0	0	0	0	0	0	0	0	7	2	0	0	0	0	0	0	0	0	0	0	0	0
FIN0149	CGAAATGCGATAAGTAATGTGAATTGCAGAATTCAGTGAATCATCGAATCTTTGAACGCACATTGCGCCCCTTGGTATTCCGAGGGGCATGCCTGTTCGAGCGTCATTATAACCACTCAAGCCTCGGCTTGGTCTTGGGGTTCGCGGTCTCGCGTCCTTTAAAATCAGTGGCGGTGCCGTCTGGCTCTAAGCGTAGTAATTCTCTCGCTATAGGGTCCCGGCGGTTGCCTGCCAGAACCCCCCATTTTTTACGGTTGACCTCGGATCAGGTAGGGATACCCGCTGAACTTAA	Fungi	Ascomycota	Leotiomycetes	Helotiales	Helotiaceae	Meliniomyces		SH214265.07FU	/meliniomyces	AJ549974	290	1.61804e-117	1	292	0.99	0	0	0	0	0	0	9	0	0	0	0	61	0	0	0	0	0	4	0	0	2	0	0	0	0	0	0	0	0	0	0	2	0
FIN0152	CGAAATGCGATAAGTAATGTGAATTGCAGAATTCAGTGAATCATCGAATCTTTGAACGCACCTTGCGCTCCTTGGTATTCCGAGGAGCATGCCTGTTTGAGTGTCATTAATATATATCAACCTTGTGTTGGATGTGGGGGTTTTGTTGGCCTTTGAGAGGTCAGCTCCCCTGAAATGCATTAGCGGAACTAACTTGCCGTTCATTGGTGTGATAAAACTATCTACGTGAAAGGCAGGGTTCAGCTTCTAACAAGTCTATCATTTAATGTGACCTCAAATCAGGTAGGGCTACCCGCTGAACTTAA	Fungi	Basidiomycota	Agaricomycetes	Agaricales	Cortinariaceae	Cortinarius	Cortinarius_balaustinus	SH197307.07FU	/cortinarius	UDB018299	305	3.87862e-124	1	305	1	0	0	0	0	0	0	0	0	0	0	0	0	0	0	0	0	0	0	0	0	0	0	0	0	0	0	0	0	0	0	0	0	0
FIN0153	CGAAATGCGATAAGTAGTGTGAATTGCAGAATTCAGTGAATCATCGAATCTTTGAACGCACATTGCGCCCCTTGGTATCCCGAGGGGCATGCCTGTTCGAGCGTCATTTCACCATTCAAGCCTGGCTTGGTGTTGGGCGACGTCCCCTTTGGGGACGCGCCTCGAAACGCTCGGCGGCGTGGCACCGGCTTTAAGCGTAGCAGAATCTTTCGCTTTGAAAGTCGGGGCCCCGTCTGCCGGAAGACCTACTCGCAAGGTTGACCTCGGATCAGGCAGGGATACCCGCTGAACTTAA	Fungi	Ascomycota	Dothideomycetes	Hysteriales	Gloniaceae	Cenococcum		SH199612.07FU	/cenococcum	DQ474343	295	9.99629e-120	1	295	1	0	0	0	0	0	2	0	0	0	4	0	0	7	0	0	0	0	0	0	2	75	32	58	16	0	17	0	4	0	2	0	0	0
FIN0154	CGAAATGCGATACGTAATGTGAATTGCAGAATTCAGTGAATCATCGAATCTTTGAACGCACCTTGCGCCCCTTGGTATTCCGAGGGGCACACCCGTTTGAGTGTCGTGAAATTCTCAAACCTTCTTGGTTTCTTGATCAAGATGGCTTTGGACTTTGGAGGCATTTGCTGGCTTTGCGAAAAGCCAGCTCCTCTTGAATGCATTAGTGGGGTCCCCTTTGCCGATCCCCAGGCGTGATAAGATGTTTCTACGTCTTGGGATTTGCTCTGCTCCTTGGGAACCTGCTTCTAACCGTCTCATGGAAGACATTGTTCGAGCTTGCTCGACCCACGAACCTTGACCTCAAATCGGGTGAGACTACCCGCTGAACTTAA	Fungi	Basidiomycota	Agaricomycetes	Russulales	Russulaceae	Russula		SH219258.07FU	/russula-lactarius	GU134514	372	1.04251e-153	1	374	0.99	0	0	0	0	0	0	0	3	2	2	2	0	0	0	0	3	2	3	3	0	5	0	3	3	0	2	3	0	0	0	0	2	0
FIN0155	CGAAATGCGATACGTAATGTGAATTGCAGAATTCAGTGAATCATCGAATCTTTGAACGCACCTTGCGCCCCTTGGTATTCCGAGGGGCACACCCGTTTGAGTGTCGTGAAAATCTCAACCTTCTCGGTTTCTTCTGAACACCGAAGGAGGCTTGGACTTTGGAGGCCTTTGCTGGCGTCTCTCGCCAGCTCCTCTCAAATGAATTAGCGGGGTCCTCTTTGCCGATCCTCGACATGTGATAAGATGTTTCCATGTCTTGGCTTTATGGCTCTGTTGCCTTTGGGACCCGCTTCTAACCGTCTCAGCGAGACAACGTTCGAGCGTGTCTCCCCTCTCGGGGAAACGCTCTTGAACCCACGAAACCTTGACCTCAAATCGGGTGAGGCTACCCGCTGAACT…	Fungi	Basidiomycota	Agaricomycetes	Russulales	Russulaceae	Lactarius	Lactarius_glyciosmus	SH176401.07FU	/russula-lactarius	UDB017965	402	5.84381e-167	1	402	1	0	0	0	0	0	0	0	0	0	0	0	0	0	0	0	0	0	0	0	0	0	0	0	0	0	0	0	0	0	0	0	0	0
FIN0157	CGAAATGCGATAAGTAATGTGAATTGCAGATTTTCAGTGAATCATCGAATCTTTGAACGCACCTTGCGCTCCTTGGTATTCCGAGGAGCATGCCTGTTTGAGTGTCATTAAATTCTCAACCCCAGCGGTTCGTTGGGGCTTGGACTTGGAGCGTGCTGGCGAAGGTCGGCTCCTCTTTAAATGCATCAGCGGAAAAACGAACTTTCCCTTCAGCGTGATAATCCTGTTGCGCTGTGGTGGGTCAAGGTCCCGCTCACAATCGTCCTCGGACAAAAGACACATCTGTTTTGACCTCAGATCAGGTAGGACTACCCGCTGAACTTAA	Fungi	Basidiomycota	Agaricomycetes	Atheliales	Atheliaceae	Amphinema		SH182081.07FU	/amphinema-tylospora	JN943911	323	4.44971e-132	1	325	0.99	0	0	0	2	0	4	0	0	5	0	2	0	0	0	0	0	0	0	3	2	84	0	0	0	0	0	0	0	0	0	0	0	0
FIN0162	CGAAATGCGATAAGTAATGTGAATTGCAGAATTCAGTGAATCATCGAATCTTTGAACGCACCTTGCGCCCCTTGGCTATTCCGAGGGGCATGCCTGTTTGAGTATCATGAACACCTCAACTCTCATGGTTCGCCATGATGAGCTTGGACTCTGGGGGTTTTGCTGGCCTGCGGTCGGCTCCCCTCAAATGAATCAGCCTCCCAGTGTTTGGTGGCATCACGGGTGTGATAAATATCTACGCTCGCGGTCGTCTGCCAGGTAACCTTTGGTGACAAAGGTTTGCTGGAGCTCACAGATGTCTCTCCTCGGCGAGGACAGCTTTTTTGAACGTTCGATCTCAAATCAGGTAGGACTACCCGCTGAACTTAA	Fungi	Basidiomycota	Agaricomycetes	Thelephorales	Thelephoraceae	Tomentella		SH184509.07FU	/tomentella-thelephora	HM189982	366	4.66455e-151	1	369	0.99	0	0	0	0	82	2	0	0	0	0	0	0	0	0	0	0	0	0	0	0	0	12	0	0	0	0	0	0	0	0	0	0	0
FIN0170	CGAAATGCGATAAGTAGTGTGAATTGCAGAATTCAGTGAATCATCGAATCTTTGAACGCACATTGCGCCCCTTGGTATCCCGAGGGGCATGCCTGTTCGAGCGTCATTTCACCATTCAAGCCTGGCTTGGTGTTGGGCGACGTCCCCTTTGGGGACGCGCTTCGAAATGCTCGGCGGCGTGGCACCGGCTTTAAGCGTAGCAGAATCTTTCGCTTTGAAAGTCGGGGCCCCGTCTGCCGGAAGACCTACTCGCAAGGTTGACCTCGGATCAGGCAGGGATACCCGCTGAACTTAA	Fungi	Ascomycota	Dothideomycetes	Hysteriales	Gloniaceae	Cenococcum		SH199612.07FU	/cenococcum	DQ474343	291	5.91236e-118	1	295	0.99	0	0	0	0	0	2	0	0	0	2	0	0	7	0	0	0	0	0	0	0	58	19	23	10	0	11	0	2	0	0	2	0	0
FIN0171	CGAAATGCGATACGTAATGTGAATTGCAGAATTCAGTGAATCATCGAATCTTTGAACGCACCTTGCGCCCCTTGGTATTCCGAGGGGCACACCCGTTTGAGCGTCGTGAAATTCTCAACCTCCTCGGTTTCTTCTGGAGACTGAAGGAGGCTTGGACTTTGGAGGCCTTTGCTGGCGTGTCTCGCCAGCTCCTCTTAAATGAATTAGCGTGGTCCTCTTTGCCGAACCTCGACACGTGATAAGATGCTTCCGTGTCTCGGTTTCTGGCTCTGTTGCTTTTGGGACCCGCTTCTAACCGTCTGGACCTTGCGTCGAGACAATGTTCGAGCTCGTATCCCTTCTTGGGAAACCCCCTCGACCCCACGAACCCTTGGCCTCAAATCGGGTGAGACTACCCGC…	Fungi	Basidiomycota	Agaricomycetes	Russulales	Russulaceae	Lactarius			/russula-lactarius	AJ534901	408	1.30781e-169	1	408	1	2	0	0	0	0	2	0	0	4	0	0	0	0	0	0	0	0	0	0	0	0	0	2	0	0	0	0	0	0	0	0	0	0
FIN0174	CGAAATGCGATACGTAATGTGAATTGCAGAATTCAGTGAATCATCGAATCTTTGAACGCACCTTGCGCCCCTTGGTATTCCGAGGGGCACACCCGTTTGAGTGTCGTGAAAATCTCAACCTCCTTGGTTTCTTCTGGACACCGAAGGAGGCTTGGACTTTGGAGGCCTTTGCTGGCATCTCTCGCCAGCTCCTCTCAAATGAATTAGCGGGGTCCTCTTTGCCGATCCTCGACGTGTGATAAGATGTTTCCATGTCTTGGTTTCTGGCTCTGTTGCTTTTGGGACCCGCTTCTAACCGTCTCAACCCGAGACAATGTTTGGGCGTGTCTCCCTTCTCGGGAAACACCCTCAAGCCCACGAACCCTTGACCTCAAATCGGGTGAGACTACCCGCTGAACT…	Fungi	Basidiomycota	Agaricomycetes	Russulales	Russulaceae	Lactarius			/russula-lactarius	FJ820569	402	5.84381e-167	1	402	1	18	0	0	20	0	2	5	0	11	0	0	6	0	0	0	0	0	0	0	5	18	0	3	80	13	28	0	0	0	0	0	0	0
FIN0175	CGAAATGCGATAAGTAATGTGAATTGCAGAATTCAGTGAATCATCGAATCTTTGAACGCACCTTGCGCTCCTTGGTATTCCGAGGAGCATGCCTGTTTGAGTGTCATTAATATATATATCAAACCCTCTCTTGTCGAGTGGTTTGGATGTGGGGGTTTGCTGGCCTCTTGAAGGGTTCAGCTCCTCTGAAATGCATTAGCAGAACAACAACCTGTTCATTGGTGTGATAACTATCTACGCTATTGAATGTGAGGGTAAAAGTTCAGCTTTCTAACTGTCCATGGACAATTTATCATTAATGTGACCTCAAATCAGGTAGGACTACCCGCTGAACTTAA	Fungi	Basidiomycota	Agaricomycetes	Agaricales	Cortinariaceae	Cortinarius			/cortinarius	AF325592	338	1.05939e-138	1	338	1	0	0	0	15	0	5	0	3	2	2	0	0	0	0	2	0	0	2	0	0	3	0	2	0	0	2	2	0	0	0	0	3	0
FIN0177	CGAAATGCGATAAGTAATGTGAATTGCAGATTTTCAGTGAATCATCGAATCTTTGAACGCACCTTGCGCCCCTTGGTATTCCGAGGGGCATGCCTGTTTGAGTGTCATTAAATCCTCAACTCCGATCGATTTGTTTCGACCCCGGGGCTTGGACTTGGAGTGTGCTGGCGTCTGGCCGGCTCCTCTCAAATGCATCAGCGGAATTGAACCTTTGGGGTTTCCGGACATCAGTGTGATAATCAATGTTGTGCTGTTGTCTGACCTCAAAAGTCCGCTCACAATCGTCCCTTCGTGGACAAAGCTCATCAAATTTGACCTCAAATCAGGTAGGACTACCCGCTGAACTTAA	Fungi	Basidiomycota	Agaricomycetes	Atheliales	Atheliaceae	Piloderma		SH196707.07FU	/piloderma	JQ711914	347	1.13652e-142	1	349	0.99	0	0	0	0	0	0	0	0	0	0	0	0	0	0	0	0	0	0	0	0	0	0	0	0	0	0	0	0	0	0	0	0	0
FIN0179	CGAAATGCGATAAGTAATGTGAATTGCAGATTTTCAGTGAATCATCGAATCTTTGAACGCACCTTGCACCCCTTGGTATTCCGAGGGGCATGCCTGTTTGAGTGTCATTAAATCCTCAACCGCGCCGATCGATTTCGGTGGGGCTTGGACTTTGGAGCGTGCTGGCGAAGGTCGGCTCCTCTTTAAATGCATCAGCGGAAGAAACCTTTGTCTTTCCTGACCTTCGGTGTGATAATCGTGTTGCGCCGCGGTGGAACTTCAACGATCCGCTTACAATGGTCTTCGGACGAATACCTCATGTCATCTTGACCTCAAATCAGGTAGGACTACCCGCTGAACTTAA	Fungi	Basidiomycota	Agaricomycetes	Atheliales	Atheliaceae	Tylospora			/amphinema-tylospora	AJ534922	339	3.89086e-139	1	343	0.99	0	0	0	0	1077	36	2	0	0	0	0	0	2	0	0	0	0	0	0	0	28	0	17	0	0	96	3	0	0	0	0	0	0
FIN0182	CGAAATGCGATAAGTAATGTGAATTGCAGAATTCAGTGAATCATCGAATCTTTGAACGCACCTTGCGCTCCTTGGTATTCCGAGGAGCATGCCTGTTTGAGTGTCATTAATATATCAACCTCCTCAACTTGTGTTGAGTGTTGGATGTGGGGGTTCTTTCTTTGCTGGCTTCACGGTCAGCTCCCCTGAAATGCATTAGCGGAACAACCTGTTCACTGTTCATTGGCGTGATAACTATCTACGCTGCTTGTTGACAGTGAAGCAAGTTCAGCTTCTAACAGTCCATTAAATTGGACAAATTTTTATTAATGTGACCTCAAATCAGGTAGGACTACCCGCTGAACTTAA	Fungi	Basidiomycota	Agaricomycetes	Agaricales	Cortinariaceae	Cortinarius		SH222346.07FU	/cortinarius	FJ769527	348	4.08364e-143	1	348	1	0	0	0	0	0	0	0	0	0	0	0	0	0	0	0	0	0	0	0	0	0	0	0	0	0	0	0	2	0	0	4	0	0
FIN0183	CGAAATGCGATAAGTAATGTGAATTGCAGAATTCAGTGAATCATCGAATCTTTGAACGCACCTTGCGCTCCTTGGTATTCCGAGGAGCATGCCTGTTTGAGTGTCATGAAATTCTCAACTGCCTTTTAGCATTTATGTTAAGGGTGAAGTTGGAGTTGGAGGATAATTGCTGGCGCAACTGAGGTTGCTTGTTGGCTCCTCTTGAATGAATGAGTTTTTCTGATGGATCATAGCTCAGTAACACTAATGTGATAATTATCTACGTTAGATGTGAAGAGGCTCCCACAGAAAAGGTGTATCTTGGGGATAACAAACCCTTGACTTTGACAAATCTGACCTCAAATCAGGTAGGACTACCCGCTGAACTTAA	Fungi	Basidiomycota	Agaricomycetes	Thelephorales	Thelephoraceae	Pseudotomentella			/pseudotomentella	AJ889968	368	6.0854e-152	1	370	0.99	0	18	0	0	0	0	0	0	0	0	0	0	0	0	0	0	0	0	0	0	5	0	98	16	0	3	0	0	0	0	0	0	0
FIN0184	CGAAATGCGATAAGTAATGTGAATTGCAGAATTCAGTGAATCATCGAATCTTTGAACGCACCTTGCGCCCCTTGGCTATTCCGAGGGGCATGCCTGTTTGAGTATCATGAACACCTCAACTCTTGTGGTTCGCCATGAAGAGCTTGGACTTGGGGGCTTGCTGGCGCACAGCCGGCTCCTCTCAAATGAATTAGCCTGCCAGTGTTTGGTGGCGTCACGGGTGTGATAACTATTTACGCTTGTGGTTGCCTGCCAGGTAACCTTCGGTGACGGAGGTTCGCTGGAGCTTATAAACGTCTTTCCTTGGTGAAGACAGCTTTTTGAACGTTCGATCTCAAATCAGGTAGGACTACCCGCTGAACTTAA	Fungi	Basidiomycota	Agaricomycetes	Thelephorales	Thelephoraceae	Tomentella	Tomentella_terrestris	SH184519.07FU	/tomentella-thelephora	UDB016369	366	4.61806e-151	1	366	1	0	0	2	0	2	0	2	0	0	0	0	0	0	0	0	0	0	0	0	0	0	2	0	0	0	0	0	0	0	0	0	2	0
FIN0186	CGAAATGCGATAAGTAATGTGAATTGCAGATTTTCAGTGAATCATCGAATCTTTGAACGCACCTTGCGCTCCTTGGTATTCCGAGGAGCATGCCTGTTTGAGTGTCATTAAATTCTCAAACTCCGATCGATTTGTTTCGACTTCGGGGCTTGGATTTGGAGCGTGCTGGCGTCGGTCGGCTCCTCTTAAATGCATCAGCGGAATCTAACGTTCCGGACGTCAGTGTGATAATCACGTTGCGCTGTCTTTCGGTCCGAAAAGCCCGCTCACAATGGTCTTCGGACAACTTCATATCAAATTTGACCTCAAATCAGGTAGGACTACCCGCTGAACTTAA	Fungi	Basidiomycota	Agaricomycetes	Atheliales	Atheliaceae	Piloderma		SH203891.07FU	/piloderma	DQ469291	337	2.92702e-138	1	337	1	0	0	0	0	0	0	0	0	0	0	0	0	0	0	0	0	0	0	0	0	0	0	0	0	0	0	0	2	0	0	3	0	0
FIN0189	CGAAATGCGATAAGTAATGTGAATTGCAGAATTCAGTGAATCATCGAATCTTTGAACGCACCTTGCGCTCCTTGGTATTCCGAGGAGCATGCCTGTTTGAGTGTCATTAAATTCTCAACCTTTATCACTTTTTGCTGATAATGGCTTGGATATGGGGGGTCTATATTGCTGGCTTCTTTACGGATGGTCAGCTCCCCTTAAATGCATTAGCCGGTGCCCCGCGTGGACTGTCTATTGGTGTGATAATTATCTACGCCGTGGACATCTGCAATCATATGGGTTTGCACTGCTTCCAACCGTCTGTTCAATCAGACAATACATGACAATTTGACCTCAAATCAGGTAGGACTACCCGCTGAACTTAA	Fungi	Basidiomycota	Agaricomycetes	Agaricales	Cortinariaceae	Hebeloma			/hebeloma-alnicola	KC110674	360	2.09354e-148	1	365	0.99	0	0	0	0	0	0	0	0	0	0	0	0	0	49	0	0	0	0	0	0	0	0	0	0	0	0	0	0	0	0	0	0	0
FIN0190	CGAAATGCGATACGTAATGTGAATTGCAGAATTCAGTGAATCATCGAATCTTTGAACGCACATTGCGCCCCTTGGTATCCCGAGGGGCATGCCTGTTCGAGCGTCATTTCACCACTCAAGCCTGGCTTGGTGTTGGGCGACGTCCCCTTTGGGGACGCGCCTCGAAACGCTCGGCGGCGTGGCACCGGCTTTAAGCGTAGCAGAATCTTTCGCTTCAAAAGTCAGGGCCCCGTCTGCCGGAAGACCTACTCGCAAGGTTGACCTCGGATCAGGCAGGGATACCCGCTGAACTTAA	Fungi	Ascomycota	Dothideomycetes	Hysteriales	Gloniaceae	Cenococcum		SH199612.07FU	/cenococcum	EU403098	289	4.54696e-117	1	295	0.98	0	0	0	0	0	3	0	0	0	0	0	2	2	0	8	0	0	0	0	0	26	12	12	4	0	5	0	0	0	5	49	6	3
FIN0191	CGAAATGCGATAAGTAATGTGAATTGCAGAATTCAGTGAATCATCGAATCTTTGAACGCACATTGCGCCCTTTGGTATTCCTTAGGGCATGCCTGTTCGAGCGTCACTAAAAACCCCCTCACAGATAATGTGGTATTGGTAGAAGTGAACGGTACTTACATTACCTTGTCTCACTCTGCTGAAATGAATAGGCCAGAGAAGTGGACCCATGGTAATTGACTCCAGGAGTGTTTTTCAATGCTAAACTAGTCTTTACCCAAGTCAAATTCTGAGCTACCGGACCTCCCATTAAGTCCAAAACAGAGTGGTTGACCTCGGATCAGGTAGGGATACCCGCTGAACTTAA	Fungi	Ascomycota	Pezizomycetes	Pezizales	Tuberaceae			SH202491.07FU	/tuber-helvella	AY634113	346	3.11814e-142	1	346	1	0	0	0	0	0	0	0	0	0	0	0	11	0	0	2	0	0	0	0	0	0	0	0	0	0	0	0	0	0	0	0	0	0
FIN0195	CGAAATGCGATAAGTAATGTGAATTGCAGATTTTCAGTGAATCATCGAATCTTTGAACGCACCTTGCGCTCCTTGGTATTCCGAGGAGCATGCCTGTTTGAGTGTCATTAAATCCTCAACCCCGTCCGTCGGTCGGGGCTTGGACTTTGGAGCGTGCTGGCGAAGGTCGGCTCCTCTTTAAATGCATCAGCGGAGAAAAACAAACCTTTTTTCCCCCTTCAGCGTGATAACTGTGTTGCGCTGTGGTCGCGAAAGGGTCCGCTCATAATCGTCCTCGGACAAACACCGAATCTGTTTTGACCTCAGATCAGGTAGGACTACCCGCTGAACTTAA	Fungi	Basidiomycota	Agaricomycetes	Atheliales	Atheliaceae	Tylospora		SH192265.07FU	/amphinema-tylospora	KF007260	334	6.173e-137	1	334	1	0	0	0	2	4	0	0	0	4	2	0	0	0	0	0	0	0	2	0	0	0	0	2	0	0	0	0	0	5	4	4	3	0
FIN0199	CGAAATGCGATACGTAATGTGAATTGCAGAATTCAGTGAATCATCGAATCTTTGAACGCACCTTGCGCCCCTTGGTATTCCGAGGGGCACACCCGTTTGAGTGTCGTGAAAATCTCAACCTCCTCGGTTTCTTCTGGACGCCGAAGGAGGCTTGGACTTTGGAGGCCTTTGCTGGCGTCTCTCGCCAGCTCCTCTCAAATGAATTAGCGGGGTCCTCTTTGCCGATCCTCGACGTGTGATGAGATGTTTCCATGTCTTGGTTTCTGGCTCTGTCGCCTTTGGGACCCGCTTCTAACCGTCTCAAGTCGAGACAACGTTTGAGCGTGTCTCCCTTCTCGGGAAACACCCTCGAGCCCACGAACCCTTGACCTCAAATCGGGTGAGACTACCCGCTGAACT…	Fungi	Basidiomycota	Agaricomycetes	Russulales	Russulaceae	Lactarius	Lactarius_vietus	SH176403.07FU	/russula-lactarius	UDB011511	400	4.49424e-166	1	402	0.99	0	0	0	0	0	0	0	0	10	0	0	13	0	0	0	0	10	0	16	0	0	0	0	0	0	0	0	0	0	16	0	16	0
FIN0200	CGAAATGCGATAAGTAATGTGAATTGCAGAATTCAGTGAATCATCGAATCTTTGAACGCACCTTGCGCTCCCTGGTATTCCGGGGAGCACGCCTGTTCGAGTGTCATGAAACTCTCAAGCAAGATAGATTTGTTTCTGTCTTTGTTTGGATTTGGACTTTGCTGTGTTCCATGCAGCTGGTCTTAAATGTATTAGCTGGTCCTGATGAAGGTTTGGTTCTACTCGGCGTGATAATTATCTAACGTTGAGGACAGTCTCTGGGACTGGCCAGGCTCTCTTTGGATTGCTTCTAATCATCTTAGGATAATTGCTTAATATCTGACCTCGAATCAGGTGGGACTACCCGCTGAACTTAA	Fungi	Basidiomycota	Agaricomycetes	Cantharellales	Hydnaceae	Sistotrema	Sistotrema_alboluteum	SH192853.07FU	/cantharellus	UDB002253	356	1.20071e-146	1	356	1	0	61	0	0	0	0	0	0	0	0	0	0	0	0	0	2	0	0	0	0	0	0	0	0	0	0	0	0	0	0	4	0	0
FIN0201	CGAAATGCGATAAGTAATGTGAATTGCAGAATTCAGTGAATCATCGAATCTTTGAACGCACATTGCGCCCCTTGGTATTCCGAGGGGCATGCCTGTTCGAGCGTCATTATAACCACTCAAGCCTCGGCTTGGTCTTGGGGTTCGCGGTCTCGCGTCCCTTAAAATCAGTGGCGGTGCCGTCTGGCTCTAAGCGTAGTAATTCTCTCGCTATAGGGTCCCGGCGGTTGCCTGCCAGAACCCCCCATTTTTTACGGTTGACCTCGGATCAGGTAGGGATACCCGCTGAACTTAA	Fungi	Ascomycota	Leotiomycetes	Helotiales	Helotiaceae	Meliniomyces		SH214265.07FU	/meliniomyces	HM164665	292	2.10391e-118	1	292	1	0	0	0	0	0	0	41	0	0	0	0	0	15	0	0	0	0	0	0	0	0	0	10	2	0	0	0	0	0	0	0	3	0
FIN0202	CGAAATGCGATAAGTAGTGTGAATTGCAGAATTCAGTGAATCATCGAATCTTTGAACGCACATTGCGCCTCCTGGTATTCCGGGAGGCATGCCTGTTCGAGCGTCATTAAATACCACTCAAGCTCTTCTGCTTGGTCATGGAAGAAGAGTATGCTTGCATCCTCTCTTCTGAAATCGAATGGCGGACTGCCTCATGTGCCTCGCGTAGTAAGTTCATCTTTTCGCTTGGAGTGTGAGATAGTCTCGCCATCAACCCCCATACTTCTAAGGTTGACCTCGGATCAGGTAGGGATACCCGCTGAACTTAA	Fungi	Ascomycota	Pezizomycetes	Pezizales	Pyronemataceae			SH211927.07FU	/wilcoxina	HM146894	308	1.84152e-125	1	308	1	0	0	0	0	0	0	0	0	0	0	0	0	0	0	0	0	0	0	0	0	0	0	0	0	0	0	0	0	0	0	0	0	0
FIN0203	CGAAATGCGATACGTAATGTGAATTGCAGAATTCAGTGAATCATCGAATCTTTGAACGCACCTTGCGCCCCTTGGTATTCCGAGGGGCACACCCGTTTGAGTGTCGTGAATATCTCAACCTTCTCGGTTTCTTCTGGATGCCGAAGGAGGCTTGGACTTTGGAGGCCTCTGCTGGCATCTTTTGAAGGCCAGCTCCTCTCAAATGAATTAGCGGGGTCCTCTTTGCCAACCCTCGACATGTGATAAGATGTTTCCATGTCTTGGTTTATGGCTCTGTTGCTTTTGGGACCCGCTTCTAATCGTCTCAATGACAACGTTTGAGAGCGTCTCCCTTCTCGGGAAACCCTCTCGAACCCACGAACCCTTGACCTCAAATCGGGTGAGACTACCCGCTGAACT…	Fungi	Basidiomycota	Agaricomycetes	Russulales	Russulaceae	Lactarius			/russula-lactarius	AJ534935	402	5.84381e-167	1	402	1	0	206	0	0	2	0	157	0	0	0	0	0	0	0	0	0	0	0	0	0	0	0	0	0	0	0	0	0	0	2	0	0	0
FIN0204	CGAAATGCGATAAGTAATGTGAATTGCAGAATTCAGTGAATCATCGAATCTTTGAACGCACCTTGCGCTCCTTGGTATTCCGAGGAGCATGCCTGTTTGAGTGTCATGAAATTATCAACCATTTCAACTTTTATCGGTTGAATTAGGCTTGGATGTGGGAGTCTTTGCTGGCTTCGCAAGAGGTTGGCTCTCCTTAAATTCATTAGCAGGACCTTTGTTGCTCCCCAGCATTAATGTGATAATTATCTACGTTATTGCTGAAAAGTAACTTTAGATTGGGTTTCCAGCTTCTAATTGTCTTTGTAGACACATAATGTATATGTCAATTTGACCTCAAATCAGGTAGGACTACCCGCTGAACTTAA	Fungi	Basidiomycota	Agaricomycetes	Agaricales	Tricholomataceae	Tricholoma	Tricholoma_columbetta	SH220595.07FU	/tricholoma	UDB015390	365	1.27638e-150	1	365	1	0	0	0	5	0	7	0	3	2	0	0	0	0	0	0	0	0	0	0	0	2	0	3	0	0	0	0	0	0	0	0	0	0
FIN0207	CGAAATGCGATAAGTAATGTGAATTGCAGAATTCAGTGAATCATCGAATCTTTGAACGCACCTTGCGCTCCCTGGTATTCCGGGGAGCACGCCTGTTCGAGTGTCGCGAAATTTCTCAAGCTTGGATGGCCTTTTTGTCTGTCCTTAGCCTTGGTTGTTGGGCTTTGCCGTGTCCTTTGTTGGGACGGCTGGCCTTAAAAGCATTAGCTGATCCTCGTGTGGCACTGGTTCTACTCAGCGTGATAACAGTCTGATCGCTGAGGACATCTTTTGGGATGGCCAGTTCTCATTTGGGTTGCTTCCAAACTTGGTTTTGCAGATTCTTCAATCTGTGTTCCACTTTTCAGCTTTGACCTCGAATCAGGTGGGACTACCCGCTGAACTTAA	Fungi	Basidiomycota	Agaricomycetes	Cantharellales	Clavulinaceae	Clavulina		SH220214.07FU	/clavulina	EU862221	387	2.46289e-160	1	387	1	0	0	0	0	0	0	0	0	0	0	0	0	0	0	0	0	0	0	0	0	0	0	0	0	0	0	0	0	0	0	0	0	0
FIN0209	CGAAATGCGATAAGTAATGTGAATTGCAGAATTCAGTGAATCATCGAATCTTTGAACGCACCTTGCGCTCCTTGGTATTCCGAGGAGCATGCCTGTTTGAGTGTCATTAATATATATCAAACTTCTCATTGCTGAGTGGTTTGGATGTGGGGGTTTGCTGGCTTCTTAAATGAGTTCAGCTCTCCTGAAATGCATTAGCAGAACAACCCGTTCATTGGCGTGATAACTATCTACGCTATTGAATGTGAGGGACAGTTCAGCTTTCTAACAGTCCTTGGACAACTTATCATTTATGTGACCTCAAATCAGGTAGGACTACCCGCTGAACTTAA	Fungi	Basidiomycota	Agaricomycetes	Agaricales	Cortinariaceae	Cortinarius		SH188642.07FU	/cortinarius	HQ285366	328	2.78677e-134	1	332	0.99	1318	228	0	2	0	0	0	2	0	0	0	0	0	0	0	0	0	0	0	0	0	0	0	0	0	0	0	2	0	0	0	0	0
FIN0210	CGAAATGCGATAAGTAATGTGAATTGCAGAATTCAGTGAATCATCGAATCTTTGAACGCACCTTGCGCTCCTTGGTATTCCGAGGAGCATGCCTGTTTGAGTGTCATTAATATATATCAAACTTCTCATTGCTGAGTGGTTTGGATGTGGGGGTTTGCTGGCTTCTTAAATGAGTTCAGCTCTCCTGAAATGTATTAGCAGAACAACCCGTTCATTGGCGTGATAACTATCTACGCTATTGAATGTGAGGGACAGTTCAGCTTTCTAACAGTCCTCGGACAACTTATCATTTATGTGACCTCAAATCAGGTAGGACTACCCGCTGAACTTAA	Fungi	Basidiomycota	Agaricomycetes	Agaricales	Cortinariaceae	Cortinarius		SH188642.07FU	/cortinarius	HQ285366	328	2.78677e-134	1	332	0.99	0	0	0	2	0	0	0	0	0	2	0	0	0	2	3	0	0	2	2	0	5	0	0	0	0	0	0	0	0	0	0	2	0
FIN0213	CGAAATGCGATACGTAATGTGAATTGCAGAATTCAGTGAATCATCGAATCTTTGAACGCACCTTGCGCCCCTTGGTATTCCGAGGGGCACACCCGTTTGAGTGTCGTGAAAACCTCAACCTCTTTGGTTTCCTTCTGGGGACCAAAGCAGGCTTGGACTTTGGAGGCCTTTTGCTGGCACCTCTCTCTTTTGAAGGCCAGCTCCTCTTAAATGAATTAGCAGGGTCCTCTTTGCCGATCCTCGACGTGTGATAAGATGTTTTTCCATGTCTTGGTTTCTGGCTCTGTCACCTTTGGGACCCGCTTCTAACCGTCTTGACCTTGCGTCGAGACAATGTTCGAGCATGTCTCCCCATTCTCGGGAAGCTCCCTCGACCCCACGAACCCCTTGACCTCAAAT…	Fungi	Basidiomycota	Agaricomycetes	Russulales	Russulaceae	Lactarius		SH182379.07FU	/russula-lactarius	HM189817	425	4.03456e-177	1	425	1	0	0	0	4	26	16	0	10	58	257	44	11	19	9	2	7	18	0	6	0	12	0	9	2	0	23	300	0	0	0	0	2	0
FIN0216	CGAAATGCGATAAGTAATGTGAATTGCAGATTTTCAGTGAATCATCGAATCTTTGAACGCACCTTGCGCCCCTTGGTATTCCGAGGGGCATGCCTGTTTGAGTGTCATTAAATCCTCAACCCCTCCGATTCGTTTCGGTGGGGATTGGACTTGGAGCGTGCTGGCGAAGGTCGGCTCCTCTTTAAATGCATCAGCGGAGAAAATGCCTTTTGCGCCTCTGGCCGTTCAGCGTGATAATGATGTTGCGCTGCGGTCGAGCTTAAGGCCCGCTTCCAAAGGTCCTCGGACAAATATACATATGACTTTTGACCTCAAATCAGGTAGGACTACCCGCTGAACTTAA	Fungi	Basidiomycota	Agaricomycetes	Atheliales	Atheliaceae	Tylospora		SH197766.07FU	/amphinema-tylospora	UDB002638	341	5.05923e-140	1	343	0.99	0	0	5	6	20	10	5	0	239	0	0	6	7	0	0	0	0	7	0	0	0	0	2	0	0	0	0	0	0	0	0	2	0
FIN0217	CGAAATGTGATAAGTAATGTAAATTGCAGAATCCAGTGAATCATCGAATCTTTGAACGCATCTTGCGCTCCTTGGCATTCCGAGGAGCATGCCTGTTTGAGTGTCATTAAACTATCAAAACACTTTTTTTGTTGAAGTGTTTTGGACTTTGGGAGTACTGTGCTGGTCTCTTTTGTTTTGGACCCAGCTCTCCTCAAAAGCATTAACTTTGGAGAACCATCAGTGTGATATATCATTTTGTTTATACGCTGGCTTTCTCCTTTTAAAAATGCCCCTTTGACCTCAAATCAGGTAGGACTACCCGCTGAACTTAA	Fungi	Basidiomycota	Agaricomycetes	Agaricales	Amanitaceae	Amanita	Amanita_fulva	SH192283.07FU	/amanita	UDB015176	312	3.17774e-127	1	314	0.99	0	0	5	183	0	16	0	0	2	0	0	0	0	0	0	0	0	0	0	0	2	0	0	0	0	0	15	0	0	0	0	0	0
FIN0219	CGAAATGCGATAAGTAATGTGAATTGCAGATTTTCAGTGAATCATCGAATCTTTGAACGCACCTTGCGCTCCTTGGTATTCCGAGGAGCATGCCTGTTTGAGTGTCATTAAATTCTCAACTCCGATCGATTTGTTTCGACCTCGGAGCTTGGACTTTGGAGCGTGCTGGCGTCGGTCGGCTCCTCTCAAATGCATCAGCGGAATCTAACGTTTCGGACGTCAGTGTGATAATCACGTTGCGCTGTCAACCGATCCTGAAAGGCTCGCTCATAATGGTCTTCGGACAACTTCATATCAAATTTGACCTCAAATCAGGTAGGACTACCCGCTGAACTTAA	Fungi	Basidiomycota	Agaricomycetes	Atheliales	Atheliaceae	Piloderma		SH203892.07FU	/piloderma	KC412523	336	8.14738e-138	1	338	0.99	0	0	0	0	0	0	173	0	0	0	0	0	0	0	0	0	0	0	0	0	0	0	0	0	0	0	0	0	5	0	3	84	0
FIN0221	CGAAATGCGATAAGTAATGTGAATTGCAGAATTCAGTGAATCATCGAATCTTTGAACGCACCTTGCGCCCCTTGGCTATTCCGAGGGGCATGCCTGTTTGAGTATCATGAACACCTCAACTCTCATGGTTCGCCATGATGAGCTTGGACTCTGGGGGTTTTGCTGGCCTGTGGTCGGCTCCCCTCAAATGAATCGGCCTCCCAGTGTTTGGTGGCATCACGGGTGTGATAAATATCTACGCTCGCGGTTGTCTGCCAGGTAACCTTTGGTGACAAAGGTTTGCTGGAGCTCACAGATGTCTCTCCTCGGCGAGGACAGCTTTTTTGAACGTTCGATCTCAAATCAGGTAGGACTACCCGCTGAACTTAA	Fungi	Basidiomycota	Agaricomycetes	Thelephorales	Thelephoraceae	Tomentella			/tomentella-thelephora	KM409446	367	1.68201e-151	1	369	0.99	0	0	0	0	35	3	0	0	0	0	0	0	0	0	0	0	0	0	0	0	0	3	0	0	0	0	0	0	0	0	0	0	0
FIN0223	CGAAATGCGATAAGTAATGTGAATTGCAGAATTCAGTGAATCATCGAATCTTTGAACGCACCTTGCGCTCCTTGGTATTCCGAGGAGCATGCCTGTTTGAGTGTCATTAATATATCAACCTCTTTAGCTTTTGCTAATTGAGTGTTGGATGTGGGGGAATTTTGCTGGTCTCTTTTTAAACGAGGTCAGCTCCCCTAAAATGCATTAGCGGAACATTTGTTGACCGTTCATTGGTGTGATAACTATCTACGCTATTGACGTGAGGCAGTTCAGCTTCTAACAGTCCATTGACTTGGACAATTTTCGTTAATGTGACCTCAAATCAGGTAGGACTACCCGCTGAACTTAA	Fungi	Basidiomycota	Agaricomycetes	Agaricales	Cortinariaceae	Cortinarius		SH222376.07FU	/cortinarius	JF313424	349	1.4778e-143	1	349	1	0	0	0	2	0	3	0	0	0	0	0	2	0	2	0	2	0	0	0	0	0	0	0	0	0	0	3	0	0	0	0	2	0
FIN0226	CGAAATGCGATAAGTAATGTGAATTGCAGAATTCAGTGAATCATCGAATCTTTGAACGCACCTTGCGCTCCTTGGTATTCCGAGGAGCATGCCTGTTTGAGTGTCATGAAATTCTCAACCTTTTTCAGCTTTGTTGTTGAATGAGGCTTGGATTGGTGGGGGTTTGCGGGCTTCAAAAGTCAGCTCTCCTTAAATATATTAGCGAGATCTTTGTTACTTAGCTTTGGTGTGATAATTATCTACGCCATTGCTTAAGAGTAACTTGGAATAAGATCTTGCTTCAAATCGTCTTGTTAGAGACAACTTGTTACATTGACCTCAAATCAGGTAGGACTACCCGCTGAACTTAA	Fungi	Basidiomycota	Agaricomycetes	Agaricales	Tricholomataceae	Tricholoma	Tricholoma_inamoenum	SH190400.07FU	/tricholoma	UDB011572	350	5.34783e-144	1	350	1	0	0	0	0	7	7	0	0	0	0	0	0	0	0	0	0	0	2	0	0	2	0	0	0	0	0	0	0	0	0	0	0	0
FIN0227	CGAAATGCGATAAGTAGTGTGAATTGCAGAATTCAGTGAATCATCGAATCTTTGAACGCACATTGCGCCCCTTGGTATCCCGAGGGGCATGCCTGTTCGAGCGTCATTTCACCACTCAAGCCTGGCTTGGTGTTGGGCGACGTCCCCTTTGGGGACGCGCCTCGAAACGCTCGGCGGCGTGGCACCGGCTTTAAGCGTAGCAGAATCTTTCGCTTTGAAAGTCGGGGCCCCGTCTGCCGGAAGACCTACTCGCAAGGTTGACCTCGGATCAGGCAGGGGTACCCGCTGAACTTAA	Fungi	Ascomycota	Dothideomycetes	Hysteriales	Gloniaceae	Cenococcum	Cenococcum_geophilum	SH199612.07FU	/cenococcum	AY394919	293	7.68776e-119	1	295	0.99	0	0	0	0	0	2	0	0	0	0	0	0	5	0	0	0	0	0	0	0	38	16	22	9	0	10	0	2	0	0	2	0	0
FIN0229	CGAAATGCGATAAGTAGTGTGAATTGCAGAATTCAGTGAATCATCGAATCTTTGAACGCACATTGCGCCCCCTGGTATCCCGAGGGGCATGCCTGTTCGAGCGTCATTTCACCACTCAAGCCTGGCTTGGTGTTGGGCGACGTCCCCTTTGGGGACGCGCCTCGAAACGCTCGGCGGCGTGGCACCGGCTTTAAGCGTAGCAGAATCTTTCGCTTTGAAAGTCGGGGCCCCGTCTGCCGGAAGACCTACTCGCAAGGTTGACCTCGGATCAGGCAGGGATACCCGCTGAACTTAA	Fungi	Ascomycota	Dothideomycetes	Hysteriales	Gloniaceae	Cenococcum	Cenococcum_geophilum	SH199612.07FU	/cenococcum	AY394919	293	7.68776e-119	1	295	0.99	0	0	0	0	0	0	0	0	0	2	0	0	5	0	0	0	0	0	0	0	43	14	20	3	0	9	0	0	0	0	2	0	0
FIN0230	CGAAATGCGATAAGTAATGTGAATTGCAGAATTCAGTGAATCATCGAATCTTTGAACGCACCTTGCGCTCCTTGGTATTCCGAGGAGCATGCCTGTTTGAGTGTCATTAATATATATCAACCTTGTGTTGGATGTGGGGGTTTTGTTGGCCTTTGAGAGGTCAGCTCCCCTGAAATGCATTAGCGGAACTAACTTGCCGTTCATTGGTGTGATAAAACTATCTACGTGAAAGGCAGGGGTTCAGCTTCTAACAAGTCTATCATTTAATGTGACCTCAAATCAGGTAGGGCTACCCGCTGAACTTAA	Fungi	Basidiomycota	Agaricomycetes	Agaricales	Cortinariaceae	Cortinarius	Cortinarius_balaustinus	SH197307.07FU	/cortinarius	UDB018299	302	8.30691e-123	1	306	0.99	0	0	0	0	0	0	0	0	0	0	0	0	0	0	0	0	0	0	0	0	0	0	0	0	0	0	0	0	0	0	2	0	2
FIN0233	CGAAATGCGATAAGTAATGTGAATTGCAGAATTCAGTGAATCATCGAATCTTTGAACGCACCTTGCGCTCCTTGGTATTCCGAGGAGCATGCCTGTTTGAGTGCCATTAATATATATCAACCCTTCTCATTGCTGAGTGGTTTGGATGTGGGGGTTTTGCTGGCCTCTTAAATGGGTTCAGCTCCCCTGAAATGCATTAGCAGAACAAACCTGTTCATTGGCGTGATAACTATCTACGCTATTGAATGTGAGGGACAGTTCAGCTTTCTAACAGTCCTTGGACAATTTATCATTTATGTGGCCTCAAATCAGGTAGGACTACCCGCTGAACTTAA	Fungi	Basidiomycota	Agaricomycetes	Agaricales	Cortinariaceae	Cortinarius		SH188472.07FU	/cortinarius	GQ159804	313	1.24369e-127	1	335	0.97	3	0	0	0	0	0	0	0	0	0	0	0	0	0	0	0	0	0	0	0	0	0	0	0	0	0	0	0	0	0	0	0	2
FIN0234	CGAAATGCGATAAGTAATGTGAATTGCAGAATTCAGTGAATCATCGAATCTTTGAACGCACCTTGCGCTCCTTGGTATTCCGAGGAGCATGCCTGTTTGAGTGTCATTAATATATATCAACCCTTCTCATTGTTGAAGTGGTTTGGATGTGGGGGTTTGCTGGCCTCTTGAATGAGTTCAGCTCCCCTGAAATGCATTAGCAGAACAACCCTGTTCATTGGTGTGATAACTATCTACGCTATTGGATGTGAGGGGCAGTTCAGCTTTCTAATGGTCCTTGGACAATTTATCATTTATGTGACCTCAAATCAGGTAGGACTACCCGCTGAACTTAA	Fungi	Basidiomycota	Agaricomycetes	Agaricales	Cortinariaceae	Cortinarius		SH188502.07FU	/cortinarius	KF617653	335	2.23432e-137	1	335	1	0	0	0	0	26	0	2	0	0	0	0	0	3	0	0	0	0	0	0	0	5	0	0	0	0	5	0	2	0	0	2	0	0
FIN0237	CGAAATGCGATAAGTAATGTGAATTGCAGAATTCAGTGAATCATCGAATCTTTGAACGCACCTTGCGCTCCTTGGTATTCCGAGGAGCATGCCTGTTTGAGTGTCATTAATATATCAACCTCTTCAGCTTTTGGTTGTTGAGTGTTTGGATGTGGGGGGTTGTTTGCTGGTCTCTAGGAGGTCAGCTCCCCTAAAATGCATTAGCGAAACAATTTGTTGATCGTTCATTGGTGTGATAACTATCTACGCTATTGACGTGAGGCAGTTTAGCTTCTAACAGTCCATTGTCTTGGACAATTTTTTTCATTAATGTGACCTCAAATCAGGTAGGACTACCCGCTGAACTTAA	Fungi	Basidiomycota	Agaricomycetes	Agaricales	Cortinariaceae	Cortinarius	Cortinarius_bolaris	SH222391.07FU	/cortinarius	UDB001018	349	1.4778e-143	1	349	1	0	0	0	2	0	45	0	0	9	0	4	0	8	780	0	3	0	2	0	0	2	4	2	2	0	0	2	0	0	0	0	4	0
FIN0238	CGAATCGCGATAAGTAATGTGAATTGCAGATTTTCAGTGAATCATCGAATCTTTGAACGCACCTTGCGCCCCTTGGTATTCCGAGGGGCATGCCTGTTTGAGTGTCATTTTATCATCAACTCATTAGTCTTTCATTAGGCTATTGGGCTTGGATTTGGGAATTGCTGGCTTGATCTTTACCCATTGAACAGTATCTAATACTTAATAGAGGGTAAAGTGTAGTCGGCTGTCCTTAAAAGCATTAGCGAGTGTTAGTCTACATGGCACGGCCTCTTGACGTGATAATGATCGTCGTGGGCTGGAAGTGTAGTGTCTGGCTTCTAATCCGATTGTGTGCATACGGCCCTTAAAGCTGGAAGCGCAATCAAAACCGACTACGTGCATACGGCCCATAAAGCT…	Fungi	Basidiomycota	Agaricomycetes	Boletales	Boletaceae	Leccinum		SH181301.07FU	/boletus	AF454572	459	0	1	459	1	0	0	0	0	0	0	0	0	3	0	0	0	0	0	0	16	0	0	0	24	0	16	0	0	3	0	312	0	0	0	0	0	0
FIN0240	CGAAATGCGATAAGTAATGTGAATTGCAGATTTTCAGTGAATCATCGAATCTTTGAACGCACCTTGCGCCCCTTGGTATTCCGAGGGGCATGCCTGTTTGAGTGTCATTAAATCCTCAACTCCGATCGATTTGTTTCGACCCCCGGGGCTTGGACTTGGAGTGTGCTGGCGTCTGGTCGGCTCCTCTCAAATGCATCAGCGGAATTGAACCTTTGGGGTTTCCGGACATCAGTGTGATAATCAATGTTGTGCTGTTGTCTGACCTCAAAAGTCCGCTCACAATCGTCCCTTCGTGGACAAAGCTCATCAAATTTGACCTCAAATCAGGTAGGACTACCCGCTGAACTTAA	Fungi	Basidiomycota	Agaricomycetes	Atheliales	Atheliaceae	Piloderma		SH196707.07FU	/piloderma	JQ711914	346	3.163e-142	1	350	0.99	0	0	0	0	0	0	0	0	0	0	0	0	0	0	0	0	0	0	0	0	0	0	0	0	0	0	0	0	0	0	0	0	0
FIN0241	CGAAATGCGATAAGTAATGTGAATTGCAGATTTTCAGTGAATCATCGAATCTTTGAACGCACCTTGCGCTCCTTGGTATTCCGAGGAGCATGCCTGTTTGAGTGTCATTAAATTCTCAACTCCGATCGATTTGTTTCGACCTCGGAGCTTGGACTTTGGAGTGTGCTGGCGTCGGTCGGCTCCTCTCAAATGCATCAGCGGAATCTAACGTTTCGGACGTCAGTGTGATAATCATGTTGCGCTGTCCTCCGATCCTGAAAGCCTGCTCATAATGGTCTTCGGACAACTTCATATCAAATTTGACCTCAAATCAGGTAGGACTACCCGCTGAACTTAA	Fungi	Basidiomycota	Agaricomycetes	Atheliales	Atheliaceae			SH203892.07FU	/piloderma	HQ022213	328	2.83955e-134	1	337	0.98	0	0	0	2	0	4	3	0	0	0	0	0	0	0	0	0	0	0	0	0	0	0	0	0	0	0	0	0	4	0	2	247	0
FIN0242	CGAAATGTGATAAGTAATGTGAATTGCAGAATCCAGTGAATCATCGAATCTTTGAACGCATCTTGCGCTCCTTGGCATTCCGAGGAGCATGCCTGTTTGAGTGTCATTAAACTATCAAAACACTTTTTTGTTGAAGTGTTTTGGACTTTGGGAGTACTGTGCTGGTCTCTTTTGTTTTGGACCCAGCTCTCCTCAAAAGCATTAACTTTGGAGAACCATCAGTGTGATATATCATTTTGTTTATACGCTGGCTTTCTCCTTTTAAAAATGCCCCTTTGACCTCAAATCAGGTAGGACTACCCGCTGAACTTAA	Fungi	Basidiomycota	Agaricomycetes	Agaricales	Amanitaceae	Amanita	Amanita_fulva	SH192283.07FU	/amanita	UDB015176	310	2.43394e-126	1	313	0.99	0	0	11	283	0	20	0	0	2	2	0	0	0	0	0	0	0	0	0	0	0	0	2	0	0	0	6	0	0	0	0	0	0
FIN0243	CGAAATGCGATAAGTAATGTGAATTGCAGAATTCAGTGAATCATCGAATCTTTGAACGCACCTTGCGCTCCTTGGTATTCCGAGGAGCATGCCTGTTTGAGTGTCATTAATATATATCAACCTTCTCTTTACTGAGTGGTTTGGATGTGGGGGTTTGCTGGCCTCTTATATGAGTTCAGCTCCCCTGAAATGCATTAGCAGAACAACCCGTTCGTTGGCGTGATAACTATCTACGCTATTGAATGTGAGGGACAGTTCAGCTTTCTAACAGTCCTTGGACAACTTATCATTTATGTGACCTCAAATCAGGTAGGACTACCCGCTGAACTTAA	Fungi	Basidiomycota	Agaricomycetes	Agaricales	Cortinariaceae	Cortinarius		SH202923.07FU	/cortinarius	FJ475566	332	4.71172e-136	1	332	1	0	2	0	2	0	0	0	0	0	0	0	0	0	0	0	0	0	0	0	0	0	0	0	2	0	0	0	0	0	0	0	0	0
FIN0245	CGAAATGCGATAAGTAATGTGAATTGCAGATTTTCAGTGAATCATCGAATCTTTGAACGCACCTTGCGCTCCTTGGTATTCCGAGGAGCATGCCTGTTTGAGTGTCATTAAATCCTCAACCCCGTCCGTCGGTCAGGGCTTGGACTTTGGAGCGTGCTGGCGAAGGTCGGCTCCTCTTTAAATGCATCAGCGGAGAAAAACAAACCTTTTCCCCCCTTCAGCGTGATAACTGCGTTGCGCTGTGGTCGCGAAAGGGTCCGCTCATAATTGTCCTCGGACAAACACCAAATCTGTTTTGACCTCAGATCAGGTAGGACTACCCGCTGAACTTAA	Fungi	Basidiomycota	Agaricomycetes	Atheliales	Atheliaceae	Tylospora		SH192266.07FU	/amphinema-tylospora	EU557321	333	1.70546e-136	1	333	1	0	0	0	0	0	2	0	0	3	0	0	0	0	0	0	0	0	0	0	0	0	0	2	0	0	0	0	0	0	0	2	7	14
FIN0246	CGAAATGCGATAAGTAATGTGAATTGCAGATTTTCAGTGAATCATCGAATCTTTGAACGCACATTGCGCCCCTTGGTATCCCGAGGGGCATGCCTGTTCGAGCGTCATTTCACCACTCAAGCCTGGCTTGGTGTTGGGCGACGTCCCCTTTGGGGACGCGCCTCGAAACGCTCGGCGGCGTGGCACCGGCTTTAAGCGTAGCAGAATCTTTCGCTTCAAAAGTCGGGGCCCCGTCTGCCGGAAGACCTACTCGCAAGGTTGACCTCGGATCAGGCAGGGATACCCGCTGAACTTAA	Fungi	Ascomycota	Dothideomycetes	Hysteriales	Gloniaceae	Cenococcum		SH199612.07FU	/cenococcum	EU403098	288	1.26649e-116	1	296	0.98	0	0	0	0	0	0	0	0	0	0	0	0	0	0	5	0	0	0	0	0	0	0	0	0	0	0	0	0	0	4	44	0	2
FIN0248	CGAAATGCGATAAGTAATGTGAATTGCAGAATTCAGTGAATCATCGAATCTTTGAACGCACCTTGCGCTCCTTGGTATTCCGAGGAGCATGCCTGTTTGAGTGTCATTAAATTCTCAACCCCAGCGGTTCGTTGGGGCTTGGACTTGGAGCGTGCTGGCGAAGGTCGGCTCCTCTTTAAATGCATCAGCGGAAAAACGAACTTTCCCTTCAGCGTGATAATCCTGTTGCGCTGTGGTGGGTCAAGGTCCCGCTCACAATCGTCCTCGGACAAAAGACACATCTGTTTTGACCTCAGATCAGGTAGGACTACCCGCTGAACTTAA	Fungi	Basidiomycota	Agaricomycetes	Atheliales	Atheliaceae	Amphinema		SH182081.07FU	/amphinema-tylospora	JN943911	317	2.01614e-129	1	324	0.99	0	0	0	0	0	0	0	0	0	0	2	0	0	0	0	0	0	0	0	0	50	0	2	0	0	0	0	0	0	0	0	0	0
FIN0251	CGAAATGCGATAAGTAATGTGAATTGCAGAATTCAGTGAATCATCGAATCTTTGAACGCACCTTGCGCTCCCTGGTATTCCGGGGAGCACGCCTGTTCGAGTGTCATGAAACTCTCAAGCAAGATAGATTTGTTTCTGTCTTTGTTTGGATTTGGACTTTGCTGTGTTCCCATGCAGCTGGTCTTAAATGTATTAGCTGGTCCTGATGAAGGTTTGGTTCTACTCGGCGTGATAATTATCTAACGTTGAGGACAGTCTCTGGGACTGGCCAGGCTCTCTTTGGATTGCTTCTAATCATCTTAGGATAATTGCTTAATATCTGACCTCGAATCAGGTGGGACTACCCGCTGAACTTAA	Fungi	Basidiomycota	Agaricomycetes	Cantharellales	Hydnaceae	Sistotrema		SH192853.07FU	/cantharellus	AB560523	357	4.34474e-147	1	357	1	0	0	0	0	0	0	0	2	2	0	2	0	0	0	0	0	0	0	0	0	0	0	0	0	0	0	0	0	0	0	0	2	0
FIN0254	CGAAATGCGATAAGTAATGTGAATTGCAGATTTTCAGTGAATCATCGAATCTTTGAACGCACCTTGCGCCCCTTGGTATTCCGAGGGGCATGCCTGTTTGAGTGTCATTAAATCCTCAACCCCTCCGATTCGTTTCGGTGGGGATTGGACTTGGAGCGTGCTGGCGAAGGTCGGCTCCTCTTTAAATGCATCAGCGGAGAAAATGCCTTTTGCGCCTCTGGCCGTTCAGCGTGATAATGATGTTGCGCTGCGGTCGAGCTTAAGGTCCGCTTCCAAAGGTCCTCTCGGATGATATATACATATGACTTTTGACCTCAAATCAGGTAGGACTACCCGCTGAACTTAA	Fungi	Basidiomycota	Agaricomycetes	Atheliales	Atheliaceae	Tylospora		SH197766.07FU	/amphinema-tylospora	JN943924	344	2.39804e-141	1	346	0.99	0	0	0	4	11	29	2	0	628	0	0	3	0	0	0	0	0	2	0	3	2	0	0	0	0	0	0	0	0	0	0	2	0
FIN0255	CGAAATGCGATAAGTAATGTGAATTGCAGAATTCAGTGAATCATCGAATCTTTGAACGCACCTTGCGCTCCTTGGTATTCCGAGGAGCATGCCTGTTTGAGTGTCATTAATATAATCAACCTCTTCAGCTTTTGCTTGTTGAGTGTTGGATGTGGGGGTACCTTTTGCTGGCCTCACTGAGGTCAGCTCCCCTGAAATGTATTAGCGGAATAATTTGTGGACCGTTCATTGGTGTGATAACTATCTACGCTATTGACGTGAAGCAATTCTGCTTCTAACAGTCCATTGACGTGGACAAATTTCATTAACTTGACCTCAAATCAGGTAGGACTACCCGCTGAACTTAA	Fungi	Basidiomycota	Agaricomycetes	Agaricales	Cortinariaceae	Cortinarius	Cortinarius_multiformis	SH222343.07FU	/cortinarius	KF732624	345	8.6783e-142	1	347	0.99	0	0	0	0	0	0	0	0	0	0	0	0	0	0	0	0	0	0	0	0	0	0	0	0	0	0	0	0	0	0	0	0	0
FIN0256	CGAAATGCGATAAGTAATGTGAATTGCAGAATTCAGTGAATCATCGAATCTTTGAACGCATCTTGCGCTCCTTGGTATTCCGAGGAGCATGCCTGTTTGAGTGTCATTCAAGTATCTCAAAAGTTCTTATGCACTATGCAAGGAACTTTTGGATATTGGGAGTTGCTGGTCACTGATAAAGTGGTTGGCTCTTCTGAAAAGCATTAGTTGAGGAGCTCCTTGCACTCTATTGGTGTGATAGACTATCTATGCCAGGAGAAGCATTATGAAGCCTCTGCTGTCTAACAGTCCTAATTGGACAATATGATAAAATTGACCTCAAATCAGGTAGGACTACCCGCTGAACTTAA	Fungi	Basidiomycota	Agaricomycetes	Agaricales	Amanitaceae	Amanita	Amanita_porphyria	SH221019.07FU	/amanita	UDB011151	350	5.34783e-144	1	350	1	0	0	0	0	0	7	0	0	3	3	0	0	15	2	0	0	0	50	0	0	0	0	0	0	0	0	2	0	0	0	0	0	36
FIN0257	CGAAATGCGATACGTAATGTGAATTGCAGAATTCAGTGAATCATCGAATCTTTGAACGCACCTTGCGCCCCTTGGCATTCCGAGGGGCACACCCGTTTGAGTGTCGTGAAATCTTCAAAACCCTTTTCTTTGATCCATTTTGGTCGGGAAAAGGATTTTTGGACTTGGAGGTTCAATGCTCGCCCTTTCTTTTGAAAGCGAGCTCCTCTCAAATGAATCAGTGGGGTCCGCTTTGCTGATCCTTGACGTGATAAGATGTTTCTACGTTTTGGGTTTAGCACTGTCCCTTGGACGCCTGCTCCTAACCGTCTCACGGACAATGATGGTGCTCTGGTCACCGCCGTCTACATCGGCGGGAGGCTGGACCCACGAAAAGAAAACCTTGACCTCAAATCGGGT…	Fungi	Basidiomycota	Agaricomycetes	Russulales	Russulaceae	Russula	Russula_nitida	SH190320.07FU	/russula-lactarius	AJ893219	420	6.52462e-175	1	420	1	0	0	0	0	0	0	0	0	2	0	0	0	0	0	0	0	10	0	0	0	0	0	2	0	0	0	0	0	0	0	2	0	0
FIN0259	CGAAATGCGATACGTAATGTGAATTGCAGAATTCAGTGAATCATCGAATCTTTGAACGCACCTTGCGCCCCTTGGCATTCCGAGGGGCACACCCGTTTGAGTGTCGTGAAATCCTCAAAAACCCTTTTCCTGTCAGGAATGGGATTTTTGGACTTGGAGGTTCAATGCTTGCCTTTCACTTTTGAAAGTGAGCTCCTCTCAAATGAATTAGTGGGGTCCGCTTTGCTGATCCTTAACGTGATAAGATGCTTCTACGTTTTGGATCTAGCACTGTCCCTTGGATGCCTGCTCCTAACTGTCCCACACGGACAATGATGGTGCTCTGGTCACCGCCATCTACATTGGCGGGAGGCTGGACCCACAAAACGAAAACCTTGACCTCAAATCGGGTGAGACTAC…	Fungi	Basidiomycota	Agaricomycetes	Russulales	Russulaceae	Russula		SH219857.07FU	/russula-lactarius	GU373485	412	2.2372e-171	1	412	1	0	0	0	0	14	0	0	2	0	0	0	0	0	0	0	3	0	2	0	0	2	2	0	0	0	0	2	0	0	0	0	0	0
FIN0261	CGAAATGCGATAAGTAATGTGAATTGCAGAATTCAGTGAATCATCGAATCTTTGAACGCACCTTGCGCTCCTTGGTATTCCGAGGAGCATGCCTGTTTGAGTGTCATTAATATATATATCAACCCCTCTTTGTTGAGTGGCTTGGATGTGGGGGTTGCTGGCCAGGTTCAGCTCTCCTAAAATGCATTAGCAGAACAACCTGTTCATTCATTGGTGTGATAACTATCTACGCTATTGAATGTGAGGTGGATCAGCTTCTTAACAGTCCTTCTTGGACAATTCATCATTTAATGTGACCTCAAATCAGGTAGGACTACCCGCTGAACTTAA	Fungi	Basidiomycota	Agaricomycetes	Agaricales	Cortinariaceae	Cortinarius		SH188568.07FU	/cortinarius	AM087249	330	3.59615e-135	1	330	1	0	0	0	2	0	8	0	0	2	39	2	21	619	23	2	0	0	2	340	0	0	2	0	0	0	0	0	0	0	0	0	2	0
FIN0262	CGAAATGCGATACGTAATGTGAATTGCAGAATTCAGTGAATCATCGAATCTTTGAACGCACCTTGCGCCCCTTGGCATTCCGAGGGGCACACCCGTTTGAGTGTCGTGAAATCATCAAAACCTTTTCTTTGATCCTTTTTGGTCAGGAAAAGGATTTTTGGACTTGGAGGTTCCATGCTTGCTTTTGCTTATGAAAGTGAGCTCCTCTCAAATAAATTAGTGGGGTCTGCTTTGCTGATCCTTGATGTGATAAGATGTTTCTACATTTTGGATTTAGCACTGTCCCTTGGACGCCTGCTCCTAACTGTCTTTTGGACAATGATGGTGCTTCGGTTGCCGCCATTTATGTTGGCGGGAGGCTGAACCCACCAAAAAAAAAAACCTTGACCTCAAATCGGG…	Fungi	Basidiomycota	Agaricomycetes	Russulales	Russulaceae	Russula		SH176549.07FU	/russula-lactarius	AJ633112	415	1.07323e-172	1	421	0.99	0	0	0	0	0	0	0	0	0	0	0	0	0	0	0	0	0	2	0	0	0	0	0	0	0	0	0	0	0	0	2	0	2
FIN0267	CGAAATGCGATACGTAATGTGAATTGCAGAATTCAGTGAATCATCGAATCTTTGAACGCACCTTGCGCCCCTTGGCATTCCGAGGGGCACACCCGTTTGAGTGTCGTGAAATTCTCAAAACCCTTTCTTTTGGTCATTTTTGACCATCGAAAGGGTCTTGGACTTGGAGGCCTTTTTGCTGGTTTCACCTTGAAGCGAGCTCCTCCCAAACGTATTAGTGGGGTCTGCATTGTCGGTCCTTGGCGTGATAAGTTGTTTCTACGTCTTGGATTTTTGGCGCTGTACACCTGCTTCTAACCGTCTTCATTGACAACGATGGTGTTCCGGTCGCCGCCGATTTTTCGGTGGGAGGCTTGACCCACGAAACAAACCTTGACCTCAAATCGGGTGAGACTACCC…	Fungi	Basidiomycota	Agaricomycetes	Russulales	Russulaceae	Russula		SH218421.07FU	/russula-lactarius	KF002778	408	1.31551e-169	1	410	0.99	4	0	0	0	3	0	0	0	0	0	0	0	0	0	0	0	0	0	0	0	0	0	65	0	0	0	0	0	29	0	4	0	0
FIN0271	CGAAATGCGATAAGTAATGTGAATTGCAGATTTTCAGTGAATCATCGAATCTTTGAACGCACCTTGCGCTCCTTGGTATTCCGAGGAGCATGCCTGTTTGAGTGTCATTAAATTCTCAACTCCGATCGATTTGTTTCGACCTCGGAGCTTGGACTTTGGAGCGTGCTGGCGTCGGTCGGCTCCTCTCAAATGCATCAGCGGAATCTAACGTTTCGGACGTCAGTGTGATAATCATGTTGCGCTGTCCTCCGATCCTGAAAGCCTGCTCATAATGGTCTTCGGACAACTTCATATCAAATTTGACCTCAAATCAGGTAGGACTACCCGCTGAACTTAA	Fungi	Basidiomycota	Agaricomycetes	Atheliales	Atheliaceae	Piloderma			/piloderma	KJ769282	329	1.02393e-134	1	337	0.98	0	0	0	0	0	0	126	0	0	0	0	0	0	0	0	0	0	0	0	0	0	0	0	0	0	0	0	0	0	0	0	97	0
FIN0273	CGAAATGCGATAAGTAATGTGAATTGCAGATTTTCAGTGAATCATCGAATCTTTGAACGCACCTTGCGCTCCTTGGTATTCCGAGGAGCATGCCTGTTTGAGTGTCATTAAATCATCAACCCCGAGACGTTTGTTCGCCTTGTGGGCTTGGACTTGGAGTGTGCCGGCGAAGGTCGGCTCCTCTCAAAATCATCAGCGGGATTTCAGCCTCTGGGTTCCAGAAGTCGGTGTGATAATCATGTTGCGCCGTCGTCGGAACCCTTCAAGGGCCCCGCTTACAATCGTCCTCGGACAAACATCATTTGAATTTGACCTCAAATCAGGTAGGACTACCCGCTGAACTTAA	Fungi	Basidiomycota	Agaricomycetes	Atheliales	Atheliaceae	Piloderma		SH193044.07FU	/piloderma	AY884240	346	3.11814e-142	1	346	1	0	0	0	0	0	3	0	0	0	0	0	0	0	0	0	0	0	0	0	0	0	0	0	0	0	0	0	0	155	0	0	2065	0
FIN0275	CGAAATGCGATACGTAATGTGAATTGCAGAATTCAGTGAATCATCGAATCTTTGAACGCACCTTGCGCCCCTTGGCATTCCGAGGGGCACACCCGTTTGAGTGTCGTGAAATTCTCAAAATCCTTTTCTTTGATCGGAATAGGACTTTTGGACTTGGAGGTTCAATGCTCGCTTTCGCCTTTGAAAGCGAGCTCCTCTCAAATGAATCAGTGGGGTCCGCTTTGCTGGTCCTTGACGTGATAAGATGCTTCTACGTTTTGGATTTGGCATTGTTTTCTCCGCTCCTAACCGTCCCATGGGACAACGATGGTGCTTCGGTCGTCGCCATTCATGGCGGGAGGCTGAACCCACAAAGAACCTTGACCTCAAATCGGGTGAGACTACCCGCTGAACTTAA	Fungi	Basidiomycota	Agaricomycetes	Russulales	Russulaceae	Russula		SH219856.07FU	/russula-lactarius	KC412540	391	4.29467e-162	1	397	0.99	0	0	0	0	0	0	0	0	0	0	0	0	0	0	0	0	0	0	0	0	0	0	0	0	0	0	0	0	0	47	0	0	0
FIN0279	CGAAATGCGATAAGTAATGTAAATTGCAGATTTTCAGTGAATCATCGAATCTTTGAACGCACCTTGCGCCCCTTGGTATTCCGAGGGGCATGCCTGTTTGAGTGTCATTAAATCCTCAACCCCTCCGATTCGTTTCGGTGGGGATTGGACTTGGAGCGTGCTGGCGAAGGTCGGCTCCTCTTTAAATGCATCAGCGGAGAAAATGCCTTTTGCGCCTCTGGCCGTTCAGCGTGATAATGATGTTGCGCTGCGGTCGAGCTTAAGGTCCGCTTCCAAAGGTCCTCGGACAAATATACATATGACTTTTGACCTCAAATCAGGTAGGACTACCCGCTGAACTTAA	Fungi	Basidiomycota	Agaricomycetes	Atheliales	Atheliaceae	Tylospora		SH197766.07FU	/amphinema-tylospora	UDB002638	341	5.05923e-140	1	343	0.99	0	0	6	0	30	11	4	0	182	0	0	2	2	0	0	0	0	3	0	0	0	0	0	0	0	0	0	0	0	0	0	0	0
FIN0280	CGAAATGCGATAAGTAATGTGAATTGCAGAATTCAGTGAATCATCGAATCTTTGAACGCACATTGCGCCCCTTGGTATTCCGAGGGGCATGCCTGTTCGAGCGTCATTATAACCACTCAAGCCTCGGCTTGGTCTTGGGGTTCGCGGTCCCGCGGCCCTTAAAATCAGTGGCGGTGCCGTCTGGCTCTAAGCGTAGTAATTCTCTCGCTATAGGGTCCCGGCGGTTACCTGCCAGAACCCCCCATTTTTTACGGTTGACCTCGGATCAGGTAGGGATACCCGCTGAACTTAA	Fungi	Ascomycota	Leotiomycetes	Helotiales	Helotiaceae	Meliniomyces		SH214265.07FU	/meliniomyces	DQ273323	288	1.24437e-116	1	292	0.99	0	0	0	0	0	0	0	0	3	0	0	0	0	0	0	0	0	0	0	0	2	0	0	0	0	0	0	2	0	2	0	0	0
FIN0281	CGAAATGCGATAAGTAATGTGAATTGCAGAATTCAGTGAATCATCGAATCTTTGAACGCACCTTGCGCTCCCTGGTATTCCGGGGAGCACGCCTGTTCGAGTGTCGCGAAATTTCTCAAGCTTTGGATGGCTTTGTTGTCTGTCCTCAGCCTTGGTTGTTGGGCTTTGCCGTGTCCTTCATTTGGGACGGCTGGCCTTAAAAGCATTAGCTGATCCTCGTGTGGCACTGGTTCTACTCAGCGTGATAATAGTCTGATCGCTGAGGACATCTTTTGGGATGGCCAGTTCTCATTTGGGTTGCTTCTAAACCTGGTTTTGCAGATTCTTCAATCTGTGTTCCACTTTTCAGCTTTGACCTCGAATCAGGTGGGACTACCCGCTGAACTTAA	Fungi	Basidiomycota	Agaricomycetes	Cantharellales	Clavulinaceae	Clavulina		SH220220.07FU	/clavulina	FN669174	387	2.47834e-160	1	389	0.99	0	0	0	0	0	0	0	0	0	0	0	0	0	0	0	0	0	0	0	0	0	0	0	0	0	0	0	0	0	0	0	0	0
FIN0282	CGAAATGCGATAAGTAATGTGAATTGCAGAATTCAGTGAATCATCGAATCTTTGAACGCACCTTGCGCCCCTTGGCTATTCCGAGGGGCATGCCTGTTTGAGTATCATGAACACCTCAACTCTCATGGTTCGCCATGATGAGCTTGGACTCTGGGGGTTTTGCTGGCCTGTGGTCGGCTCCCCTCAAATGAATCAGCCTCCCAGTGTTTGGTGGCATCACGGGTGTGATAGATATCTACGCTCGCGGTTGTCTGCCAGGTAACCTTTGGTGACAAAGGTTTGCTGGAGCTCACAGATGTCTCTCCTCGGCGAGGACAGCTTTTTTGAACGTTCGATCTCAAATCAGGTAGGACTACCCGCTGAACTTAA	Fungi	Basidiomycota	Agaricomycetes	Thelephorales	Thelephoraceae			SH184509.07FU	/tomentella-thelephora	HM146877	367	1.68201e-151	1	369	0.99	0	0	0	0	0	0	0	0	0	0	0	0	0	0	0	0	0	0	0	0	0	0	0	0	0	0	0	0	0	0	0	0	0
FIN0283	CGAAATGCGATACGTAATGTGAATTGCAGAATTCAGTGAATCATCGAATCTTTGAACGCACCTTGCGCCCCCTGGTATTCCGAGGGGCACACCCGTTTGAGTGTCGTGAAAACCTCAACCTCCTTGGTTTCTTCTGGAGACCAAAGCAGGCTTGGACTTTGGAGGCCTTTGCTGGCACCTCTCGCCAGCTCCTCTTAAATGAATTAGCAGGGTCCTCTTTGCTGATCCTTGACGTGTGATAAGATGATTCCATGTCTTGGTTTCTGGCTCTGTCACCTTTGGGACCCGCTTCTAACCGTCTTCAACCTTGCGTTGAGACAACGTTCGAGCATGTCTCCCTTCTCGGGAAGCTCCCTCGACCCCACGAACCCTTGACCTCAAATCGGGTGAGACTACCCG…	Fungi	Basidiomycota	Agaricomycetes	Russulales	Russulaceae	Lactarius		SH182377.07FU	/russula-lactarius	AM109901	405	2.79745e-168	1	409	0.99	0	0	0	0	0	3	0	0	36	0	0	0	0	0	0	0	0	0	0	33	0	0	0	0	0	0	0	0	0	0	0	0	0
FIN0284	CGAAATGCGATAAGTAATGTGAATTGCAGAATTCAGTGAATCATCGAATCTTTGAACGCATCTTGCGCTCCTTGGTATTCCGAGGAGCATGCCTGTTTGAGTGTCATTAAATATCTCAAAACTCTTGTGCTTTTGTTGGCATAGGACTTTTGGACATTGGGAGTTGCCGGCTGCTGGTAAAGTAGTGGGCTCTTCTGAAAAGCATTAGTTGAGGAGCTTTGCACTCTTATTGGTGTGATAAACTATCTATGCCAAGAGATGCTTCATGATCCTCTGCCGTCTAACTGTCTTTATAAGACAATATGATAAACTTGACCTCAAATCAGGTAGGACTACCCGCTGAACTTAA	Fungi	Basidiomycota	Agaricomycetes	Agaricales	Amanitaceae	Amanita			/amanita	AJ889924	349	1.4778e-143	1	349	1	0	0	0	0	0	6	0	2	0	0	3	0	0	0	0	0	0	15	0	0	4	0	0	0	2	0	0	0	0	0	0	0	0
FIN0285	CGAAATGCGATACGTAATGTGAATTGCAGAATTCAGTGAATCATCGAATCTTTGAACGCACCTTGCGCCCCTTGGTATTCCGAGGGGCACACCCGTTTGAGTGTCGTGAAAATCTCAACCTCCTCGGTTTCTTCTGGACGCCGAAGGAGGCTTGGACTTTGGAGGCCTTTGCTGGCGTCTCTCGCCAGCTCCTCTCAAATGAATTAGCGGGGTCCTCTTTGCCGATCCTCGACGTGTGATAAGATGTTTCCACGTCTTGGTTTCTGGCTCTGTCGCCTTTGGGACCCGCTTCTAACCGTCTCAAGTCGAGACAACGTTTGAGCGTGTCTCCCTTCTCGGGAAACACCCTCGAGCCCACGAACCCTTGACCTCAAATCGGGTGAGACTACCCGCTGAACT…	Fungi	Basidiomycota	Agaricomycetes	Russulales	Russulaceae	Lactarius	Lactarius_vietus	SH176403.07FU	/russula-lactarius	UDB011511	400	4.49424e-166	1	402	0.99	0	0	0	0	0	0	0	0	4	0	0	5	2	0	0	0	6	0	8	0	0	0	0	0	0	0	0	0	0	3	0	3	0
FIN0291	CGAAATGCGATACGTAATGTGAATTGCAGAATTCAGTGAATCATCGAATCTTTGAACGCACCTTGCGCCCCTTGGCATTCCGAGGGGCACACCCGTTTGAGTGTCGTGAATTCATCAAAACCTTTTCTTTGATCCTTTTCGGTCAGGAAAAGGATTTTTGGACTTGGAGGTTCTATGCTTGCTTTCGCTTATGAAAGTGAGCTCCTCTCAAATGAATTAGTGGGGTCTGCTTTGCTGATCCTTGATGTGATAAGATGTTTCTACATTTTGGATTTAGCACTGTCCCTTGGACACCTGCTCCTAACTGTCCCTTGGACAATGATGGTGCTTCGGTTGCCGCCATCTACATTGGCGGGGGCCGGACCCACCAAAAAAAAAAAACCTTGACCTCAAATCGGG…	Fungi	Basidiomycota	Agaricomycetes	Russulales	Russulaceae	Russula	Russula_claroflava	SH176554.07FU	/russula-lactarius	AY061665	413	8.25378e-172	1	421	0.99	0	0	0	0	0	19	0	0	0	0	0	0	2	0	0	0	93	710	0	0	0	0	0	0	0	0	0	0	0	0	0	4	0
FIN0292	CGAAATGCGATAAGTAATGTGAATTGCAGAATTCAGTGAATCATCGAATCTTTGAACGCACCTTGCGCTCCTTGGTATTCCGAGGAGCATGCCTGTTTGAGTGTCATTAATATTATATATCGAACCCTCTTTTGTTGAGTGGTTTGGATGTGGGGTTTGCTGGCCTCTTGAAGAGGTCAGCTTCCCTGAAATGCATTAGCAGAACAACCTGTTCGTTCATTGGTGTGATAACTATCTACGCTATTGAACGGTGAAGGCAAGTTCAGCTTCCTAACCGTCTTTGGACAATTTATCATCTATATGTGACCTCAAATCAGGTAGGACTACCCGCTGAACTTAA	Fungi	Basidiomycota	Agaricomycetes	Agaricales	Cortinariaceae	Cortinarius		SH188500.07FU	/cortinarius	EU266652	340	1.38772e-139	1	340	1	0	0	0	0	0	0	0	0	0	0	0	0	0	0	0	0	0	0	0	0	0	0	0	5	0	0	0	0	0	0	0	0	0
FIN0299	CGAAATGCGATAAGTAATGTGAATTGCAGAATTCAGTGAATCATCGAATCTTTGAACGCACCTTGCGCCCCTTGGCTATTCCGAGGGGCATGCCTGTTTGAGTATCATGAACACCTCAACTCTCATGGTTCGCCATGATGAGCTTGGACTCTGGGGGTTTTGCTGGCCCGCGGTCGGCTCCCCTCAAATGAATCAGCCTCCCAGTGTTTGGTGGCATCACGGGTGTGATAAATATCTACGCTTGCGGTTGTCTGCCAGGTAACCTTTGGTGACAAAGGTTTGCTGGAGCTCACAGATGTCTCTCCTCGGTGAGGACAGCTTTTTTGAACGTTCGATCTCAAATCAGGTAGGACTACCCGCTGAACTTAA	Fungi	Basidiomycota	Agaricomycetes	Thelephorales	Thelephoraceae			SH184509.07FU	/tomentella-thelephora	JF300765	369	2.1871e-152	1	369	1	0	0	0	0	22	0	0	0	0	0	0	0	0	0	0	0	0	0	0	0	0	0	0	0	0	0	0	0	0	0	0	0	0
FIN0302	CGAAATGCGATAAGTAATGTGAATTGCAGATTTTCAGTGAATCATCGAATCTTTGAACGCACCTTGCGCTCCTTGGTATTCCGAGGAGCATGCCTGTTTGAGTGTCATTAAATTCTCAACTCCGATCGATTTGTTTCGACCTCGGAGCTTGGACTTTGGAGCGTGCTGGCGTCGGTCGGCTCCTCTCAAATGCATCAGCGGAATCTAACGTTTCGGACGTCAGTGTGATAATCACGTTGCGCTGTCGACCGATCCTGAAAGCCCGCTCATAATGGTCTTCGGACAACTTCATATCAAATTTGACCTCAAATCAGGTAGGACTACCCGCTGAACTTAA	Fungi	Basidiomycota	Agaricomycetes	Atheliales	Atheliaceae	Piloderma			/piloderma	KJ769282	337	2.92702e-138	1	337	1	0	0	0	0	0	0	597	0	0	0	0	0	0	0	0	0	0	0	0	0	0	0	0	0	0	0	0	0	9	0	3	0	0
FIN0303	CGAAATGCGATAAGTAATGTGAATTGCAGAATTTAGTGAATCATCGAATCTTTGAACGCACATTGCGCCCCTTGGCATTCCGAGGGGCATGCCTGTTCGAGCGTCATCACAACCCTCAAGCTCCGCTTGGTGTTGGGCATCGCCAGTGTTGGTGTGCCTTAAAATCAGTGGCGGTGCCATCTGGCCCTCAGCATAGTAGTAATTCTCTTGCTATAGGGACCCGGTAGGTGCCTGCCATCAACCCACAGTTATTAAGGTTGACCTCGGATCAGGTAGGGATACCCGCTGAACTTAA	Fungi	Ascomycota	Leotiomycetes	Helotiales				SH201700.07FU	/helotiales2	FM992982	295	9.99629e-120	1	295	1	0	0	0	0	0	0	0	0	0	0	2	0	0	0	0	2	0	0	0	1961	0	0	0	0	0	0	0	0	0	0	0	0	0
FIN0305	CGAAATGCGATAAGTAATGTGAATTGCAGATATTCAGTGAATCATCGAATCTTTGAACGCACCTTGCGCTCCTTGGTATTCCGAGGAGCATGCCTGTTTGAGTGTCATTAAATTCTCAACTCCGATCGATTTGTTTCGACCTCGGAGCTTGGACTTTGGAGCGTGCTGGCGTCGGTCGGCTCCTCTCAAATGCATCAGCGGAATCTAACGTTTCGGACGTCAGTGTGATAATCATGTTGCGCTGTCCTCCGATCCTGAAAGGCCCGCTCATAATGGTCTTCGGACAACTTCATATCAAATTTGACCTCAAATCAGGTAGGACTACCCGCTGAACTTAA	Fungi	Basidiomycota	Agaricomycetes	Atheliales	Atheliaceae			SH203892.07FU	/piloderma	KC412523	330	3.70595e-135	1	338	0.98	0	0	0	0	0	0	0	0	0	0	0	0	0	0	0	0	0	0	0	0	0	0	0	0	0	0	0	0	0	0	0	0	0
FIN0306	CGAAATGCGATACGTAATGTGAATTGCAGAATTCAGTGAATCATCGAATCTTTGAACGCACCTTGCGCCCCTTGGCATTCCGAGGGGCACACCCGTTTGAGTGTCGTGAAACCCTCAAAGATCCTTTTTAGACTTACTGAAAAGGATTTTTGGACTTGGAGGTTCAATGCTCGCCTTTCACCTTTGAAAGTGAGCTCCTCTCAAATGAATTAGTGGGGTCTGCTTTGCTCGATCCTTGACGTGATAAGATGTTTCTACGTTTTGGATTTTGGCACTGTTCCTTGGACGCCTGCTTCTAACTGTCTCACAGACAATGGATGGTGCTCCGGTTCCTACCGCCTAACGTCGGTGGGAGGCTGGACCCACGAATGAAAACCTTGACCTCAAATCGGGTGAGAC…	Fungi	Basidiomycota	Agaricomycetes	Russulales	Russulaceae	Russula		SH219861.07FU	/russula-lactarius	AY061716	415	1.05812e-172	1	415	1	0	0	0	0	0	2	0	2	0	0	0	0	0	0	0	0	0	0	0	0	0	2	2	0	0	0	0	0	0	0	0	2	0
FIN0309	CGAAATGCGATAAGTAATGTGAATTGCAGAATTCAGTGAATCATCGAATCTTTGAACGCACCTTGCGCTCCTTGGTATTCCGAGGAGCATGCCTGTTTGAGTGTCATTAATATATATATCAACCTTCTCTTGTTTGAGTGGTTTGGATGTGGGGGTTTGCTGGCTTCTTAAAAAGGGTTCAGCTCCTCTGAAATGCATTAGCAGAACAACCTGTTCATTGGCGTGATAACTATCTATGCTATTGAATATCAGGGGCAGTTCAGCTTTCTAACAGTCCTTGGACAATTTATCATTTATGTGACCTCAAATCAGGTAGGACTACCCGCTGAACTTAA	Fungi	Basidiomycota	Agaricomycetes	Agaricales	Cortinariaceae	Cortinarius	Cortinarius_traganus	SH188483.07FU	/cortinarius	UDB000747	328	2.81844e-134	1	335	0.99	0	0	0	5	0	2	0	0	2	0	0	2	0	0	0	0	0	0	2	0	3	2	0	1537	0	2	2	291	0	0	0	3	0
FIN0311	CGAAATGCGATAAGTAATGTGAATTGCAGATTTTCAGTGAATCATCGAATCTTTGAACGCACCTTGCGCTCCTTGGTATTCCGAGGAGCATGCCTGTTTGAGTATCATTAAATTCTCAACTCCAAGGGTTTCACGACCTCTCGGAGATTGGACTTGGAGGTGCCGGCCGCATACGGTCGGCTCCTCTCAAATGCATTGGCGGAATTCAACCTTTGGGCTTCCGGACGTCAGTGTGATAATCATGTTGCGCTGTCGTTTGACCCTCAGAGTCCGCTTATAATGGTCTTCGGACAAATCATCATCAAATTTGATCTCAAATCAGGTAGGACTACCCGCTGAACTTAA	Fungi	Basidiomycota	Agaricomycetes	Atheliales	Atheliaceae	Piloderma		SH196825.07FU	/piloderma	FN610872	345	8.61609e-142	1	345	1	0	0	0	0	0	0	0	0	0	0	0	0	0	0	0	0	0	2	0	4	1116	0	5	3	0	0	0	0	0	0	0	0	0
FIN0313	CGAAATGCGATAAGTAATGTAAATTGCAGAATTCAGTGAATCATCGAATCTTTGAACGCACCTTGCGCTCCTTGGTATTCCGAGGAGCATGCCTGTTTGAGTGTCATTAATATATATATCAACCTTCTCATTGTTGAGTGGATTGGATGTGGGGGGTTTGCTGGCCTCTTTAATGGGTTCAGCTCCTCTGAAATGCATTAGCAGAACAACCTGTTCATTGGTGTGATAACTATCTACGCTATTGAATGTGAGGGGCAGTTCAGCTTTCTAACAGTCCTTGGACAATTAATCATTTATGTGACCTCAAATCAGGTAGGACTACCCGCTGAACTTAA	Fungi	Basidiomycota	Agaricomycetes	Agaricales	Cortinariaceae	Cortinarius	Cortinarius_testaceofolius	SH188506.07FU	/cortinarius	EU693242	333	1.71833e-136	1	335	0.99	0	0	0	3	0	3	0	0	3	0	2	0	0	0	0	0	2	0	0	78	645	0	2	3	0	0	2	0	0	0	0	4	0
FIN0314	CGAAATGCGATAAGTAATGTGAATTGCAGATTTTCAGTGAATCATCGAATCTTTGAACGCACCTTGCGCTCCTTGGTATTCCGAGGAGCATGCCTGTTTGAGTGTCATTAAATTCTCAACCCCGAACCTTTTGGTTTCGGGGCTTGGACTTGGAGCGTGCTGGCCTTCCGGGGTCGGCTCCTCTCAAATGCATCAGCGGAATCTAACCTTTGGTTTCCGGAAGTCGGTGTGATAATCATGTTGCGCCGTCGTCTGACCTCAAAGTCCGCTTACAATGGTCTTTGGACAACTTATCAAATTTGACCTCAAATCAGGTAGGACTACCCGCTGAACTTAA	Fungi	Basidiomycota	Agaricomycetes	Atheliales	Atheliaceae	Piloderma		SH197923.07FU	/piloderma	UDB001726	337	2.92702e-138	1	337	1	0	0	0	0	0	0	2	0	0	0	0	0	0	0	0	0	0	0	0	0	0	0	0	0	0	0	0	0	0	0	123	0	0
FIN0315	CGAAATGCGATAAGTAATGTGAATTGCAGAATTCAGTGAATCATCGAATCTTTGAACGCACATTGCGCCCCTTGGTATTCCGAGGGGCATGCCTGTTCGAGCGTCATTATAACCACTCAAGCCTCGGCTTGGTCTTGGGGTTCGCGGTATCGCGGCCCTTAAAATCAGTGGCGGTGCCGTCTGGCTCTAAGCGTAGTAATTCTCTCGCTATAGGGTCCCGGCGGTTACCTGTCAGAACCCCCCCATTTTTTACGGTTGACCTCGGATCAGGTAGGGATACCCGCTGAACTTAA	Fungi	Ascomycota	Leotiomycetes	Helotiales	Helotiaceae	Meliniomyces		SH181080.07FU	/meliniomyces	HM164651	291	5.86049e-118	1	293	0.99	63	0	0	0	0	6	0	0	0	0	0	16	0	0	0	0	0	0	2	0	0	0	0	0	0	0	0	0	0	0	0	2	0
FIN0316	CGAAATGCGATAAGTAATGTGAATTGCAGAATTCAGTGAATCATCGAATCTTTGAACGCACCTTGCGCTCCTTGGTATTCCGAGGAGCATGCCTGTTTGAGTGTCATTAATAATATTATATATCAAACCCTCTTTTTCTGGAGTGGTTTGGATGTGGGGGGTTGCTGGCCTCTTGAAAGGGGTCAGCTCTCCTGAAATGCATTAGCGGAACAACCTGTTCGTTCATTGGTGTGATAACTATCTACGCTATTGAATGGTAAAAGGCAGTTCAGCTTCCTAACCGTCTTTTGGACAATTTAACAATCTATATGTGACCTCAAATCAGGTAGGACTACCCGCTGAACTTAA	Fungi	Basidiomycota	Agaricomycetes	Agaricales	Cortinariaceae	Cortinarius		SH197815.07FU	/cortinarius	KF617438	338	1.09863e-138	1	348	0.98	0	0	0	0	0	0	0	0	0	0	0	0	0	0	0	0	0	0	0	0	0	0	0	0	0	0	0	4	0	0	0	0	1870
FIN0320	CGAAATGCGATACGTAATGTGAATTGCAGATTTTCAGTGAATCATCGAATCTTTGAACGCACCTTGCGCCCCTTGGTATTCCGAGGGGCATGCCTGTTTGAGTGTCATTAAATCCTCAACCCCTCCGATTCGTTTCGGTGGGGATTGGACTTGGAGCGTGCTGGCGAAGGTCGGCTCCTCTTTAAATGCATCAGCGGAGAAAATGCCTTTTGCGCCTCTGGCCGTTCAGCGTGATAATGATGTTGCGCTGCGGTCGAGCTTAAGGTCCGCTTCCAAAGGTCCTCGGACAAATATACATATGACTTTTGACCTCAAATCAGGTAGGACTACCCGCTGAACTTAA	Fungi	Basidiomycota	Agaricomycetes	Atheliales	Atheliaceae	Tylospora		SH197766.07FU	/amphinema-tylospora	UDB002638	341	5.05923e-140	1	343	0.99	0	0	4	3	13	10	3	0	118	0	0	2	3	0	0	0	0	0	0	0	0	0	0	0	0	0	0	0	0	0	0	0	0
FIN0332	CGAAATGCGATACGTAATGTGAATTGCAGAATTCAGTGAATCATCGAATCTTTGAACGCACCTTGCGCCCCTTGGCATTCCGAGGGGCACACCCGTTTGAGTGTCGTGAATTCATCAAAACCTTTTCTTTGATCCTTTTCGGTCAGGAAAAGGATTTTTGGACTTGGAGGTTCTATGCTTGCTTTCGCTTATGAAAGTGAGCTCCTCTCAAATGAATTAGTGGGGTCTGCTTTGCTGATCCTTGATGTGATAAGATGTTTCTACATTTTGGATTTAGCACTGTCCCTTGGACACCTGCTCCTAACTGTCCCTTGGACAATGATGGTGCTTCGGTTGCCGCCATCTACATTGGCGGGGGCCGGACCCACCAAAAAAAAAAAAACCTTGACCTCAAATCGG…	Fungi	Basidiomycota	Agaricomycetes	Russulales	Russulaceae	Russula	Russula_claroflava	SH176554.07FU	/russula-lactarius	AY061665	411	6.3657e-171	1	422	0.99	0	0	0	0	0	13	0	0	0	0	0	5	0	0	0	0	206	351	0	0	0	0	2	0	0	0	0	0	0	0	0	0	0
FIN0333	CGAAATGCGATAAGTAATGTGAATTGCAGAATTCAGTGAATCATCGAATCTTTGAACGCACCTTGCGCTCCTTGGTATTCCGAGGAGCATGCCTGTTTGAGTGTCATGAAATTCTCAACTGCCCCAGGCTTTGTGGCTTGTGGGTGAAGTTGGACTTGGAGATATGCTGGCGCATGAATGGGCTTTATGCCCTGTTGTGCTTGTCGGCTCCTCTTGAATGCATGAGCTTTCCAATCCTTGGCAAAGTATCGTCGATGTGATAATTATCTATGTCGCCTGAGAAAGCCGAAAAGGGGAAATCTTTGATCACGCTGGGGTGACCCCCTCGTCTGACACATTCGACCTCAAATCAGGTAGGACTACCCGCTGAACTTAA	Fungi	Basidiomycota	Agaricomycetes	Thelephorales	Thelephoraceae	Tomentellopsis			/tomentellopsis	JQ312976	370	8.06997e-153	1	376	0.99	0	0	0	2	0	0	0	0	3	5	2	0	0	0	0	0	0	0	0	0	0	0	2	0	0	0	0	0	0	0	0	3	0
FIN0339	CGAAATGCGATACGTAATGTGAATTGCAGAATTCAGTGAATCATCGAATCTTTGAACGCACCTTGCGCCCCTTGGTATTCCGAGGGGCACACCCGTTTGAGTGTCGTGAAAATCTCAACCTTCTCGGTTTCTTCTGGACACCAAAGGAGGCTTGGACTTTGGAGGCCTTTGCTGGCGTCTCTCTCTTGAGAGAGCCAGCTCCTCTTAAATGAATTAGCGGGGTCCTCTTTGCTGGTCCTCGACATGTGATAAGATGTTTCCATGTCTTGGTTTCTGGCTCTGTTGCTTTTGGGACCCGCTTCTAACCGTCTCAACGAGACAACGTTTGAGCGCGTCTCCCTTCTCGGGAGACCCTCTCAACCTCACGAACCCTTGACCTCAAATCGGGTGAGACTACCC…	Fungi	Basidiomycota	Agaricomycetes	Russulales	Russulaceae	Lactarius		SH220114.07FU	/russula-lactarius	JX989881	408	1.31551e-169	1	410	0.99	0	0	0	0	0	0	0	0	2	0	0	0	0	0	0	0	0	0	2	0	2	0	0	0	0	0	2	0	0	0	0	0	0
FIN0340	CGAAATGCGATAAGTAATGCGAATTGCAGAATTCAGTGAGTCATCGAATCTTTGAACGCACATTGCGCCCCTTGGTATCCCGAGGGGCATGCCTGTTCGAGCGTCATTTCACCATTCAAGCCTGGCTTGGTGTTGGGCGACGTCCCCTTTGGGGACGCGCTTCGAAATGCTCGGCGGCGTGGCACCGGCTTTAAGCGTAGCAGAATCTTTCGCTTTGAAAGTCGGGGCCCCGTCTGCCGGAAGACCTACTCAAGGTTGACCTCGGATCAGGTAGGGATACCCGCTGAACTTAA	Fungi	Ascomycota	Dothideomycetes	Hysteriales	Gloniaceae	Cenococcum			/cenococcum	AB848418	285	2.66573e-115	1	293	0.98	3	11	0	0	44	0	135	0	0	0	0	81	0	0	0	0	0	0	0	3	2	0	0	45	0	0	0	29	4	2	0	0	2
FIN0342	CGAAATGCGATAAGTAATGTGAATTGCAGAATTCAGTGAATCATCGAATCTTTGAACGCACCTTGCGCCCCTTGGCTATTCCGAGGGGCATGCCTGTTTGAGTATCATGAACACCTCAACTCTCATGGTTCGCCATGATGAGCTTGGACTCTGGGGGTTTTGCTGGCCTGTGGTCGGCTCCCCTCAAATGAATCGGCCTCCCAGTGTTTGGTGGCATCACGGGTGTGATAAATATCTACGCTCACGGTTGTCTGCCAGGTAACCTTTGGTGACAAAGGTTCGCTGGAGCTCACAGATGTCTCTCCTCGGCGAGGACAGCTTTTTTGAACGTTCGATCTCAAATCAGGTAGGACTACCCGCTGAACTTAA	Fungi	Basidiomycota	Agaricomycetes	Thelephorales	Thelephoraceae	Tomentella			/tomentella-thelephora	AF272929	369	2.1871e-152	1	369	1	0	0	0	0	0	0	0	0	0	0	0	0	0	0	0	0	0	0	0	0	0	0	0	0	0	0	0	0	0	0	0	0	0
FIN0349	CGAAATGCGATAAGTAATGTGAATTGCAGATTTTCAGTGAATCATCGAATCTTTGAACGCACCTTGCGCTCCTTGGTATTCCGAGGAGCATGCCTGTTTGAGTGTCATTAAATTCTCAACTCCGATCGATTTGTTTCGACTTCGGAGCTTGGATTTGGAGCGTGCTGGCGTCGGTCGGCTCCTCTTAAACGCATCAGCGGAATCTAACGTTTTGGATGTCAGTGTGATAATCATGTTGCGCTGTCCTCCGATCCGAAAGCCCGCTCACAATGGTCTTCGGACGACTTCATATCAAATTTGACCTCAAATCAGGTAGGACTACCCGCTGAACTTAA	Fungi	Basidiomycota	Agaricomycetes	Atheliales	Atheliaceae	Piloderma		SH203893.07FU	/piloderma	JQ711809	335	2.23432e-137	1	335	1	0	0	0	0	0	0	0	0	0	0	0	0	0	0	0	0	0	0	0	0	0	0	0	0	0	0	0	0	0	0	2	0	0
FIN0351	CGAAATGCGATACGTAATGTGAATTGCAGAATTCAGTGAATCATCGAATCTTTGAACGCACCTTGCGCCCCTTGGCTATTCCGAGGGGCATGCCTGTTTGAGTATCATGAACACCTCAACTCTCATGGTTCGCCATGATGAGCTTGGACTCTGGGGGTTTTGCTGGCCTGCGGTCGGCTCCCCTCAAATGAATCAGCCTCCCAGTGTTTGGTGGCATCACGGGTGTGATAAATATCTACGCTTGCGGTTGTCTGCCAGGTAACCTTTGGTGACAAAGGTTCGCTGGAGCTCACAGATGTCTCTCCTCGGCGAGGACAGCTTTTTTGAACGTTCGATCTCAAATCAGGTAGGACTACCCGCTGAACTTAA	Fungi	Basidiomycota	Agaricomycetes	Thelephorales	Thelephoraceae	Tomentella		SH184509.07FU	/tomentella-thelephora	HM190003	365	1.29357e-150	1	369	0.99	0	0	0	0	13	0	0	0	0	0	0	0	0	0	0	0	0	0	0	0	0	16	0	0	0	0	0	0	0	0	0	0	0
FIN0353	CGAAATGCGATAAGTAATGTGAATTGCAGATTTTCAGTGAATCATCGAATCTTTGAACGCACCTTGCGCCCCTTGGCTATTCCGAGGGGCATGCCTGTTTGAGTATCATGAACACCTCAACTCTCATGGTTCGCCATGATGAGCTTGGACTCTGGGGGTTTTGCTGGCCTGCGGTCGGCTCCCCTCAAATGAATCAGCCTCCCAGTGTTTGGTGGCATCACGGGTGTGATAAATATCTACGCTCGCGGTTGTCTGCCAGGTAACCTTTGGTGACAAAGGTTTGCTGGAGCTCACAGATGTCTCTCCTCGGCGAGGACAGCTTTTTTGAACGTTCGATCTCAAATCAGGTAGGACTACCCGCTGAACTTAA	Fungi	Basidiomycota	Agaricomycetes	Thelephorales	Thelephoraceae	Tomentella		SH184509.07FU	/tomentella-thelephora	HM189982	363	9.98139e-150	1	370	0.99	0	0	0	0	36	2	0	0	0	0	0	0	0	0	0	0	0	0	0	0	0	10	0	0	0	0	0	0	0	0	0	0	0
FIN0354	CGAAATGCGATAAGTAATGTGAATTGCAGATTTTCAGTGAATCATCGAATCTTTGAACGCACCTTGCGCCCCTTGGTATTCCGAGGGGCATGCCTGTTTGAGTGTCATTAAATTCTCAACTCCGATTTGATTTGTTTCTTATCGGAGCTTGGACTTTGGAGCGTGCTGGCGTAAGGTCGGCTCCTCTTAAATGTATCAGCGGAATCTAACCTTTGGATTCTGGACATCGGTGTGATAATAAAAGTTGCGCCGTCGTTCTACTTCAAAGTCCGCTTACAATGGTCTTTTGACAAACTCTTATCAAATTTGACCTCAAATCAGGTAGGACTACCCGCTGAACTTAA	Fungi	Basidiomycota	Agaricomycetes	Atheliales	Atheliaceae	Piloderma		SH196704.07FU	/piloderma	UDB001733	344	2.38078e-141	1	344	1	0	0	0	0	0	0	0	0	0	0	0	0	0	0	0	0	0	0	0	0	0	0	0	0	0	0	0	0	0	0	0	2	0
FIN0356	CGAAATGCGATAAGTAATGTGAATTGCAGAATTCAGTGAATCATCGAATCTTTGAACGCACCTTGCGCCCCTTGGCTATTCCGAGGAGCATGCCTGTTTGAGTATCATGAACACCTCAACTCTCATGGTTTGCCATGATGAGCTTGGATTTTGGGGGTTTTGCTGGCCTGTGGTCAGCTCCTCTCAAATGGATCAGCTTACCAGTGTTTGGTGGCGTCACAGGTGTGATAATTATCTACGCTTGTGGTTGTCTGCCGAGTAACCTTTGGTGACAGAGGTTTGCTGGAGCTTATAAATGTCTCTCCTCAGCGAAGACAGCTTTTTGATCGTTCGATCTCAAATCAGGTAGGACTACCCGCTGAACTTAA	Fungi	Basidiomycota	Agaricomycetes	Thelephorales	Thelephoraceae	Tomentella		SH189365.07FU	/tomentella-thelephora	EF619831	354	9.61897e-146	1	368	0.98	0	0	0	0	0	0	0	0	0	0	0	0	2	0	0	0	0	0	0	0	2	0	0	0	0	0	0	0	0	0	0	0	0
FIN0358	CGAATCGCGATATGTAATGTGAATTGCAGATCTACAGTGAATCATCGAATCTTTGAACGCACCTTGCGCTTATCGGTGTTCCGATGAGCATGCCTGTTTGAGCGTCATTAAATTCTCAACCCCTCTCGATTTGCTTCGAGAGGGAGCTTGGATTGTGGAGGCTGCCGGAGACCTGTTTTTCAGGACTCGGGCTCCTCTGAAATGTATTGGCTTGCGGTCGACTTTCGACTGTGCATGACAAGGCCTTTGGCGTGATAATGATCGCCGCTCGCCGAAGTGCACGAACGAATGGTCTCGTGCCTCTAATCAGTCGACGCCTTTTCGAAGGTGTCTTCCTTATTGACGTTTGACCTCAAATCAGGTAGGACTACCCGCTGAACTTAA	Fungi	Basidiomycota	Agaricomycetes	Boletales	Suillaceae	Suillus	Suillus_variegatus	SH176741.07FU	/suillus-rhizopogon	UDB015800	380	3.07755e-157	1	384	0.99	0	0	0	0	0	0	0	0	0	0	0	0	0	0	0	0	0	0	0	0	0	0	0	0	0	0	0	20	0	0	3	74	2
FIN0361	CGAAATGCGATAAGTAGTGTGAATTGCAGAATTCAGTGAATCATCGAATCTTTGAACGCACATTGCGCCCCTTGGTATCCCGAGGGGCATGCCTGTTCGAGCGTCATTATAACCACTCAAGCCTCGGCTTGGTCTTGGGGTTCGCGGTATCGCGGCCCTTAAAATCAGTGGCGGTGCCGTCTGGCTCTAAGCGTAGTAATTCTCTCGCTATAGGGTCCCGGCGGTTACCTGCCAGAACCCCCCCATTTTTTACGGTTGACCTCGGATCAGGTAGGGATACCCGCTGAACTTAA	Fungi	Ascomycota	Leotiomycetes	Helotiales	Helotiaceae	Meliniomyces		SH214265.07FU	/meliniomyces	HM164666	291	5.86049e-118	1	293	0.99	70	0	0	0	0	8	0	0	3	0	0	18	0	0	0	0	0	0	0	2	4	0	0	0	0	0	0	0	0	0	0	0	0
FIN0363	CGAAATGCGATAAGTAATGTGAATTGCAGATTTTCAGTGAATCATCGAATCTTTGAACGCACCTTGCGCCCCTTGGTATTCCGAGGGGCATGCCTGTTTGAGTGTCATTAAATCCTCAACCGCGCCGATTGATTTCGGTGGGGCTTGGACTTTGGAGCGTGCTGGCGAAGGTCGGCTCCTCTTTAAATGCATCAGCGGAAGAAACCTTTGTCTTTCCTGCCTTCGGTGTGATAATTGTGTTGCGCCGCGGTGGAACTTCAACGATCCGCTTACAACGGTCTTCGGACGAAACCTCATGTCATCTTGACCTCAAATCAGGTAGGACTACCCGCTGAACTTAA	Fungi	Basidiomycota	Agaricomycetes	Atheliales	Atheliaceae	Tylospora			/amphinema-tylospora	AF052561	341	5.02244e-140	1	341	1	0	0	0	0	4	0	0	0	0	0	0	0	0	0	0	0	0	0	0	0	0	0	0	0	0	0	0	0	0	0	0	0	0
FIN0364	CGAAATGCGATAAGTAATGTGAATTGCAGAATTCAGTGAATCATCGAATCTTTGAACGCACCTTGCGCTCCTTGGTATTCCGAGGAGCATGCCTGTTTGAGTGTCATTAATATATCAACCTCTTCAGCTTTTGCTTGTTGAGTGTTGGATGTGGGGGGTCTTTTGCTGGCCTTTTTTTAGAGGTCAGCTTCCCTAAAATTTATTAGCGGAACAATTTGTTGACCGTTCATTGGTGTGATAATTATCTACGCTATTGACGTGAGGCAGTTCAGCTTCTAACAGTCCATTGACTTGGACAGTTTTCATTAATGTGACCTCAAATCAGGTAGGACTACCCGCTGAACTTAA	Fungi	Basidiomycota	Agaricomycetes	Agaricales	Cortinariaceae	Cortinarius	Cortinarius_anomalus	SH196664.07FU	/cortinarius	AM161514	348	4.08364e-143	1	348	1	4	0	13	0	0	0	0	0	0	0	0	0	0	0	0	0	0	0	0	0	0	0	0	0	0	0	0	0	0	0	0	0	0
FIN0365	CGAAATGCGATAAGTAATGTGAATTGCAGAATTCAGTGAATCATCGAATCTTTGAACGCACCTTGCGCTCCTTGGTATTCCGAGGAGCATGCCTGTTTGAGTGTCATTAATATATATATCAAACTTCTCTTGTTGAGTGGTTTGGATGTGGGGGTTTGCTGGCCTCTTAAATGGGGTTCAGCTCTCCTGAAATGCATTAGCAGAACAAACCCTGTGTTCATTGGTGTGATAACTATCTACGCTATTGAATGTAAGGGGCAGTTCAGCTTTCTAACAGTCCTTGGACAATTCATCATTAATGTGACCTCAAATCAGGTAGGACTACCCGCTGAACTTAA	Fungi	Basidiomycota	Agaricomycetes	Agaricales	Cortinariaceae	Cortinarius		SH188532.07FU	/cortinarius	EU292584	314	4.53509e-128	1	338	0.97	0	0	0	1483	3	50	0	0	0	0	0	0	0	0	0	0	0	2	0	0	2	0	0	3	0	0	2	0	0	0	0	0	0
FIN0370	CGAAATGCGATAAGTAATGTGAATTGCAGATTTTCAGTGAATCATCGAATCTTTGAACGCACCTTGCGCTCCTTGGTATTCCGAGGAGCATGCCTGTTTGAGTGTCATTAAATTCTCAACTCCGATCGATTTGTTTCGACCTCGGAGCTTGGACTTTGGAGTGTGCTGGCGTCGGTCGGCTCCTCTCAAATGCATCAGCGGAATCTAACGTTTCGGACGTCAGTGTGATAATCACGTTGCGCTGTCAACCGATCCTGAAAGGCCCGCTCATAATGGTCTTCGGACAACTTCATATCGAATTTGACCTCAAATCAGGTAGGACTACCCGCTGAACTTAA	Fungi	Basidiomycota	Agaricomycetes	Atheliales	Atheliaceae	Piloderma	Piloderma_fallax	SH203892.07FU	/piloderma	UDB001740	336	8.14738e-138	1	338	0.99	0	0	0	0	0	2	38	0	0	0	0	0	0	0	0	0	0	0	0	0	0	0	0	0	0	0	0	0	7	0	0	33	0
FIN0371	CGAAATGCGATAAGTAGTGTGAATTGCAGAATTCAGTGAATCATCGAATCTTTGAACGCACATTGCGCCCCTTGGTATCCCGAGGGGCATGCCTGTTCGAGCGTCATTTCACCATTCAAGCCTGGCTTGGTGTTGGGCGACGTCCCCTTTGGGGACGCGCTTCGAAATGCTCGGCGGCGTGGCACCGGCTTTAAGCGTAGCAGAATCTTTCGCTTTGAAAGTCGGGGCCCCGTCTGCCGGAAGACCTACTCAAGGTTGACCTCGGATCAGGTAGGGATACCCGCTGAGCTTAA	Fungi	Ascomycota	Dothideomycetes	Hysteriales	Gloniaceae	Cenococcum			/cenococcum	AB848418	289	4.50708e-117	1	293	0.99	0	4	0	2	43	0	112	0	0	0	0	88	0	0	0	0	0	0	0	3	2	0	0	58	0	0	0	20	2	3	2	0	0
FIN0375	CGAAATGCGATAAGTAATGTGAATTGCAGAATTCAGTGAATCATCGAATCTTTGAACGCACCTTGCGCTCCTTGGTATTCCGAGGAGCATGCCTGTTTGAGTGTCATTAATATATATATCAACCTTCTCATTGTTGAGTGGATTGGATGTGGGGGGTTTGCTGGCCGGGTTCAGCTCCTCTGAAATGCATTAGCAGAACAACCTGTTCATTGGTGTGATAACTATCTACGCTATTGAATGTGAGGGGCAGTTCAGCTTTCTAACAGTCCTTGGACAATTAATCATTTATGTGACCTCAAATCAGGTAGGACTACCCGCTGAACTTAA	Fungi	Basidiomycota	Agaricomycetes	Agaricales	Cortinariaceae	Cortinarius		SH188506.07FU	/cortinarius	EU693242	310	2.57302e-126	1	327	0.97	0	0	0	3	0	0	0	0	0	0	2	0	0	0	0	2	0	0	0	0	2	0	0	0	0	3	0	0	0	0	0	3	0
FIN0376	CGAAATGCGATAAGTAATGTGAATTGCAGAATTCAGTGAATCATCGAATCTTTGAACGCACCTTGCGCTCCTTGGTATTCCGAGGAGCATGCCTGTTTGAGTGTCATTAATATATCAACCTCCTCAGGTTTTTACTTGTCGAGTGTTTGGATGTGGGGGTATCTTTTGCTGGTCTCTTTTGAGGTCGGCTCCCCTGAAATGCATTAGCGGAACAATTTGTTGACTCGTTCATTGGTGTGATAACTATCTACGCTATTGACGTGAAGCAGGTTCAGCTTCTAACAGTCCATTGACTTGGACAAATTTTCATTAATGTGACCTCAAATCAGGTAGGACTACCCGCTGAACTTAA	Fungi	Basidiomycota	Agaricomycetes	Agaricales	Cortinariaceae	Cortinarius	Cortinarius_malicorius	SH212107.07FU	/cortinarius	UDB015385	352	7.00304e-145	1	352	1	0	0	0	0	0	0	0	0	0	0	0	0	164	0	0	0	0	0	0	0	0	0	0	0	2	0	0	0	0	0	0	3	0
FIN0379	CGAAATGCGATACGTAATGTGAATTGCAGAATTCAGTGAATCATCGAATCTTTGAACGCACCTTGCGCCCCTTGGCATTCCGAGGGGCACACCCGTTTGAGTGTCGTGAAATTCTCAAAAACCCTTCCTTTGGTGGAAAGGATTTTGGACTTGGAGGCCTTTTGCTGGTTTCACCTTGAAGCGAGCTCCTCCCAAATGGATTAGTGGGGTCTGCTTTGCCGGTCCTAGACGTGATAAGATGTTTCTACGTCTTGGGTTTCTGCACTGTACCTCTGCTTCTAACCGTCTCATTGACAATGATGGTGTTCCGGTCACCGCCGATTTATCGGTTGGGAGGCTTGACCCACAAAACGACCTTGACCTCAAATCGGGTGAGACTACCCGCTGAACTTAA	Fungi	Basidiomycota	Agaricomycetes	Russulales	Russulaceae	Russula	Russula_aquosa	SH186210.07FU	/russula-lactarius	UDB011293	394	1.99531e-163	1	394	1	119	0	0	0	3	0	0	0	0	0	0	0	0	3	0	0	0	0	0	0	0	0	0	0	0	0	0	0	0	0	0	0	0
FIN0380	CGAAATGCGATAAGTAATGTGAATTGCAGAATTCAGTGAATCATCGAATCTTTGAACGCACCTTGCGCCCCTTGGCTATTCCGAGGGGCATGCCTGTTTGAGTATCATGAACACCTCAACTCTCATGGTTCGCCGTGATGAGCTTGGACTCTGGGGGTTTTGCTGGCCTGCGGTCGGCTCCCCTCAAATGAATCAGCCTCCCAGTGTTTGGTGGCATCACGGGTGTGATAAATATCTACGCTCACGGTTGTCTGCCAGGTAACCTTTGGTGACAAAGGTTTGCTGGAGCTCACAGATGTCTCTCCTCGGCGAGGACAGCTTTTTTGAACGTTCGATCTCAAATCAGGTAGGACTACCCGCTGAACTTAA	Fungi	Basidiomycota	Agaricomycetes	Thelephorales	Thelephoraceae	Tomentella		SH184509.07FU	/tomentella-thelephora	HM189982	364	3.58732e-150	1	369	0.99	0	0	0	0	14	2	0	0	0	0	0	0	0	0	0	0	0	0	0	0	0	8	0	0	0	0	0	0	0	0	0	0	0
FIN0381	CGAAATGCGATACGTAATGTGAATTGCAGAATTCAGTGAATCATCGAATCTTTGAACGCACCTTGCGCCCCTTGGTATTCCGAGGGGCACACCCGTTTGAGTGTCGTGAAAATCTCAACCTTCTCGGTTTCTTCTGGACACCGAAGGAGGCTTGGACTTTGGAGGCTTTTGCTGGCGTATCTCCCAGCTCCTCTCAAACGAATTAGCGGGGTCCTCTTTGCCGATCCTCGACATGTGATAAGATGTTTCCATGTCTTGGTTTATGGCTCTGTTGCCTTTGGGACCCGCTTCTAGCCGTCTCACCGAGACAATGTCCGAGCGTGTCTCCCTTCTCGGGAAACCCTCTCAGACCCACGAACCCTTGACCTCAAATCGGGTGAGACTACCCGCTGAACTTAA	Fungi	Basidiomycota	Agaricomycetes	Russulales	Russulaceae	Lactarius	Lactarius_uvidus	SH182263.07FU	/russula-lactarius	AY606957	399	1.23515e-165	1	399	1	0	0	0	0	0	0	0	0	2	0	0	0	0	0	0	3	0	0	0	0	0	0	0	2	0	0	0	0	0	0	0	0	0
FIN0384	CGAAATGCGATAAGTAATGTGAATTGCAGGTTTTCAGTGAATCATCGAATCTTTGAACGCACCTTGCGCTCCTTGGTATTCCGAGGAGCATGCCTGTTTGAGTGTCATTAAATTCTCAACTCCGATCGATTTGTTTCGACCTCGGAGCTTGGACTTTGGAGTGTGCTGGCGTCGGTCGGCTCCTCTCAAATGCATCAGCGGAATCTAACGTTTCGGACGTCAGTGTGATAATCACGTTGCGCTGTCAACCGATCCTGAAAGGCCCGCTCATAATGGTCTTCGGACAACTTCATATCAAATTTGACCTCAAATCAGGTAGGACTACCCGCTGAACTTAA	Fungi	Basidiomycota	Agaricomycetes	Atheliales	Atheliaceae	Piloderma	Piloderma_fallax	SH203892.07FU	/piloderma	UDB001740	336	8.14738e-138	1	338	0.99	0	0	0	0	0	0	14	0	0	0	0	0	0	0	0	0	0	0	0	0	0	0	0	0	0	0	0	0	5	0	0	98	0
FIN0387	CGAAATGCGATAAGTAATGTGAATTGCAGAATTCAGTGAATCATCGAATCTTTGAACGCACCTTGCGCTCCTTGGTATTCCGAGGAGCATGCCTGTTTGAGTGTCATTAATATTATATATCGAACCCTCTCTTTTGTTGAGTGGTTTGGATGTGGGGTTTGCTGGCCTCTTGAAGAGGTCAGCTTCCCTGAAATGCATTAGCAGAACAACCTGTTCGTTCATTGGTGTGATAACTATCTACGCTATTGAACGGTGAAGGCAAGTTCAGCTTCCTAACCGTCTTTGGACAATTTATCATCTATATGTGACCTCAAATCAGGTAGGACTACCTGCTGAACTTAA	Fungi	Basidiomycota	Agaricomycetes	Agaricales	Cortinariaceae	Cortinarius	Cortinarius_caesiobrunneus_Kyt#v.,_Niskanen_&_Liimat.	SH188500.07FU	/cortinarius	UDB017795	340	1.39792e-139	1	342	0.99	0	0	0	0	0	0	0	0	0	0	0	0	0	0	0	0	0	0	0	0	0	0	0	0	0	0	0	0	0	0	0	0	0
FIN0389	CGAAATGCGATACGTAATGTGAATTGCAGAATTCAGTGAATCATCGAATCTTTGAACGCACCTTGCGCCCCTTGGCATTCCGAGGGGCACACCCGTTTGAGTGTCGTGAAATTCTCAAAAACCCCTTCCTTTGGTGGAGAGGATTTTGGACTTGGAGGTCTTTTGCTGGTTTCACCTTGAAGCGAGCTCCTCCCAAATGGATTAGTGGGGTCTGCTTTGCCGATCCTTGACGTGATAATATGTTTCTACGTCTTGGGTTTCTGCACTGTACCTCTGCTTCTAACCGTCTCATTGACAACGATGGTGTTCCGGTCACCGCCGATTCATCGGTGGGAGGCTTGACCCACAAAACGACCTTGACCTCAAATCGGGTGGGACTACCCGCTGAACTTAA	Fungi	Basidiomycota	Agaricomycetes	Russulales	Russulaceae	Russula		SH218422.07FU	/russula-lactarius	HQ022002	394	1.99531e-163	1	394	1	0	0	0	3	0	2	0	0	0	0	0	0	0	0	0	2	0	0	2	0	0	0	0	0	0	0	3	0	0	0	0	2	0
FIN0391	CGAAATGCGATACGTAATGTGAATTGCAGAATTCAGTGAATCATCGAATCTTTGAACGCACCTTGCGCCCCTTGGCATTCCGAGGGGCACACCCGTTTGAGTGTCGTGAAATTCTCAAAATCCTTTTCTTTGATCGGAATAGGACTTTTGGACTTGGAGGTTCAATGCTCGCTTTCGCCTTTGAAAGCGAGCTCCTCTCAAATGAATCAGTGGGGTCCGCTTTGCTGGTCCTTGACGTGATAAGATGCTTCTACGTTTTGGATTTGGCATTGTTTTCTCCGCTCCTAACCGTCCCATGGGACAACGATGGTGCTTCGGTCGTCGCCATTCATGGCGGGAGGGCTGAACCCACAAAGAACCTTGACCTCAAATCGGGTGAGACTACCCGCTGAACTTAA	Fungi	Basidiomycota	Agaricomycetes	Russulales	Russulaceae	Russula			/russula-lactarius	JQ888198	391	4.30772e-162	1	391	1	0	0	0	0	0	0	0	0	0	0	0	0	0	0	0	0	0	0	0	0	0	0	0	0	0	0	0	0	0	2	0	0	0
FIN0393	CGAAATGCGATAAGTAATGTGAATTGCAGATTTTCAGTGAATCATCGAATCTTTGAACGCACCTTGCGCTCCTTGGTATTCCGAGGAGCATGCCTGTTTGAGTGTCATTAAATTCTCAACTCTGATCGATTTGTTTCGACTTCGGAGCTTGGATTTGGAGCGTGCTGGCGTCGGTCGGCTCCTCTTAAATGCATCAGCGGAATCTAACGTTTCGGACGTCAGTGTGATAATCATGTTGCGCTGTCTGTCTGATCCGAAAGCCCGCTCACAATGGTCTTCGGACAACTTCATATCAAATTTGACCTCAAATCAGGTAGGACTACCCGCTGAACTTAA	Fungi	Basidiomycota	Agaricomycetes	Atheliales	Atheliaceae	Piloderma		SH203891.07FU	/piloderma	DQ474756	336	8.08703e-138	1	336	1	0	0	0	0	0	0	0	0	0	0	0	0	0	0	0	0	0	0	0	0	0	0	0	0	0	0	0	0	0	0	0	0	0
FIN0394	CGAAATGCGATAAGTAATGTGAATTGCAGAATTCAGTGAATCATCGAATCTTTGAACGCACCTTGCGCCCCTTGGCTATTCCGAGGGGCATGCCTGTTTGAGTATCATGAACACCTCAACTCTCATGGTTCGCCATGATGAGCTTGGACTCTGGGGGTTTTGCTGGCCTGTGGTCGGCTCCCCTCAAATGAATCAGCCTCCCAGTGTTTGGTGGCATCACGGGTGTGATAAATATCTACGCTCACGGTTGTCTGCCAGGTAACCTTTGGTGACAAAGGTTCGCTGGAGCTCACAGATGTCTCTCCTCGGCGAGGACAGCTTTTTTGAACGTTCGATCTCAAATCAGGTAGGACTACCCGCTGAACTTAA	Fungi	Basidiomycota	Agaricomycetes	Thelephorales	Thelephoraceae	Tomentella			/tomentella-thelephora	AF272929	367	1.68201e-151	1	369	0.99	0	0	0	0	0	0	0	0	0	0	0	0	0	0	0	0	0	0	0	0	0	0	0	0	0	0	0	0	0	0	0	0	0
FIN0397	CGAAATGCGATAAGTAATGTGAATTGCAGAATTCAGTGAATCATCGAATCTTTGAACGCACCTTGCGCTCCTTGGTATTCCGAGGAGCATGCCTGTTTGAGTGTCATTAATATATAATCAACCCTCTTGTTTGAGTGGCTTGGATGTGGGGGCTTGCTGGCCTCTTAAAAGGTTCAGCTCCCCTGAAATGCATTAGTGGAACGACCTGTTCATTCATTGGTGTGATAACTGTCTACGCTATTGAACGTGAGGCAGTTCAGCTTTCTAACTGTCCTTGGACAATTCATTGTTGTATGTGACCTCAAATCAGGTAGGACTACCCGCTGAACTTAA	Fungi	Basidiomycota	Agaricomycetes	Agaricales	Cortinariaceae	Cortinarius	Cortinarius_raphanoides	SH188503.07FU	/cortinarius	UDB018300	331	1.3116e-135	1	333	0.99	0	0	0	0	0	15	0	0	2	16	44	36	3	48	2	5	9	3	0	0	29	0	71	0	0	2	429	0	0	68	0	20	0
FIN0398	CGAAATGCGATACGTAATGTGAATTGCAGAATTCAGTGAATCATCGAATCTTTGAACGCACCTTGCGCCCCTTGGTATTCCGAGGGGCACACCCGTTTGAGTGTCGTGAAATTCTCAAACCTTCTTGGTTTCTTGATCAAGATGGCTTTGGACTTTGGAGGCATTTGCTGGCTTTGCGAAAAGCCAGCTCCTCTTGAATGCATTAGTGGGGTCCCCTTTGCCGATCCCCAGGCGTGATAAGATGTTTCTACGTCTTGGGATTTGCTCTGCTCCTTGGGAACCTGCTTCTAACCGTCTCATGGAAGACATTGTTCGAGCGTGCTCGACCCACGAACCTTGACCTCAAATCGGGTGAGACTACCCGCTGAACTTAA	Fungi	Basidiomycota	Agaricomycetes	Russulales	Russulaceae	Russula		SH219258.07FU	/russula-lactarius	GU134514	370	8.01757e-153	1	374	0.99	0	0	0	0	0	0	0	0	0	0	0	0	0	0	0	2	0	0	0	0	0	0	0	0	0	0	2	0	0	0	0	0	0
FIN0399	CGAAATGCGATAAGTAATGTGAATTGCAGAATTCAGTGAATCATCGAATCTTTGAACGCACATTGCGCCCCTTGGTATTCCGAGGGGCATGCCTGTTCGAGCGTCATTATAACCACTCAAGCCTCGGCTTGGTCTTGGGGTTCGCGGTCTCGCGGCCCTTAAAATCAGTGGCGGTGCCGTCTGGCTCTAAGCGTAGTAATTCTCTCGCTATAGGGTCCAGGTGACCACCTGCCAGAACCCCCCCATTCTTTACGGTTGACCTCGGATCAGGTAGGGATACCCGCTGAACTTAA	Fungi	Ascomycota	Leotiomycetes	Helotiales				SH214265.07FU	/meliniomyces	HM164661	289	4.50708e-117	1	293	0.99	0	0	0	0	0	28	0	0	0	0	0	0	0	0	0	0	0	0	0	0	0	0	0	0	0	0	0	0	0	0	0	0	0
FIN0404	CGAAATGCGATAAGTAATGTGAATTGCAGAATTCAGTGAATCATCGAATCTTTGAACGCACCTTGCGCTCCTTGGTATTCCGAGGAGCATGCCTGTTTGAGTGTCATTAATATATCAACTTCTTCAACTTTTGCTTGTCGAGTGTTGGATGTGGGGGGTTCTTTTTTTGCCGGGTCTCTTTCAATTGAGGTCGGCTCCCCTGAAATGCATTAGCGGAACAATTTGTTGACCGTTCATTGGTGTGATAAACTATCTACGCTATTGACGTGAGCCAGTTCAGCTTCTAACAATCCATTGACTTGGATAAATTTTTATTAATGTGACCTCAAATCAGGTAGGACTACCCGCTGAACTTAA	Fungi	Basidiomycota	Agaricomycetes	Agaricales	Cortinariaceae	Cortinarius		SH222418.07FU	/cortinarius	FJ717505	357	4.34474e-147	1	357	1	0	0	0	0	0	0	0	0	0	0	0	0	0	0	0	0	0	0	2	0	0	2	0	0	0	0	2	0	0	0	0	2	0
FIN0405	CGAAATGCGATAAGTAATGTGAATTGCAGATTTTCAGTGAATCATCGAATCTTTGAACGCACCTTGCGCTCCTTGGTATTCCGAGGAGCATGCCTGTTTGAGTGTCATTAAATCCTCAACCCCACCGATTTGCTTCGGGGGGATTGGACTTGGAGCGTGCTGGCGAAGGTCGGCTCCTCTTTAAATGCATCAGCGGAGAAGAAAGCTCGTCCCAGTGTGATAATCCTGTTGCGCTGTGGTGGGTGAAAGTCTGCTTCCAACCGTCCCTCCGGGGACATACGTCATCTTATTTTGACCTCAAATCAGGTAGGACTACCCGCTGAACTTAA	Fungi	Basidiomycota	Agaricomycetes	Atheliales	Atheliaceae	Amphinema	Amphinema_byssoides	SH197943.07FU	/amphinema-tylospora	JN943900	313	1.21575e-127	1	329	0.98	0	0	0	0	0	8	0	0	147	0	2	0	3	0	0	0	0	0	0	0	0	0	3	0	0	0	0	0	0	0	0	0	0
FIN0410	CGAAATGCGATAAGTAATGTGAATTGCAGAATTCAGTGAATCATCGAATCTTTGAACGCACATTGCGCCCCTTGGTATCCCGAGGGGCATGCCTGTTCGAGCGTCATTTCACCACTCAAGCCTGGCTTGGTGTTGGGCGACGTCCCCTTTGGGGACGCGCTTCGAAACGCTCGGCGGCGTGGCACCGGCTTTAAGCGTAGCAGAATCTTTCGCTTTGAAAGTCGGGGCCCCGTCTGCCGGAAGACCTACTCGCAAGGTTGACCTCGGATCAGGCAGGGATACCCGCTGAACTTAA	Fungi	Ascomycota	Dothideomycetes	Hysteriales	Gloniaceae	Cenococcum	Cenococcum_geophilum	SH199612.07FU	/cenococcum	AY394919	291	5.91236e-118	1	295	0.99	0	0	0	0	0	2	0	0	0	0	0	0	0	0	0	0	0	0	0	0	17	5	14	0	0	0	0	0	0	0	2	0	0
FIN0414	CGAAATGCGATAAGTAATGTGAATTGCAGAATTCAGTGAATCATCGAATCTTTGAACGCACATTGCGCCCCTTGGTATTCCGAGGGGCATGCCTGTTCGAGCGTCATTATAACCACTCAAGCCTTGGCTTGGTCTTGGGGTTCGCGGTTTCGCGGCCCTTAAAATCAGTGGCGGTGCCGTTTGGCTCTAAGCGTAGTAATTCTCTCGCTATAGGGTCCAGGTGACCACCTGCCAGAACCCCCCATTCTTTACGGTTGACCTCGGATCAGGTAGGGATACCCGCTGAACTTAA	Fungi	Ascomycota	Leotiomycetes	Helotiales		Cadophora		SH214265.07FU	/meliniomyces	EF093155	292	2.10391e-118	1	292	1	0	0	0	0	0	0	0	0	2	0	0	0	0	0	0	0	0	0	0	0	0	0	70	0	0	0	0	0	0	0	0	4	0
FIN0416	CGAAATGCGATAAGTAGTGTGAATTGCAGAATTCAGTGAATCATCGAATCTTTGAACGCACATTGCGCCCCATGGTATCCCGTGGGGCATGCCTTCCGGAGCGTCGGGAAAACCCCTTCAAGCTTTTTTTTTGCTTGGTTCTGGAGGCTGAGCGTTGCTTGCGTGCACGTTCGCCTTCGAAATTCATTGGCGGACTGTTTCATGTTCCATTTGGCGTTATAGGATAACTCTTTCGCTTGGACTTATGAGGCTGTCCTGCCCAAAAATAACCCCCCATCATTCCATTTTCGACCTCCATTAGGTAAGGATACCCGCTGAACTTAA	Fungi	Ascomycota	Pezizomycetes	Pezizales	Pyronemataceae	Otidea			/otidea	JQ312916	313	1.19246e-127	7	324	0.99	0	0	0	0	3	0	0	0	0	0	0	0	0	0	0	0	0	0	0	0	0	0	0	0	0	0	0	0	0	0	0	0	0
FIN0418	CGAAATGCGATAAGTAGTGTGAATTGCAGAATTCAGTGAATCATCGAATCTTTGAACGCACCTTGCGCTCCTTGGTATTCCGAGGAGCATGCCTGTTTGAGTGCCATTAATATATATCAACCCTTCTCATTGCTGAGTGGTTTGGATGTGGGGGTTTTGCTGGCCTCTTAAATGGGTTCAGCTCCCCTGAAATGCATTAGCAGAACAAACCTGTTCATTGGCGTGATAACTATCTACGCTATTGAATGTGAGGGACAGTTCAGCTTTCTAACAGTCCTTGGACAATTTATCATTTATGTGGCCTCAAATCAGGTAGGACTACCCGCTGAACTTAA	Fungi	Basidiomycota	Agaricomycetes	Agaricales	Cortinariaceae	Cortinarius		SH188472.07FU	/cortinarius	GQ159804	311	9.56477e-127	1	335	0.96	2	0	0	0	0	0	0	0	0	0	0	0	0	0	0	0	0	0	0	0	0	0	0	0	0	0	0	0	0	0	0	0	0
FIN0426	CGAAATGCGATAAGTAATGTGAATTGCAGAATTCAGTGAATCATCGAATCTTTGAACGCACCTTGCGCTCCTTGGTATTCCGAGGAGCATGCCTGTTTGAGTGTCATTAATATATCAATCTCTTCAGCTTTTGCTTGTTGAGTATTGGATGTGGGGGTATATTGTTTGTTGGCCTTGTCTTCTGAGGTCAGCTCCCCTGAAATGTATTAGCGGAACAATTTGTTGACCGTTCATTGGTGTGATAAAACTATCTACGCTATTGACGTGAAGCAGGTTCAGCTTCTAACAGTCCATTGACTTGGACAACTCTTCATTAATGTGACCTCAAATCAGGTAGGACTACCCGCTGAACTTAA	Fungi	Basidiomycota	Agaricomycetes	Agaricales	Cortinariaceae	Cortinarius	Cortinarius_illuminus	SH222427.07FU	/cortinarius	UDB016020	353	2.56083e-145	1	356	0.99	0	0	0	0	0	0	0	0	0	0	0	0	0	0	0	0	0	0	0	0	0	0	0	0	0	0	0	2	0	0	0	0	0
FIN0427	CGAAATGCGATAAGTAATGTGAATTGCAGAATTCAGTGAATCATCGAATCTTTGAACGCACATTGCGCCCCTTGGCTATTCCGAGGGGCATGCCTGTTTGAGTATCATGAACACCTCAACTCTCATGGTTCGCCATGATGAGCTTGGACTCTGGGGGTTTTGCTGGCCTGCGGTCGGCTCCCCTCAAATGAATCAGCCTCCCAGTGTTTGGTGGCATCACGGGTGTGATAAATATCTACGCTCGCGGTTGTCTGCCAGGTAACCTTTGGTGACAAAGGTTTGCTGGAGCTCACAGATGTCTCTCCTCGGCGAGGACAGCTTTTTTGAACGTTCGATCTCAAATCAGGTAGGACTACCCGCTGAACTTAA	Fungi	Basidiomycota	Agaricomycetes	Thelephorales	Thelephoraceae	Tomentella		SH184509.07FU	/tomentella-thelephora	HM189982	366	4.66455e-151	1	369	0.99	0	0	0	0	35	0	0	0	0	0	0	0	0	0	0	0	0	0	0	0	0	12	0	0	0	0	0	0	0	0	0	0	0
FIN0428	CGAAATGCGATAAGTAATGTGAATTGCAGAATTCAGTGAATCATCGAATCTTTGAACGCACCTTGCGCTCCTTGGTATTCCGAGGAGCATGCCTGTTTGAGTGTCATTAATATTATATATCAAACCCTCTTTTTCTGAGTGGTTTGGATGTGGGGGTGCTGGCCTCTTGAAGGGGGTCAGCTTCCCTGAAATACATTAGCAGAACGACCTGTTTGTTCATTGGTGTGATAACTATCTACGCTATTGAACGGTGAAGGCAGTTCAGCTTCCTAACAGTCTTGGGACAATTTATCATCTATGTGACCTCAAATCAGGTAGGACTACCCGCTGAACTTAA	Fungi	Basidiomycota	Agaricomycetes	Agaricales	Cortinariaceae	Cortinarius	Cortinarius_gentilis	SH188507.07FU	/cortinarius	UDB001331	325	6.05606e-133	1	337	0.98	0	0	0	0	0	0	0	0	0	0	0	0	0	0	0	0	0	0	0	0	0	0	0	0	0	0	0	0	0	0	546	0	0
FIN0440	CGAATCGCGATATGTAATGTGAATTGCAGATCTACAGTGAATCATCGAATCTTTGAACGCACCTTGCGCTTATCGGTGTTCCGATGAGCATGCCTGTTTGAGCGTCATTAAATTCTCAACCCCTCTCGATTTGCTTCGAGAGGGTGCTTGGATCGTGGAGGCTGCCGGAGACCTGTTTTCAGGACTCGGGCTCCTCTGAAATGTATTGGCTTGCGGTCGACTTTCGACTGTGCATGACAAGGCCTTTGGCGTGATAATGATCGCCGCTCGCCGAAGTGCACGAACGAATGGTCTCGTGCCTCTAATCAGTCGACCCCTTTTCGAAGGCGTGTCTTCCTTATCGACGTTTGACCTCAAATCAGGTAGGACTACCCGCTGAACTTAA	Fungi	Basidiomycota	Agaricomycetes	Boletales	Suillaceae	Suillus		SH176741.07FU	/suillus-rhizopogon	KC412549	385	1.88224e-159	1	385	1	0	0	0	0	0	0	0	0	0	0	0	0	0	0	0	0	0	0	0	0	0	0	0	0	0	0	0	9	0	0	0	2	708
FIN0442	CGAAATGCGATACGTAATGTGAATTGCAGAATTCAGTGAATCATCGAATCTTTGAACGCACCTTGCGCCCCTTGGTATTCCGAGGGGCACACCCGTTTGAGTGTCGTGAAAATCTCAACCTTCTCGGTTTTCTTCTGGACACCGAAGGAGGCTTGGACTTTGGAGGCCTTTGCTGGCATCTCTCTCTTCTTGAGAGCCAGCTCCTCTTAAACGAATTAGCGGGGTCCTCTTTGCCGATCCTCGACATGTGATAAGATGTTTCCATGACTTGGTTTCTGGCTCTGTTGCCTTTGGGACCCGCTTCTAACCGTCTCGACGAGACGACGTTTGGGCGCGTCTCCCTTCTCGGGAGACACTCTCAACCCCACGAACCCTTGACCTCAAATCGGGTGAGACTAC…	Fungi	Basidiomycota	Agaricomycetes	Russulales	Russulaceae	Lactarius	Lactarius_deliciosus_var_deterrimus	SH220113.07FU	/russula-lactarius	AF249286	412	2.2372e-171	1	412	1	0	0	0	0	0	0	0	0	0	0	0	2	0	0	0	0	0	0	0	0	2	0	0	0	0	0	0	0	0	0	0	0	0
FIN0443	CGAAATGCGATAAGTAATGTGAATTGCAGAATTCAGTGAATCATCGAATCTTTGAACGCACCTTGCGCTCCTTGGTATTCCGAGGAGCATGCCTGTTTGAGTGTCATTAAATTCTCAAACCTCTCTCTCTATTTATAGGGAGAGAGTCCTTTGGACTTGGAGTGTTGCTGGCTTCATTTGTCAGCTCCTCTCAAATGCATTAGCTTGTTACCCTTGTGGATAGGCTTTGGTTTGATAATGTCTATGTCATTGCCATGAAACAAATGTCAGCTTCTAATAAATCATTCATAAAATTTGACCTCAAATCAGGTAGGACTACCCGCTGAACTTAA	Fungi	Basidiomycota	Agaricomycetes	Agaricales	Hygrophoraceae	Hygrophorus		SH212614.07FU	/hygrophorus	AF430252	332	4.71172e-136	1	332	1	0	0	0	0	0	0	0	0	3	0	0	0	0	0	0	2	0	0	0	0	60	0	0	0	0	0	0	0	0	0	0	0	0
FIN0444	CGAAATGCGATACGTAATGTGAATTGCAGAATTCAGTGAATCATCGAATCTTTGAACGCACCTTGCGCCCCTTGGCATTCCGAGGGGCACACCCGTTTGAGTGTCGTGAAATCATCAAAACCTTTTCCTTTGATCCTCTTTTGGTCGGGAAAAGGATTTTTGGATTTGGAGGTTCTATGCTCGCTTTTGAAAGCGAGCTCCTCTCAAATGAATTAGTGGGGTCTGCTTTGCTGATCCTTGACGTGATAAGATGTTTCTACGTTTTGGATTTGGCACTGTCCCTTGGACGCCTGCTCCTAACCGTCTGTTGGACGACGATGGTGCTTCGGTCACTGCCATCTACATTGGCGGGAGGCTGGACCCACAAAAAAGACCTTGACCTCAAATCGGGTGAGACTA…	Fungi	Basidiomycota	Agaricomycetes	Russulales	Russulaceae	Russula	Russula_decolorans	SH176548.07FU	/russula-lactarius	UDB011326	411	6.22222e-171	1	413	0.99	0	0	0	0	0	0	0	0	0	0	0	0	0	0	0	0	0	0	0	0	0	0	0	0	0	0	0	0	0	0	0	0	0
FIN0445	CGAAATGCGATAAGTAATGTGAATTGCAGATTTTCAGTGAATCATCGAATCTTTGAACGCACCTTGCGCTCCTTGGTATTCCGAGGAGCATGCCTGTTTGAGTGTCATTAAATTCTCAACTCTGATCGATTCGTTTCGACTTCGGAGCTTGGATTTGGAGCGTGCTGGCGTCGGTCGGCTCCTCTTAAATGCATCAGCGGAATCTAACGTTTCGGACGTCAGTGTGATAGTCATGTTGCGCTGTCTGTCTGATCTGAAAGCCCGCTCACAATGGTCTTCGGACAACTTCATATCAAATTTGACCTCAAATCAGGTAGGACTACCCGCTGAACTTAA	Fungi	Basidiomycota	Agaricomycetes	Atheliales	Atheliaceae	Piloderma			/piloderma	AY884239	332	4.78311e-136	1	336	0.99	0	0	0	0	0	0	0	0	0	0	0	0	0	0	0	0	0	0	0	0	0	0	0	0	0	0	0	0	0	0	0	2	5
FIN0446	CGAAATGCGATAAGTAATGTGAATTGCAGATTTTCAGTGAATCATCGAATCTTTGAACGCACCTTGCGCCCCTTGGTATTCCGAGGGGCATGCCTGTTTGAGTGTCATTAAATTCTCAACTCTGATTTGATTTGTTTCTTATCGGAGCTTGGACTTTGGAGCGTGCTGGCGTAAGGTCGGCTCCTCTTAAATGTATCAGCGGAATCTAACCTTTGGATTCTGGACATCGGTGTGATAATAAAAGTTGCGCCGTCGTTCTACTTCAAAGTCCGCTTACAATGGTCTTTTGACAAACTCTTATCAAATTTGACCTCAAATCAGGTAGGACTACCCGCTGAACTTAA	Fungi	Basidiomycota	Agaricomycetes	Atheliales	Atheliaceae	Piloderma		SH196704.07FU	/piloderma	EU292220	344	2.38078e-141	1	344	1	0	0	0	0	0	0	0	0	0	0	0	0	0	0	0	0	0	0	0	0	0	0	0	0	0	0	0	0	0	0	0	0	0
FIN0447	CGAAATGCGATAAGTAATGTGAATTGCAGAATTCAGTGAATCATCGAATCTTTGAACGCACCTTGCGCTCCTTGGTATTCCGAGGAGCATGCCTGTTTGAGTGTCATTAATATATATCAACCTTCTCATTGCTGAGTGGTTTGGATGTGGGGGTTTGCTGGCCTCTTAAATGAGTTCAGCTCTCCTGAAATGCATTAGCAGAACAACCCTGTTCATTGGCGTGATAACTATCTACGCTATTGAATGTGAGGGACAGTTCAGCTTTCTAATAGTCCTTGGACAACTCATCATTTATGTGACCTCAAATCAGGTAGGACTACCCGCTGAACTTAA	Fungi	Basidiomycota	Agaricomycetes	Agaricales	Cortinariaceae	Cortinarius	Cortinarius_alboviolaceus	SH188487.07FU	/cortinarius	AF325596	333	1.70546e-136	1	333	1	0	0	0	0	0	2	0	0	2	0	0	0	0	0	0	0	0	0	0	0	0	0	0	0	0	0	0	0	0	0	0	0	0
FIN0450	CGAAATGCGATAAGTAGTGTGAATTGCAGAATTCAGTGAATCATCGAATCTTTGAACGCACATTGCGCCTCCTGGTATTCCGGGAGGCATGCCTGTTCGAGCGTCATTAAATACCTCTCAAGCATATTTGCTTGGTCATGGAAGATGAGTATGGTTGCATTCTCCCTTCTGAAATTCAAAGGCGGATGATCTCATATCCCCAGGTGTAGTAAGTTTATCTTTTCGCTTGGTGTGTGTTATTGTCCTGCCGTTGACCCCCATTTTTTTTAAGGTTGACCTCGGATCAGGTAGGGATACCCGCTGAACTTAA	Fungi	Ascomycota	Pezizomycetes	Pezizales	Pyronemataceae	Wilcoxina		SH194157.07FU	/wilcoxina	JN889793	310	2.41438e-126	1	310	1	0	0	0	0	0	4	0	0	139	0	0	0	0	0	0	0	0	0	0	0	0	0	0	0	0	0	0	0	0	0	0	0	0
FIN0451	CGAAATGCGATACGTAATGTGAATTGCAGAATTCAGTGAATCATCGAATCTTTGAACGCACCTTGCGCCCCTTGGCATTCCGAGGGGCACACCCGTTTGAGTGTCGTGAAATCATCAAAAATCTTTTTCTTTGAAAAGGATTTTTGGACTTGGAGGTTTCATGCTTGCTTTTGCCTTTGAAAGCGAGCTCCTCTGAAATAAATTAGTGGGGTCCGCTTTGCTGATCCTTAATGTGATAAGATGTTTCTACGTTTTGGATTTAGCACTGTCCCTTGGACGCCTGCTCCTAACTAGTTGTCCCTTGGACAATGATGGTGCTCCTGGTCACCGCCATCCACATTGGCGGGAGGCTGGACCCACAAAAGAAAAACCTTGACCTCAAATCGGGTGAGACTACCC…	Fungi	Basidiomycota	Agaricomycetes	Russulales	Russulaceae	Russula		SH190322.07FU	/russula-lactarius	UDB002601	410	1.71054e-170	1	410	1	0	0	0	0	0	0	0	0	0	0	0	0	0	0	0	0	0	0	0	0	0	0	0	0	0	0	0	0	0	0	0	0	0
FIN0454	CGAAATGCGATAAGTAATGTGAATTGCAGATTTTCAGTGAATCATCGAATCTTTGAACGCACCTTGCGCTCCTTGGTATTCCGAGGAGCATGCCTGTTTGAGTGTCATTAAATTCTCAACCCCAGCGGTTTGTTGGGGCTTGGACTTGGAGCGTGCTGGCGAAGGTCGGCTCCTCCTTAAATGCATCAGCGGAAAAACGAACTTTTCCCTTCAGCGTGATAATCCTGTTGCGCTGTGGTGGGTCAAGGTCCCGCTCACAATCGTCCTCGGACAAAAGACACATCTGTTTTGACCTCAGATCAGGTAGGACTACCCGCTGAACTTAA	Fungi	Basidiomycota	Agaricomycetes	Atheliales				SH182083.07FU	/amphinema-tylospora	EF521223	324	1.61079e-132	1	326	0.99	0	0	0	0	0	0	0	0	2	0	0	6	0	0	0	0	0	0	0	0	11	0	0	0	0	0	0	0	0	0	0	0	0
FIN0455	CGAAATGCGATAAGTAATGCGAATTGCAGAATTCAGTGAATCATCGAATCTTTGAACGCACCTTGCGCCCCTTGGCTATTCCGAGGGGCATGCCTGTTTGAGTATCATGAACACCTCAACTCTTGTGGTTCGCCATGAAGAGCTTGGACTTGGGGGCTTGCTGGCGCACAGCCGGCTCCTCTCAAATGAATTAGCCTGCCAGTGTTTGGTGGCGTCACGGGTGTGATAACTATTTACGCTTGTGGTTGCCTGCCAGGTAACCTTCGGTGACGGAGGTTCGCTGGAGCTTATAAACGTCTTTCCTTGGTGAAGACAGCTTTTTGAACGTTCGATCTCAAATCAGGTAGGACTACCCGCTGAACTTAA	Fungi	Basidiomycota	Agaricomycetes	Thelephorales	Thelephoraceae	Tomentella	Tomentella_terrestris	SH184519.07FU	/tomentella-thelephora	UDB016369	364	3.55157e-150	1	366	0.99	0	0	0	0	0	0	0	0	0	0	0	0	0	0	0	0	0	0	0	0	0	0	0	0	0	0	0	0	0	0	2	0	0
FIN0456	CGAAATGCGATAAGTAGTGTGAATTGCAGAATTCAGTGAATCATCGAATCTTTGAACGCACATTGCGCCCCTTGGTATCCCGAGGGGCATGCCTGTTCGAGCGTCATTTCACCATTCAAGCCTGGCTTGGTGTTGGGCGACGTCCCCTTTGGGGACGCGCCTCGAAACGCTCGGCGGCGTGGCACCGGCTTTAAGCGTAGCAGAATCTTTCGCTTTGAAGGTCGGGGCCCCGTCTGCCGGAAGACCTACTCGCAAGGTTGACCTCGGATCAGGCAGGGATACCCGCTGAACTTAA	Fungi	Ascomycota	Dothideomycetes	Hysteriales	Gloniaceae	Cenococcum		SH199612.07FU	/cenococcum	DQ474343	293	7.68776e-119	1	295	0.99	0	0	0	0	0	0	0	0	0	0	0	0	2	0	0	2	0	0	0	0	39	5	116	2	0	3	0	0	0	4	6	0	0
FIN0458	CGAAATGCGATAAGTAATGCGAATTGCAGAATTCCGTGAGTCATCGAATCTTTGAACGCACATTGCGCCCCCCGGCTGCCCGGGGGGCATGCCTGTCCGAGCGTCATTGCCATCCCCTCAAGCTCCGCTTGGCTGGTTGGGCCGACGTCCACCCGTGGCTTTGTGCCAAGGGGGGACGGACCCGAAAGGCAGTGGCGGCTCCCGGAGGGTGGTCCCTTGGGGCGGTGATACATGGGTTGTCATCTTCCACCGCTCTGTTGGCCACGCTCCGGGGGTCTGTCGAACGATTGGTCTTCCCCTTTAGGTTGACCTCGGATCAGGTAGGGATACCCGCTGAACTTAA	Fungi	Ascomycota	Eurotiomycetes	Eurotiales	Elaphomycetaceae	Elaphomyces			/elaphomyces	AJ534696	343	6.57846e-141	1	343	1	2	0	0	0	0	2	0	0	0	0	0	0	0	0	0	0	0	0	0	0	0	0	0	0	0	0	0	0	327	0	0	654	0
FIN0460	CGAAATGCGATACGTAATGTGAATTGCAGAATTCAGTGAATCATCGAATCTTTGAACGCACCTTGCGCCCCTTGGCATTCCGAGGGGCACACCCGTTTGAGTGTCGTGAAATCTTCAAAACCCTTTTTTCCTTTGAACCATTGCGGTCCGGGAAAAGGATTTTTGGACTTGGAGGCTTAATGCTCGCCCTTTCTTTTCGAAAGCGAGCTCCTCTCAAATGAATTAGTGGGGTCCGCTTTGCTGATCCTTGACGTGATAAAATGTTTCTACGTTTTGGGTTTAGCACTGTCCCTTGGATGCCTGCTCCTAATCGTCTCATTGACAATGATGGTGCTCCGGTCACCGCCGTCTACATCGGCGGGAGGCTGGACCCACAAAAAGAAAACCTTGACCTCAAAT…	Fungi	Basidiomycota	Agaricomycetes	Russulales	Russulaceae	Russula		SH176552.07FU	/russula-lactarius	FJ845433	425	4.03456e-177	1	425	1	0	0	0	0	0	0	0	0	0	0	0	0	0	0	0	0	0	0	0	0	0	0	0	0	0	0	0	0	0	0	0	0	0
FIN0461	CGAAATGCGATAAGTAATGTGAATTGCAGAATTCAGTGAATCATCGAATCTTTGAACGCACCTTGCGCTCCTTGGTATTCCGAGGAGCATGCCTGTTTGAGTGTCATTAAATTATCAACCTCTTCTAGAGGCTTGGATTTGGAGTGTTGCTGGCTCATTGTTGGCTCCTCTTAAATGCATCAAGCTTGTTGTAGGCTTTGGTTTGATAATATCTATGCCATCGCTGTAATGCAAAACAAACAACCTTTGAAATTTGACCTCAAATCAGGTAGGACTACCCGCTGAACTTAA	Fungi	Basidiomycota	Agaricomycetes	Agaricales	Hygrophoraceae	Hygrophorus			/hygrophorus	KJ720198	291	5.80863e-118	1	291	1	0	0	0	2	0	0	0	0	2	0	0	2	0	0	0	0	0	0	0	0	0	0	0	0	0	0	0	0	0	0	0	2	0
FIN0462	CGAAATGCGATAAGTAGTGTGAATTGCAGATTTTCAGTGAATCATCGAATCTTTGAACGCACCTTGCGCCCCTTGGTATTCCGAGGGGCATGCCTGTTTGAGTGTCATTAAATCCTCAACCCCTCCGATTCGTTTCGGTGGGGATTGGACTTGGAGCGTGCTGGCGAAGGTCGGCTCCTCTTTAAATGCATCAGCGGAGAAAATGCCTTTTGCGCCTCTGGCCGTTCAGCGTGATAATGATGTTGCGCTGCGGTCGAGCTTAAGGTCCGCTTCCAAAGGTCCTCGGACAAATATACATATGACTTTTGACCTCAAATCAGGTAGGACTACCCGCTGAACTTAA	Fungi	Basidiomycota	Agaricomycetes	Atheliales	Atheliaceae	Tylospora		SH197766.07FU	/amphinema-tylospora	UDB002638	341	5.05923e-140	1	343	0.99	0	0	2	3	8	2	2	0	87	0	0	3	3	0	0	0	0	2	0	0	0	0	0	0	0	0	0	0	0	0	0	0	0
FIN0463	CGAAATGCGATACGTAATGTGAATTGCAGAATTCAGTGAATCATCGAATCTTTGAACGCACCTTGCGCCCCTTGGTATTCCGAGGAGCATGCCTGTTTGAGTGTCATTAATATATCAATCTTCTCTTCTTGAGTGGTTTGGATGTGGGGGTTTGCTGGCCTCTTAAAGAGGTTTCAGCTCCTCTGAAATGCATTAGCAGAACGACCTGTTCATTGGCGTGATAACTATCTACGCTATTGAATGTAAGGGGCAGTTCAGCTTTCTAACAGTCTTTGGACAATTTATCATTAATGTGACCTCAAATCAGGTAGGACTACCCGCTGAACTTAA	Fungi	Basidiomycota	Agaricomycetes	Agaricales	Cortinariaceae	Cortinarius			/cortinarius	KM576352	326	2.12696e-133	1	330	0.99	0	0	0	0	0	0	0	0	0	0	0	0	0	0	0	0	0	0	0	0	0	0	0	0	0	0	0	0	0	0	0	0	0
FIN0468	CGAAATGCGATACTTGGTGTGAATTGCAGAATTCAGTGAATCATCGAATCTTTGAACGCACCTTGCGCCCCTTGGTATTCCGAGGGGCACACCCGTTTGAGTGTCGTGAAAATCTCAACCTTCTCGGTTTCTTCTGAACACCGAAGGAGGCTTGGACTTTGGAGGCCTTTGCTGGCGTCTCTCGCCAGCTCCTCTCAAATGAATTAGCGGGGTCCTCTTTGCCGATCCTCGACATGTGATAAGATGTTTCCATGTCTTGGCTTTATGGCTCTGTTGCCTTTGGGACCCGCTTCTAACCGTCTCAGCGAGACAACGTTCGAGCGTGTCTCCCCTCTCGGGGAAACGCTCTTGAACCCACGAAACCTTGACCTCAAATCGGGTGAGGCTACCCGCTGAACT…	Fungi	Basidiomycota	Agaricomycetes	Russulales	Russulaceae	Lactarius	Lactarius_glyciosmus	SH176401.07FU	/russula-lactarius	UDB017965	396	2.65814e-164	1	402	0.99	0	0	0	0	0	0	0	0	0	0	0	0	0	0	0	0	0	0	0	0	0	0	0	0	0	0	0	0	0	0	0	0	0
FIN0470	CGAAATGCGATAAGTAGTGTGAATTGCAGAATTCAGTGAATCATCGAATCTTTGAACGCACATTGCGCCCCTTGGTATCCCGAGGGGCATGCCTGTTCGAGCGTCATTTCACTACTCAAGCCTGGCTTGGTGTTGGGCGACGTCCCCTTTAGGGACGCGCCTCGAAACACTCGGCGGCGTGGCACCGGCTTTAAGCGTAGCAGAATCTTTCGCTTTGAAAGTCGGGGCCCCGTCTGCCGGAAGACCTACTCACAAGGTTGACCTCGGATCAGGTAGGGATACCCGCTGAACTTAA	Fungi	Ascomycota	Dothideomycetes	Hysteriales	Gloniaceae	Cenococcum		SH199612.07FU	/cenococcum	HM189724	293	7.68776e-119	1	295	0.99	0	0	0	0	0	0	0	0	8	5	0	0	0	0	0	0	0	0	0	6	32	0	14	3	0	0	0	0	0	2	14	0	0
FIN0471	CGAAATGCGATAAGTAATGTGAATTGCAGATTTTCAGTGAATCATCGAATCTTTGAACGCACCTTGCGCTCCTTGGTATTCCGAGGAGCATGCCTGTTTGAGTGTCATTAAATCCTCAACCCCGTCCGTCGGTCAGGGCTTGGACTTTGGAGCGTGCTGGCGAAGGTCGGCTCCTCTTGAAATGCATCAGCGGAGAAAAACAAACCTTTTCCCCCCCTTCAGCGTGATAACTGCGTTGCGCTGTGGTCGCGGAAAGGGTCCGCTCATAATTGTCCTCGGACAAACACCAAATCTGTTTTGACCTCAGATCAGGTAGGACTACCCGCTGAACTTAA	Fungi	Basidiomycota	Agaricomycetes	Atheliales	Atheliaceae	Tylospora		SH192266.07FU	/amphinema-tylospora	EU557321	325	6.01104e-133	1	335	0.99	0	0	0	0	0	0	0	0	0	0	0	0	0	0	0	0	0	0	0	0	0	0	0	0	0	0	0	4	0	0	0	0	4
FIN0474	CGAATTGCGATAAGTAATGTGAATTGCAGATTTTCAGTGAATCATCGAATCTTTGAACGCACCTTGCGCTCCTTGGTATTCCGAGGAGCATGCCTGTTTGAGTGTCATCGAATTCTCAACCATGTCTTGAATTAGGCATGGCTTGGACTTGGGGGTTGCTGGCACACGTTGTCAAGCTCTCCTGAAATGCATTAGCGATGTTCAGCAAGCCTGAACGTGCACGGCCTTTTCGACGTGATAACGATCGTCGTGGGCTGGAGCGTAGGGTGAGCAGTGAATCGCTTCTAATCTATACCTCAGTTACTAGTCGGTCGTGAGACTGACGAACGCGCGAGGCTTGATCTTGGACCCCAAGCCTTAGTTACTAGTCGGTCGTGAGGCCGACGAACGCGCAGGGTT…	Fungi	Basidiomycota	Agaricomycetes	Boletales	Boletaceae	Boletus		SH190423.07FU	/boletus	AY278764	453	0	1	453	1	0	0	0	0	0	0	0	0	3	0	0	0	0	0	0	0	0	0	2	0	0	0	2	0	0	0	0	0	0	0	0	0	0
FIN0482	CGAAATGCGATAAGTAATGTGAATTGCAGAATTCAGTGAATCATCGAATCTTTGAACGCACCTTGCGCTCCTTGGTATTCCGAGGAGCATGCCTGTTTGAGTGTCATTAAATTCTCAACCTTCCATGTTTTATTAGCATGGTTAGGCTTGGATGTGGGGGTTGCGGGCTTCATCAATGATGTCAGCTCTCCTTAAATGCATTAGCGGAACTTTTGTGGACCGTCTATTGGTGTGATAGTTATCTACGCCGTGGATGTGATGCAGCTTTATGAAGTTCAGCTTCTAACCGTCCATTGACGTGGACAATTTTGACAATTTGACCTCAAATCAGGTAGGACTACCCGCTGAACTTAA	Fungi	Basidiomycota	Agaricomycetes	Agaricales				SH220961.07FU	/laccaria	UDB002578	352	7.05235e-145	1	354	0.99	0	0	0	0	0	0	0	108	0	0	0	0	0	0	0	0	0	0	0	0	0	0	0	0	0	0	0	0	0	0	0	0	0
FIN0486	CGAAATGCGATAAGTAATGTGAATTGCAGAATTCAGTGAATCATCGAATCTTTGAACGCACCTTGCGCCCCTTGGCTATTCCGAGGGGCATGCCTGTTTGAGTATCATGAACACCTCAACTCTCATGGTTCGCCATGATGAGCTTGGACTCTGGGGGTTTTGCTAGCCCGCGGTCGGCTCCCCTCAAATGAATCAGCCTCCCAGTGTTTGGTGGCATCACGGGTGTGATAAATATCTACGCTCGCGGTTGTCTGCCAGGTAACCTTTGGTGACAAAGGTTTGCTGGAGCTCACAGATGTCTCTCCTCGGTGAGGACAGCTTTTTTGAACGTTCGATCTCAAATCAGGTAGGACTACCCGCTGAACTTAA	Fungi	Basidiomycota	Agaricomycetes	Thelephorales	Thelephoraceae	Tomentella		SH184509.07FU	/tomentella-thelephora	HM189976	365	1.29357e-150	1	369	0.99	0	0	0	0	22	0	0	0	0	0	0	0	0	0	0	0	0	0	0	0	0	15	0	0	0	0	0	0	0	0	0	0	0
FIN0488	CGAAATGCGATAAGTAATGTGAATTGCAGATTTTCAGTGAATCATCGAATCTTTGAACGCACCTTGCGCTCCTTGGTATTCCGAGGAGCATGCCTGTTTGAGTGTCATTAAATCCTCAACCCCGTCCGTCGGTCAGGGCTTGGACTTTGGAGCGTGCTGGCGAAGGTCGGCTCCTCTTTAAATGCATCAGCGGAGAAAAACAAACCTTTTTTCCCCCTTCAGCGTGATAACTGTGTTGCGCTGTGGTCGCGAAAGGGTCCGCTCATAATCGTCCTCGGACAAACACCGAATCTGTTTTGACCTCAGATCAGGTAGGACTACCCGCTGAACTTAA	Fungi	Basidiomycota	Agaricomycetes	Atheliales	Atheliaceae	Tylospora		SH192265.07FU	/amphinema-tylospora	KF007260	332	4.74741e-136	1	334	0.99	0	0	0	0	0	0	0	0	0	0	0	0	0	0	0	0	2	0	0	0	0	0	0	0	0	0	0	0	0	2	0	0	0
FIN0493	CGAAATGCGATAAGTAGTGTGAATTGCAGAATTCAGTGAATCATCGAATCTTTGAACGCACATTGCGCCCCTTGGTATCCCGAGGGGCATGCCTGTTCGAGCGTCATTTCACCACTCAAGCCTGGCTTGGTGTTGGGCGACGTCCCCTTTGGGGACGCGCCTCGAAACGCTCGGCGGCGTGGCACCGGCTTTAAGCGTAGCAGAATCTTTCGCTTTGAAAGTCGGGGCCCCGTCTGCCGGAAGACCTACTCAAGGTTGACCTCGGATCAGGTAGGGATACCCGCTGAACTTAA	Fungi	Ascomycota	Dothideomycetes	Hysteriales	Gloniaceae	Cenococcum		SH214459.07FU	/cenococcum	DQ474380	289	4.50708e-117	1	293	0.99	0	0	0	0	0	2	7	0	0	0	0	2	0	0	0	0	0	0	0	0	0	0	0	7	0	0	0	2	0	4	28	0	0
FIN0494	CGAAATGCGATACGTAATGTGAATTGCAGAATTCAGTGAATCATCGAATCTTTGAACGCACCTTGCGCCCCTTGGTATTCCGAGGGGCACACCCGTTTGAGTGTCGTGAAAATCTCAACCTCCTCGGTTTCTTCTGGACGCCGAAGGAGGCTTGGACTTTGGAGGCCTTTGCTGGCGTCTCTCGCCAGCTCCTCTCAAATGAATTAGCGGGGTCCTCTTTGCCGATCCTCGACGTGTGATAAGATGTTTCCATGTCTTGGTTTCTGGCTCTGTCGCCTTTGGGACCCGCTTCTAACCGTCTCAAGTCGAGACAACGTTTGAGCGTGTCTCCCTTCTCGGGAGACACCCTCGAGCCCACGAACCCTTGACCTCAAATCGGGTGAGACTACCCGCTGAACT…	Fungi	Basidiomycota	Agaricomycetes	Russulales	Russulaceae	Lactarius	Lactarius_vietus	SH176403.07FU	/russula-lactarius	UDB011511	400	4.49424e-166	1	402	0.99	0	0	0	0	0	0	0	0	4	0	0	6	5	0	0	0	0	0	3	0	0	0	0	0	0	0	0	0	0	6	2	6	0
FIN0502	CGAAATGCGATAAGTAATGTGAATTGCAGATTTTCAGTGAATCATCGAATCTTTGAACGCACCTTGCGCTCCTTGGTATTCCGAGGAGCATGCCTGTTTGAGTGTCATTAAATTCTCAACTCCGATCGATTTGTTTCGACCTCGGAGCTTGGACTTGGAGTGTGCTGGCGTCGGTCGGCTCCTCTCAAATGCATCAGCGGAATCTAACGTTTCGGACGTCAGTGTGATAATCACGTTGCGCTGTCAACCGATCCTGAAAGGCCCGCTCATAATGGTCTTCGGACAACTTCATATCAAATTTGACCTCAAATCAGGTAGGACTACCCGCTGAACTTAA	Fungi	Basidiomycota	Agaricomycetes	Atheliales	Atheliaceae	Piloderma	Piloderma_fallax	SH203892.07FU	/piloderma	UDB001740	334	6.24262e-137	1	337	0.99	0	0	0	0	0	3	7	0	0	0	0	0	0	0	0	0	0	0	0	0	0	0	0	0	0	0	0	0	3	3	3	228	0
FIN0503	CGAAATGCGATAAGTAATGTGAATTGCAGAATTCAGTGAATCATCGAATCTTTGAACGCACCTTGCGCTCCTTGGTATTCCGAGGAGCATGCCTGTTTGAGTGTCATTAATATATATATCAAGCCCTCTTTTGTTGAGCGGTTTGGATGTGGGGGGTTTTTGCTGGCCTCTTAAAAGGTTCAGCTCTCCTGAAATACATTAGCGGAACATCCTGTTTGTTCATTGGCGTGATAAACTATCTACGCTATTGAATGTGAGGCAGTTCAGCTTCTTAACGGTCCCTTTGGGGACAATTCATCATTTTATGTGACCTCAAATCAGGTAGGACTACCCGCTGAACTTAA	Fungi	Basidiomycota	Agaricomycetes	Agaricales	Cortinariaceae	Cortinarius		SH197831.07FU	/cortinarius	FJ717583	342	1.83097e-140	1	344	0.99	0	0	0	0	0	0	0	0	0	0	0	0	0	0	0	0	0	0	0	0	0	0	0	0	0	0	0	2	0	0	2	0	0
FIN0506	CGAAATGCGATAAGTAATGTGAATTGCAGAATTCAGTGAATCATCGAATCTTTGAACGCACCTTGCGCTCCTTGGTATTCCGAGGAGCATGCCTGTTTGAGTGTCATTAATATAAATCAACCTTCAACTTGTTTGAGTGGTTTGGATGTGGGGGTTTGCTGGCCTTTCAAAAGGTTTCAGCTCCTCTGAAATGCATTAGCAGAACAAACCTTGTTCATTGGTGTGATAACTATCTACGCTTATGAATGTGAGGGGCAGTTCAGCTTTCTAATCGTCTTTGGACAATTCATCATTAATGTGACCTCAAATCAGGTAGGACTACCCGCTGAACTTAA	Fungi	Basidiomycota	Agaricomycetes	Agaricales	Cortinariaceae	Cortinarius			/cortinarius	AB848441	335	2.23432e-137	1	335	1	21	0	0	0	116	0	107	0	0	16	0	0	0	0	0	0	0	0	0	0	0	0	0	0	0	0	0	0	0	0	0	0	0
FIN0513	CGAAATGCGATAAGTAGTGTGAATTGCAGAATTCAGTGAATCATCGAATCTTTGAACGCACATTGCGCCCCTTGGTATCCCGAGGGGCATGCCTGTTCGAGCGTCATTTCACCACTCAAGCCTGGCTTGGTGTTGGGCGACGTCCCCTTTAGGGACGCGCCTCGAAACACTCGGCGGCGTGGCACCGGCTTTAAGCGTAGCAGAATCTTTCGCTTTGAAAGTCGGGGCCCCGTCTGCCGGAAGACCTACTCAAGGTTGACCTCGGATCAGGTAGGGATACCCGCTGAACTTAA	Fungi	Ascomycota	Dothideomycetes	Hysteriales	Gloniaceae	Cenococcum		SH199612.07FU	/cenococcum	HM189724	288	1.2499e-116	1	293	0.99	0	2	0	0	2	0	0	0	0	0	0	4	0	0	0	0	0	0	0	0	35	2	56	8	0	2	0	4	0	6	4	0	0
FIN0516	CGAAATGCGATAAGTAATGTGAATTGCAGAATTCAGTGAATCATCGAATCTTTGAACGCACATTGCGCCCCTTGGTATTCCGAGGGGCATGCCTGTTCGAGCGTCATTATAACCACTCAAGCCTCGGCTTGGTCTTGGGGTTCGCGGTCTCGCGGCCCTTAAAATCAGTGGCGGTGCCGTCTGGCTCTAAGCGTAGTAATTCTCTCGCTATAGGGTCCCGGCGGTTACCTGCCAGAACCCCCCATTTTTTACGGTTGACCTCGGATCAGGTAGGGATACCCGCTGAACTTAA	Fungi	Ascomycota	Leotiomycetes	Helotiales	Helotiaceae	Meliniomyces		SH214265.07FU	/meliniomyces	DQ273323	290	1.61804e-117	1	292	0.99	3	0	0	0	0	0	0	0	0	0	0	0	0	0	0	0	0	0	0	0	6	0	0	12	0	0	0	0	0	0	0	24	0
FIN0518	CGAAATGCGATAAGTAATGTGAATTGCAGATTTTCAGTGAATCATCGAATCTTTGAACGCACCTTGCGCTCCTTGGTATTCCGAGGAGCATGCCTGTTTGAGTGTCATTAAATTCTCAAACTCTGATTGATTTGTTTCAATCGGAGGTTTGGATTTGGAGTGTGCCGGCGTCAAGTCGGCTCCTCTTGAATGCATCAGCGGAATCCCATTCATTTCGGACGTCAGTGTGATAATCATGTTGCGCTGTCTTTGCGATCTTGAAAGCCCGCTCACAATGGTCTTCGGACAAACCTCACATATCATATTTGACCTCAAATCAGGTAGGACTACCCGCTGAACTTAA	Fungi	Basidiomycota	Agaricomycetes	Atheliales	Atheliaceae	Piloderma		SH208787.07FU	/piloderma	JF300596	343	6.57846e-141	1	343	1	0	0	0	0	0	0	0	0	0	0	0	0	0	0	0	0	0	0	0	0	0	0	0	0	0	0	0	0	0	0	0	0	0
FIN0519	CGAAATGCGATAAGTAATGTGAATTGCAGAATTCAGTGAATCATCGAATCTTTGAACGCACCTTGCGCTCCTTGGTATTCCGAGGAGCATGCCTGTTTGAGTGTCATTAATATATATCAATCTCTTCAGCTTTGCTTGTTGAGTATTGGATGTGGGGGGGTGTTTTTGTTGGCTTTTATCGAGGTCAACTCCCCTGAAATGTATTAGCGGGAACAATTTGCTTATCCTGTTCATTGGTGTGATAATTATCTACGCTATTGACTGAAAAGCAGTTCAGCTTCTAATTAATTAGTCCATTGGCTTGGACAAAATTTCATTAATGTGACCTCAAATCAGGTAGGACTACCCGCTGAACTTAA	Fungi	Basidiomycota	Agaricomycetes	Agaricales	Cortinariaceae	Cortinarius		SH215618.07FU	/cortinarius	GU180282	301	2.80453e-122	1	359	0.93	0	0	0	0	0	0	0	0	0	0	0	0	0	0	0	0	0	0	0	0	0	0	0	0	0	0	0	2	0	0	0	0	0
FIN0521	CGAAATGCGATAAGTAGTGTGAATTGCAGAATTCAGTGAATCATCGAATCTTTGAACGCACATTGCGCCTTCTGGTATTCCGGGAGGCATGCCTGTCTGAGCGTCTAGAGTCCCCGCTCAAGCTCTTTTGCTTGGTTGTGGAGGTTGAGCGTTGTCTGCGTGCTCGTTCACCTTTGAAATTCATCGGCGTACTTCTCCGTGTTCCAATTAGCGTAATAGGTTAACTCTTTCGCTTGGACTCGTGAAGCTGTCCCGTCGTAATTACCCCCATTACATTTTGGACGACCTCAGATCAGGTAGGGATACCCGCTGAACTTAA	Fungi	Ascomycota	Pezizomycetes	Pezizales	Pyronemataceae	Otidea		SH196381.07FU	/otidea	UDB015164	228	5.26269e-90	1	319	0.86	0	0	0	0	0	0	0	0	0	0	0	0	0	0	0	0	0	0	0	0	0	0	0	0	0	0	0	0	0	0	0	0	0
FIN0527	CGAATCGCGATATGTAATGTGAATTGCAGATCTACAGTGAATCATCGAATCTTTGAACGCACCTTGCGCCCCTTGGTATTCCGAGGGGCATGCCTGTTTGAGTGTCATTAAATCCTCAACCCCTCCGATTCGTTTCGGTGGGGATTGGACTTGGAGCGTGCTGGCGAAGGTCGGCTCCTCTTTAAATGCATCAGCGGAGAAAATGCCTTTTGCGCCTCTGGCCGTTCAGCGTGATAATGATGTTGCGCTGCGGTCGAGCTTAAGGTCCGCTTCCAAAGGTCCTCGGACAAATATACATATGACTTTTGACCTCAAATCAGGTAGGACTACCCGCTGAACTTAA	Fungi	Basidiomycota	Agaricomycetes	Atheliales	Atheliaceae	Tylospora		SH197766.07FU	/amphinema-tylospora	UDB002638	333	1.76981e-136	1	343	0.98	0	0	5	0	20	5	5	0	86	0	0	0	2	0	0	0	0	0	0	0	0	0	2	0	0	0	0	0	0	0	0	0	2
FIN0544	CGAAATGCGATAAGTAATGTGAATTGCAGAATTCAGTGAATCATCGAATCTTTGAACGCACCTTGCGCCCTTTGGCTATTCCAGAGGGCATGCCTGTTTGAGTATCATGAACACCTCAACTCTCACGGTTTGCCGTGATGAGCTTGGACTTTGGAGGTCTTGCCGGCCTGTGGTTGGCTCCTCTCAAATGAATCAGCTTGCCAGTGTTTGGTGGCATCCCAGGTGTGATAACTATCTACGCTTGTGGCTTTCCACCAGGTAACCTTCAGCGATGGAGGTTCGCTGGGGCTCACAAATGTCTCTCCTAAGTGAGGACGGCTTCTTGAATGTTTGATCTCAAATCAGGTAGGGCTACCCGCTGAACTTAA	Fungi	Basidiomycota	Agaricomycetes	Thelephorales	Thelephoraceae	Tomentella		SH189362.07FU	/tomentella-thelephora	UDB017365	368	6.0451e-152	1	368	1	0	0	0	0	0	0	0	0	0	0	0	0	0	0	0	0	0	0	0	0	0	0	0	0	0	0	0	0	0	0	0	0	0
FIN0552	CGAAATGCGATAAGTAATGTGAATTGCAGATTTTCAGTGAATCATCGAATCTTTGAACGCACCTTGCGCTCCTTGGTATTCCGAGGAGCATGCCTGTTTGAGTGTCATTAAATTCTCAACTCTGATCGATTTGTTTCGACTTCGGAGCTTGGATTTGGAGCGTGCTGGCGTCGGTCGGCTCCTCTCAAATGCATCAGCGGAATCTAACGTTTCGGACGTCAGTGTGATAATCACGTTGCGCTGTCAACCGATCCTGAAAGGCCCGCTCATAATGGTCTTCGGACAACTTCATATCAAATTTGACCTCAAATCAGGTAGGACTACCCGCTGAACTTAA	Fungi	Basidiomycota	Agaricomycetes	Atheliales	Atheliaceae	Piloderma		SH203892.07FU	/piloderma	KC412523	330	3.69223e-135	1	337	0.99	0	0	0	0	0	0	46	0	0	0	0	0	0	0	0	0	0	0	0	0	0	0	0	0	0	0	0	0	0	0	0	0	0
FIN0556	CGAAATGCGATAAGTAATGCGAATTGCAGAATTCCGTGAGTCATCGAATCTTTGAACGCACATTGCGCCCCCCGGCTTCCCGGGGGGCATGCCTGTCCGAGCGTCATTGCCATCCCCTCAAGCTCTGCTTGGCTTGTTGGGCCAGCGTCCGCCTGCGGCTCCTGTCGCGGGGGGACGGGCCCGAAAGGCAGTGGCGGCCCCTGGAGACTTGGTCCTTTGGGCGGTGATGCATGGGTCTCTTCATCCACTGTCCCGTTGGCCACGCCCCGGGAGTCTGTCGAACGATTGGTCTTCCCCCTTTAGGTTGACCTCGGATCAGGTAGGGATACCCGCTGAACTTAG	Fungi	Ascomycota	Eurotiomycetes	Eurotiales	Elaphomycetaceae	Elaphomyces	Elaphomyces_muricatus	SH190236.07FU	/elaphomyces	UDB017328	341	5.04084e-140	1	341	1	0	0	0	0	0	15	0	88	0	23	143	0	0	15	2	154	10	3	40	0	2	2	0	0	0	0	111	0	0	0	0	2	0
FIN0557	CGAAATGCGATAAGTAATGTGAATTGCAGATTTTCAGTGAATCATCGAATCTTTGAACGCACCTTGCGCTCCTTGGTATTCCGAGGAGCATGCCTGTTTGAGTGTCATTAAATTCTCAACTCCGATCGATTTGTTTCGACCTCGGAGCTTGGACTTTGGAGTGTGCTGGCGTCGGTCGGCTCCTCTCAAATGCATCAGCGGAATCTAACGTTTCGGACGTCAGTGTGATAATCACGTTGCGCTGTCAACCGATCCTGAAAGGCCCGCTCATAATGGTCTTCGCGGACAACTTCATATCAAATTTGACCTCAAATCAGGTAGGACTACCCGCTGAACTTAA	Fungi	Basidiomycota	Agaricomycetes	Atheliales	Atheliaceae	Piloderma	Piloderma_fallax	SH203892.07FU	/piloderma	UDB001740	333	1.75051e-136	1	340	0.99	0	0	0	0	0	0	0	0	0	0	0	0	0	0	0	0	0	0	0	0	0	0	0	0	0	0	0	0	0	0	0	0	0
FIN0560	CGAAATGCGATAAGTAGTGTGAATTGCAGAATTCAGTGAATCATCGAATCTTTGAACGCACATTGCGCCCCTTGGTATCCCGAGGGGCATGCCTGTTCGAGCGTCATTTCACCACTCAAGCCTGGCTTGGTGTTGGGCGACGTCCCCTTTGGGGACGCGCCTCGAAACGCTCGGCGGCGTGGCACCGGCTTTAAGCGTAGCAGAATCTTTCGCTTTGAAAGTCGGGGCCCCGTCTGCCGGAAGACCTACTCACAAGGTTGACCTCGGATCAGGCAGGGATACCCGCTGAACTTAA	Fungi	Ascomycota	Dothideomycetes	Hysteriales	Gloniaceae	Cenococcum	Cenococcum_geophilum	SH199612.07FU	/cenococcum	AY394919	293	7.68776e-119	1	295	0.99	0	0	0	0	0	2	0	0	2	0	0	0	0	0	0	0	0	0	0	0	10	0	8	7	0	0	0	2	0	3	2	2	0
FIN0561	CGAAATGCGATAAGTAATGTGAATTGCAGAATTCAGTGAATCATCGAATCTTTGAACGCACCTTGCGCTCCTTGGTATTCCGAGGAGCATGCCTGTTTGAGTGTCATTAAATTCTCAACCTTTATCACTTTTTGCTGATAATGGCTTGGATATGGGGGTCTATTTTGCTGGCTTCTTTACGGATGGTCAGCTCCCCTTAAATGCATTAGCCGGTGCCCCGCGTGGACTGTCTATTGGTGTGATAATTATCTACGCTGTGGACATCTGCAATTATATGGGTTTGCACTGCTTCCAACCGTCTGTTCAATCAGACAATACATGACAATTTGACCTCAAATCAGGTAGGACTACCCGCTGAACTTAA	Fungi	Basidiomycota	Agaricomycetes	Agaricales	Cortinariaceae	Hebeloma			/hebeloma-alnicola	KM576602	362	2.71304e-149	1	364	0.99	0	0	0	0	0	0	0	0	0	0	0	0	0	3	0	0	0	0	0	0	0	0	0	0	0	0	0	0	0	0	0	0	0
FIN0563	CGAATCGCGATAAGTAATGTGAATTGCAGATTTTCAGTGAATCATCGAATCTTTGAACGCACCTTGCGCCCCTTGGTATTCCGAGGGGCATGCCTGTTTGAGTGTCATTTTATCATCAACTCGATAGTCTTTGATTAGGCTGTTGGGCTTGGACTTGGGAATTGCCGGCTTGATCTTTATTCCATTGAACAGTATCTAATACTTAATAGAGGGGTAGAGTGTAGTCGGCTGTCCTTAAATGCATTAGCGAGTGTTAGTCTACATGGCACGGCCTCTTGACGTGATAATGATCGTCGTGGGCTGGAAGTGTAGTGTCTGGCTTCTAATCATTGATTGCGTGCATACGGCCCATAAAGCTGGAAGCGCAACAAACATTGACTACGTGCATACGGCCCTTGA…	Fungi	Basidiomycota	Agaricomycetes	Boletales	Boletaceae	Leccinum			/boletus	AF454562	464	0	1	464	1	0	0	0	0	0	0	0	0	0	0	0	0	0	0	0	0	0	0	0	0	0	0	0	0	0	0	0	0	0	0	0	0	0
FIN0565	CGAAATGCGATACGTAATGTGAATTGCAGAATTCAGTGAATCATCGAATCTTTGAACGCACCTTGCGCTCCCTGGTATTCCGGGGAGCACGCCTGTTCGAGTGTCGCGAAATTTCTCAAGCTTTGGATGGCTTTGTTGTCTGTCCTCAGCCTTGGTTGTTGGGCTTTGCCGTGTCCTTCATTTGGGACGGCTGGCCTTAAAAGCATTAGCTGATCCTCGTGTGGCACTGGTTCTACTCAGCGTGATAATAGTCTGATCGCTGAGGACATCTTTTGGGATGGCCAGTTCTCATTTGGGTTGCTTCTAAACCTGGTTTTGCAGATTCTTCAATCTGTGTTCCACTTTTCAGCTTTGACCTCGAATCAGGTGGGACTACCCGCTGAACTTAA	Fungi	Basidiomycota	Agaricomycetes	Cantharellales	Clavulinaceae	Clavulina		SH220220.07FU	/clavulina	FN669174	385	1.90599e-159	1	389	0.99	0	0	0	0	0	0	0	0	0	0	0	0	0	0	0	0	0	0	0	0	0	0	0	0	0	0	0	0	0	0	0	0	0
FIN0568	CGAAATGCGATAAGTAATGTGAATTGCAGAATTCAGTGAATCATCGAATCTTTGAACGCACCTTGCGCCCTTTGGCTATTCCGAAGGGCATGCCTGTTTGAGTATCATGAACATCTCAACTCTCATGGCTTGCCGTGATGAGCTTGGACTTTGGGGGTCTTGCTGGCCTGTGGTCAGCTCCTCTCAAATGAATTAGCCTGCCGGTGTTTGGTGGGATCACAGGTGTGATAACTATCTACGCTTGTGGTTTTCCACCAGGTAACCCTCAGCAATGGAGGTTCACTGGAGCTTATAAATGTCTCTCCCCAGCGAGGACAGATTTCGACCGTTTGATCTCAAATCAGGTAGGACTACCCGCTGAACTTAA	Fungi	Basidiomycota	Agaricomycetes	Thelephorales	Thelephoraceae	Tomentella		SH177783.07FU	/tomentella-thelephora	JX630857	363	9.88223e-150	1	367	0.99	0	0	0	0	0	0	0	0	0	0	0	0	0	0	0	0	0	0	0	0	0	0	0	0	0	0	0	0	0	2	2	0	0
FIN0573	CGAAATGCGATACGTAATGTGAATTGCAGAATTCAGTGAATCATCGAATCTTTGAACGCACCTTGCGCCCCTTGGTATTCCGAGGGGTGCACCCGTTTGAGTGTCGTGAACACCCTCAACCTTCTTGGTTTATCGACCGGGAAGGCTTGGACTTTGGAGGTTTTTGTTGCTGGCCTCGTTTGAAGCCAGCTCCTCCTAAACGAATTAGTGGGGTCCGCCGTGCCGACCCTCGACGTGATAAGTACGCTTCTACGTCTTGGGGTTTCGCACTGTCGCCTGCTTCCAACCGTCTTTGAATGAAGACAATCTTATAGACCTTGACCTCAAATCGGGTGAGACTACCCGCTGAACTTAA	Fungi	Basidiomycota	Agaricomycetes	Russulales	Russulaceae	Russula		SH180256.07FU	/russula-lactarius	AF418612	355	3.31825e-146	1	355	1	0	0	33	0	0	4	0	0	0	0	0	0	0	0	0	0	0	0	0	0	0	0	0	0	0	0	0	0	0	0	0	0	0
FIN0575	CGAAATGCGATAAGTAATGTGAATTGCAGATTTTCAGTGAATCATCGAATCTTTGAACGCACCTTGCGCCCCTTGGTATTCCGAGGGGCATGCCTGTTTGAGTGTCATTAAATCCTCAACCGCGCCGATTGATTTTCGGTGGGGCTTGGACTTTGGAGCGTGCTGGCGAAGGTCGGCTCCTCTTTAAATGCATCAGCGGAAGAAACCTTTGTCTTTCCCGCCTTCGGTGTGATAATTGTGTTGCGCCGTGGTGGAACTTCAACGATCCGCTTACAATGGTCTTCGGACGAAACCTCATGTCATCTTGACCTCAAATCAGGTAGGACTACCCGCTGAACTTAA	Fungi	Basidiomycota	Agaricomycetes	Atheliales	Atheliaceae	Tylospora		SH213927.07FU	/amphinema-tylospora	AF052562	342	1.8177e-140	1	342	1	0	0	0	0	7	2	21	0	2	0	0	7	0	0	0	0	7	2	0	0	2	0	0	0	0	0	0	0	0	0	0	0	0
FIN0578	CGAAATGCGATAAGTAGTGTGAATTGCAGAATTCAGTGAATCATCGAATCTTTGAACGCACATTGCGCCCCTTGGTATCCCGAGGGGCATGCCTGTTCGAGCGTCATTTCACCACTCAAGCCTGGCTTGGTGTTGGGCGACGCCCCCTTTAGGGACGCGCCTCGAAACACTCGGCGGCGTGGCACCGGCTTTAAGCGTAGCAGAATCTTTCGCTTTGAAAGTCGGGGCCCCGTCTGCCGGAAGACCTACTCACAAGGTTGACCTCGGATCAGGTAGGGATACCCGCTGAACTTAA	Fungi	Ascomycota	Dothideomycetes	Hysteriales	Gloniaceae	Cenococcum		SH199612.07FU	/cenococcum	HM189724	293	7.68776e-119	1	295	0.99	0	0	0	0	0	0	0	0	3	0	0	0	0	2	0	0	0	0	0	0	13	0	6	2	0	0	0	0	0	0	5	0	0
FIN0580	CGAAATGCGATAAGTAATGTGAATTGCAGAATTCAGTGAATCATCGAATCTTTGAACGCACCTTGCGCTCCTTGGTATTCCGAGGAGCATGCCTGTTTGAGTGTCATTAATATATCAACCTCTTCAGCTTTTGCTTATTGAGTGTTGGATGTGGGGGTCTTTTGCTGGTCTTTTAAAAGAGATCAGCTCCCCTAAAATGTATTAGCAGAACAATTTGTTGATCGTTCATTGGTGTGATAATTATCTACGCTATTGACGTGAAGCAGTTCAGCTTCTAACTGTCCATTGACTTGGACAATTTTTCATTAATGTGACCTCAAATCAGGTAGGACTACCCGCTGAACTTAA	Fungi	Basidiomycota	Agaricomycetes	Agaricales	Cortinariaceae	Cortinarius	Cortinarius_anomalus	SH196665.07FU	/cortinarius	UDB002227	348	4.08364e-143	1	348	1	0	0	0	0	0	0	0	0	0	0	0	0	0	0	0	0	0	0	0	0	0	0	0	0	0	0	0	0	0	0	0	0	0
FIN0581	CGAAATGCGATAAGTAATGTGAATTGCAGAATTCAGTGAATCATCGAATCTTTGAACGCACCTTGCGCTCCTTGGTATTCCGAGGAGCATGCCTGTTTGAGTGTCATTAATATATATCAAACTTCTCATTGCTGAGTGGTTTGGATGTGGGGGTTTGCTGGCTTCTTAAATGAGTTCAGCTCCCCTGAAATGCATTAGCAGGACAACCCGTTCATTGGCGTGATAACTATCTACGCTATTGAATGTGAGGGACAGTTCAGCTTTCTAACAGTCCTCGGACAACTTATCATTTATGTGACCTCAAATCAGGTAGGACTACCCGCTGAACTTAA	Fungi	Basidiomycota	Agaricomycetes	Agaricales	Cortinariaceae	Cortinarius		SH188642.07FU	/cortinarius	HQ285366	330	3.6236e-135	1	332	0.99	626	170	0	0	0	0	0	0	0	0	0	0	0	0	0	0	0	0	0	0	0	0	0	0	0	0	0	0	0	0	0	0	0
FIN0584	CGAAATGCGATAAGTAATGTGAATTGCAGAATTCAGTGAATCATCGAATCTTTGAACGCACATTGCGCCCCTTGGTATTCCGAGGGGCATGCCTGTTCGAGCGTCATTATAACCACTCAAGCCTCGGCTTGGTCTTGGGGTTCGCGGTATCGCGGCCCTTAAAATCAGTGGCGGTGCCGTCTGGCTCTAAGCGTAGTAATGCTCTCGCTATAGGGTCCCGGTGGTTACCTGCCAGAACCCCCCATTTTTTACGGTTGACCTCGGATCAGGTAGGGATACCCGCTGAACTTAA	Fungi	Ascomycota	Leotiomycetes	Helotiales	Helotiaceae	Meliniomyces		SH214265.07FU	/meliniomyces	FJ197016	285	2.65394e-115	1	292	0.98	0	0	0	0	0	2	0	0	0	0	0	2	0	0	0	0	0	0	0	0	4	0	0	4	0	0	0	0	0	0	0	0	0
FIN0585	CGAATTGCGATAAGTAATGTGAATTGCAGATTTTCAGTGAATCATCGAATCTTTGAACGCACCTTGCGCCCCTTGGCTATTCCGAGGGGCATGCCTGTTTGAGTATCATGAACACCTCAACTCTCATGGTTCGCCATGATGAGCTTGGACTCTGGGGGTTTTGCTGGCCTGTGGTCGGCTCCCCTCAAATGAATCAGCCTCCCAGTGTTTGGTGGCATCACGGGTGTGATAAATATCTACGCTCGCGGTTGTCTGCCAGGTAACCTTTGGTGACAAAGGTTCGCTGGAGCTCACAGATGTCTCTCCTCGGCGAGGACAGCTTTTTTGAACGTTCGATCTCAAATCAGGTAGGACTACCCGCTGAACTTAA	Fungi	Basidiomycota	Agaricomycetes	Thelephorales	Thelephoraceae	Tomentella		SH184509.07FU	/tomentella-thelephora	HM189978	362	2.76803e-149	1	370	0.99	0	0	0	0	6	0	0	0	0	0	0	0	0	0	0	0	0	0	0	0	0	13	0	0	0	0	0	0	0	0	0	0	0
FIN0587	CGAAATGCGATAAGTAATGTAAATTGCAGAATTCAGTGAATCATCGAATCTTTGAACGCACCTTGCGCTCCTTGGTATTCCGAGGAGCATGCCTGTTTGAGTGTCATTAATATTATATATCGAACCCTCTCTTTTGTTGAGTGGTTTGGATGTGGGGTTTGCTGGCCTCTTGAAGAGGTCAGCTTCCCTGAAATGCATTAGCAGAACAACCTGTTCGTTCATTGGTGTGATAACTATCTACGCTATTGAACGGTGAAGGCAAGTTCAGCTTCCTAACCGTCTTTGGACAATTTATCATCTATATGTGACCTCAAATCAGGTAGGACTACCCGCTGAACTTAA	Fungi	Basidiomycota	Agaricomycetes	Agaricales	Cortinariaceae	Cortinarius	Cortinarius_caesiobrunneus_Kyt#v.,_Niskanen_&_Liimat.	SH188500.07FU	/cortinarius	UDB017795	340	1.39792e-139	1	342	0.99	0	0	0	2	0	0	0	0	0	0	0	0	0	0	0	0	0	0	0	0	0	0	0	0	0	0	0	0	0	0	0	0	0
FIN0588	CGAAATGCGATAAGTAATGTGAATTGCAGAATTCAGTGAATCATCGAATCTTTGAACGCACATTGCGCCCCTTGGTATTCCGAGGGGCATGCCTGTTCGAGCGTCATTACAACCACTCAAGCCTTGGCTTGGTCTTGGGGTTCGCGGTCTCGCGGCCCTTAAAATCAGTGGCGGTGCCGTCTGGCTCTAAGCGTAGTAATTCTCTCGCTATAGAGTCCCGGTGGTTACCTGCCAGAACCCCCCATTTTTTACGGTTGACCTCGGATCAGGTAGGGATACCCGCTGAACTTAA	Fungi	Ascomycota	Leotiomycetes	Helotiales	Helotiaceae	Rhizoscyphus		SH214265.07FU	/meliniomyces	AM084704	286	9.56996e-116	1	292	0.98	219	0	0	0	0	0	0	0	0	0	0	0	0	0	0	0	0	0	0	0	0	0	0	0	0	0	0	0	0	0	0	165	0
FIN0590	CGAAATGCGATACGTAATGTGAATTGCAGAATTCAGTGAATCATCGAATCTTTGAACGCACCTTGCGCCCCTTGGTATTCCGAGGGGCACACCCGTTTGAGTGTCGTGAAAATCTCAACCTCCTTGGTTTCTTCTGGACACCGAAGGAGGCTTGGACTTTGGAGGCCTTTGCTGGCGTCTCTCGCCAGCTCCTCTCAAATGAATTAGCGGGGTCCTCTTTGCCGATCCTCGACGTGTGATAAGATGTTTCCATGTCTTGGTTTCTGGCTCTGTCGCCTTTGGGACCCGCTTCTAACCGTCTCAAGTCGAGACAACGTTTGAGCGTGTCTCCCTTCTCGGGAAACACCCTCGAGCCCACGAACCCTTGACCTCAAATCGGGTGAGACTACCCGCTGAACT…	Fungi	Basidiomycota	Agaricomycetes	Russulales	Russulaceae	Lactarius	Lactarius_vietus	SH176403.07FU	/russula-lactarius	UDB011511	398	3.45635e-165	1	402	0.99	0	0	0	0	0	0	0	0	6	0	0	0	0	0	0	0	9	0	4	0	0	0	0	0	0	0	0	0	0	2	0	0	0
FIN0591	CGAAATGCGATAAGTAATGTGAATTGCAGATTTTCAGTGAATCATCGAATCTTTGAACGCACCTTGCGCCCCTTGGTATTCCGAGGGGCATGCCTGTTTGAGTGTCATTAAATTCTCAACTCCGATTTGATTTGTTTCTTATCGGAGCTTGGACTTTGGAGCGTGCTGGCGTAAGGTCGGCTCCTCTTAAATGTATCAGCGGAATCTAACCTTTGGATTCTGGACATCGGTGTGATAATAAAAGTTGCACCGTCGTTCTACTTCAAAGTCCGCTTACAATGGTCTTTTGACAAACTCTTATCAAATTTGACCTCAAATCAGGTAGGACTACCCGCTGAACTTAA	Fungi	Basidiomycota	Agaricomycetes	Atheliales	Atheliaceae	Piloderma		SH196704.07FU	/piloderma	UDB001733	342	1.83097e-140	1	344	0.99	0	0	0	0	0	0	0	0	0	0	0	0	0	0	0	0	0	0	0	0	0	0	0	0	0	0	0	0	0	0	0	0	0
FIN0597	CGAAATGCGATAAGTAGTGTGAATTGCAGAATTCAGTGAATCATCGAATCTTTGAACGCACATTGCGCCCCTTGGTATCCCGAGGGGCATGCCTGTTCGAGCGTCATTTCACCATTCAAGCCTGGCTTGGTGTTGGGCGACGTCCCTTTGGGGACGCGCTTCGAAACGCTCGGCGGCGTGGCACCGGCTTTAAGCGTAGCAGAATCTTTCGCTTTGAAAGTCGGGGCCCCGTCTGCCGGAAGACCTACTTCAAGGTTGACCTCGGATCAGGTAGGGATACCCGCTGAACTTAA	Fungi	Ascomycota	Dothideomycetes	Hysteriales	Gloniaceae	Cenococcum		SH214459.07FU	/cenococcum	HM189732	293	7.62032e-119	1	293	1	0	0	0	0	0	0	0	0	0	0	0	0	0	0	0	0	0	0	0	0	0	0	0	0	0	0	0	0	0	0	0	0	0
FIN0609	CGAAATGCGATACGTAATGTGAATTGCAGAATTCAGTGAATCATCGAATCTTTGAACGCACCTTGCGCCCCTTGGCATTCCGAGGGGCACACCCGTTTGAGTGTCGTGAAACCCTCAAAGATCCTTTTTAGACTTACTGAAAAGGATTTTTGGACTTGGAGGTTCAATGCTCGCCTTTCACCTTTGAAAGTGAGCTCCTCTCAAATGAATTAGTGGGGTCTGCTTTGCTCGATCCTTGACGTGATAAGATGTTTCTACGTTTTGGATTTTGGCACTGTTCCTTGGACGCCTGCTTCTAACTGTCTCACAGACAATGGATGGTGCTCCAGTTCCTACCGCCTAACGTCGGTGGGAGGCTGGACCCACGAATGAAAACCTTGACCTCAAATCGGGTGAGAC…	Fungi	Basidiomycota	Agaricomycetes	Russulales	Russulaceae	Russula		SH219861.07FU	/russula-lactarius	AY061716	413	8.13757e-172	1	415	0.99	0	0	0	0	0	0	0	0	0	0	0	0	0	0	0	0	0	0	0	0	0	0	0	0	0	0	0	0	0	0	0	0	0
FIN0614	CGAAATGCGATAAGTAGTGTGAATTGCAGAATTCAGTGAATCATCGAATCTTTGAACGCACATTGCGCCCCTTGGTATCCCGAGGGGCATGCCTGTTCGAGCGTCATTTCACCACTCAAGCCTGGCTTGGTGTTGGGCGACGTCCCCTTTGGGGACGCGCCTCGAAACGCTCGGCGGCGTGGCACCGGCTTTAAGCGTAGCAGAATCTTTCGCTTTGAAGGTCGGGGCCCCGTCTGCCGGAAGACCTACTCGCAAGGTTGACCTCGGATCAGGTAGGGATACCCGCTGAACTTAA	Fungi	Ascomycota	Dothideomycetes	Hysteriales	Gloniaceae	Cenococcum	Cenococcum_geophilum	SH199612.07FU	/cenococcum	AY394919	291	5.91236e-118	1	295	0.99	0	0	0	0	0	2	0	0	0	0	0	0	0	0	0	0	0	0	0	0	7	4	32	0	0	2	0	0	0	0	2	0	0
FIN0615	CGAAATGCGATAAGTAATGTGAATTGCAGAATTCAGTGAATCATCGAATCTTTGAACGCACCTTGCGCCCTTTGGCTATTCCGAAGGGCATGCCTGTTTGAGTATCATGAACATCTCAACTCCTCACGGTTTGCCCGTGATGAGCTTGGACATTGGGGGTCTTGCTGGCCTGCGGGTCGGCTCCTCTCAAATGAATCAGCTTGCCAGTGTTTGGTGGCGTCACAGGTGTGATAACTATCTACGCTTGTGGTTTTCCGCCAGGTAACCTCCAGCAATGGGGGTTCACTGGAGCTCACAAATGTCTCTCCTCGGCGAGGACAGCTCTTTGAACGTTTGATCTCAAATCAGGTAGGACTACCCGCTGAACTTAA	Fungi	Basidiomycota	Agaricomycetes	Thelephorales	Thelephoraceae	Tomentella			/tomentella-thelephora	AB848681	367	1.69319e-151	1	371	0.99	0	0	0	0	0	0	0	0	0	0	0	0	0	0	0	0	0	0	0	0	0	0	0	0	0	0	0	0	0	0	0	0	0
FIN0617	CGAAATGCGATAAGTAGTGTGAATTGCAGAATTCAGTGAATCATCGAATCTTTGAACGCACATTGCGCCCCTTGGTATCCCGAGGGGCATGCCTGTTCGAGCGTCATTTCACCACTCAAGCCTGGCTTGGTGTTGGGCGACGTCCCCTTTAGGGACGCGCCTCGAAACACTCGGCGGCGTGGCACCGGCTTTAAGCGTAGCAGAATCTTTCGCTTCACAAGTCGGGGCCCCGTCTGCCGGAAGACCTACTCGCAAGGTTGACCTCGGATCAGGCAGGGATACCCGCTGAACTTAA	Fungi	Ascomycota	Dothideomycetes	Hysteriales	Gloniaceae	Cenococcum		SH199612.07FU	/cenococcum	AB089816	289	4.54696e-117	1	295	0.98	0	0	0	0	0	0	0	0	0	0	0	0	0	0	0	0	0	0	0	0	0	0	0	0	0	0	0	0	0	2	7	0	0
FIN0618	CGAAATGCGATAAGTAGTGTGAATTGCAGAATTCAGTGAATCATCGAATCTTTGAACGCACATTGCGCCCCTTGGTATCCCGAGGGGCATGCCTGTTCAAGCGTCATTTCACCATTCAAGCCTGGCTTGGTGTTGGGCGACGTCCCCTTTGGGGACGCGCTTCGAAATGCTCGGCGGCGTGGCACCGGCTTTAAGCGTAGCAGAATCTTTCGCTTTGAAAGTCGGGGCCCCGTCTGCCGGAAGACCTACTCAAGGTTGACCTCGGATCAGGTAGGGATACCCGCTGAACTTAA	Fungi	Ascomycota	Dothideomycetes	Hysteriales	Gloniaceae	Cenococcum			/cenococcum	AB848418	289	4.50708e-117	1	293	0.99	0	4	0	2	29	0	43	0	0	0	0	37	0	0	0	0	0	0	0	0	2	0	0	25	0	0	0	15	0	2	0	0	0
FIN0619	CGAAATGCGATAAGTAATGTGAATTGCAGAATTCAGTGAATCATCGAATCTTTGAACGCACCTTGCGCCCCTTGGTATTCCGAGGGGCACACCCGTTTGAGTGTCGTGAAAATCTCAACCTCCTCGGTTTCTTCTGGACACCGAAGGAGGCTTGGACTTTGGAGGCCTTTGCTGGCGTCTCTCGCCAGCTCCTCTCAAATGAATTAGCGGGGTCCTCTTTGCCGATCCTCGACGTGTGATAAGATGTTTCCATGTCTTGGTTTCTGGCTCTGTTGCTTTTGGGACCCGCTTCTAACCGTCTCAACCCGAGACAATGTTTGAGCGCGTCTCCCTTCTCGGGAAACGCCCTCAAGCCCACGAACCCTTGACCTCAAATCGGGTGAGACTACCCGCTGAACT…	Fungi	Basidiomycota	Agaricomycetes	Russulales	Russulaceae	Lactarius			/russula-lactarius	KJ008843	400	4.49424e-166	1	402	0.99	9	0	0	58	2	0	5	0	4	0	0	0	0	0	0	0	0	0	2	0	26	0	0	77	0	0	0	0	0	0	0	0	0
FIN0620	CGAAATGCGATAAGTAATGTGAATTGCAGAATTCAGTGAATCATCGAATCTTTGAACGCACCTTGCGCTCCTTGGTATTCCGAGGAGCATGCCTGTTTGAGTGTCATTAATATATATATCAAACCCTCTCTTGTCGAGTGGTTTGGATGTGGGGGTTTGCTGGCCTCTTGAAGGGTTCAGCTCCTCTGAAATGCATTAGCAGAGCAACAACCTGTTCATTGGTGTGATAACTATCTACGCTATTGAATGTGAGGGTAAAAGTTCAGCTTTCTAACTGTCCATGGACAATTTATCATTAATGTGACCTCAAATCAGGTAGGACTACCCGCTGAACTTAA	Fungi	Basidiomycota	Agaricomycetes	Agaricales	Cortinariaceae	Cortinarius			/cortinarius	AF325592	336	8.14738e-138	1	338	0.99	0	0	0	5	0	3	0	0	0	0	0	0	0	0	0	0	0	0	0	0	2	2	0	3	0	0	0	0	0	0	0	0	0
FIN0621	CGAAATGCGATAAGTAATGTGAATTGCAGAATTCAGTGAATCATCGAATCTTTGAACGCATCTTGCGCTCCTTGGTATTCCGAGGAGCATGCCTGTTTGAGTGTCATTAATATATCAACCCTCTTCAGCTTTGTGCATGTCGAGTGTTGGATGTGGGGGTTTTCTTTTGCTGGACTCTCTCTTGAGAGGTCAGCTCCCCTAAAATACATTAGCAAAACAATTTGTTTACTGCTCATTGGTGTGATAACTATCTACGCTATTGACGGTCAAGCACAGGTTTGCTTCTAACAGTCCATTGACTTGGACAAACCTTTTATCAATGTGACCTCAAATCAGGTAGGATTACCCGCTGAACTTAA	Fungi	Basidiomycota	Agaricomycetes	Agaricales	Cortinariaceae	Cortinarius			/cortinarius	KM402908	355	3.3645e-146	1	359	0.99	0	0	2	0	0	0	0	0	0	0	0	0	0	0	0	0	0	0	0	0	0	0	0	0	0	0	0	3	0	0	0	0	0
FIN0622	CGAAATGCGATACGTAATGTGAATTGCAGAATTCAGTGAATCATCGAATCTTTGAACGCACCTTGCGCCCCCTGGTATTCCGAGGGGCACACCCGTTTGAGTGTCGTGAAGACCTCAACCTCCTTGGTTTCTTCTGGAGACCAAAGCAGGCTTGGACTTTGGAGGCCTTTGCTGGCACCTCTCGCCAGCTCCTCTTAAATGAATTAGCAGGGTCCTCTTTGCTGATCCTCGACGTGTGATAAGATGTTTCCATGTCTTGGTTTCTGGCTCTGTCACCTTTGGGACCCGCTTCTAACCGTCTTCAACCTTGCGTTGAGACAACGTTCGAGCATGTCTCCCTTCTCGGGAAGCTCCCTCGACCCCACGAACCCTTGACCTCAAATCGGGTGAGACTACCCG…	Fungi	Basidiomycota	Agaricomycetes	Russulales	Russulaceae	Lactarius		SH182377.07FU	/russula-lactarius	AM109901	407	3.63749e-169	1	409	0.99	0	0	0	0	0	0	0	0	18	0	0	0	0	0	0	0	0	0	0	13	0	0	0	0	0	0	0	0	0	0	0	0	0
FIN0625	CGAAATGCGATAAGTAATGTGAATTGCAGATTTTCAGTGAATCATCGAATCTTTGAACGCACCTTGCGCTCCTTGGTATTCCGAGGAGCATGCCTGTTTGAGTGTCATTAAATTCTCAAACCTCTCTCTCTATTTATAGGGAGAGAGTCCTTTGGACTTGGAGTGTTGCTGGCTTCATTTGTCAGCTCCTCTCAAATGCATTAGCTTGTTACCCTTGTGGATAGGCTTTGGTTTGATAATGTCTATGTCATTGCCATGAAACAAATGTCAGCTTCTAATAAATCATTCATAAAATTTGACCTCAAATCAGGTAGGACTACCCGCTGAACTTAA	Fungi	Basidiomycota	Agaricomycetes	Agaricales	Hygrophoraceae	Hygrophorus		SH212614.07FU	/hygrophorus	AF430252	327	7.75753e-134	1	333	0.99	0	0	0	0	0	0	0	0	0	0	0	0	0	0	0	0	2	0	0	0	33	0	0	0	0	0	2	0	0	0	0	0	0
FIN0635	CGAAATGCGATAAGTAATGTGAATTGCAGATTTTCAGTGAATCATCGAATCTTTGAACGCACCTTGCGCCCCTTGGTATTCCGAGGGGCATGCCTGTTTGAGTGTCATTAAATCCTCAACCCCTCCGATTCGTTTCGGTGGGGATTGGACTTGGAGCGTGCTGGCGAAGGTCGGCTCCTCTTTAAATGCATCAGCGGAGAAAATGCCTTTTGCGCCTCTGGCCGTTCAGCGTGATAATGATGTTGCGCTGCGGTCGGGCTTAAGGTCCGCTTCCAAAGGTCCTCGGACAAATATACATATGACTTTTGACCTCAAATCAGGTAGGACTACCCGCTGAACTTAA	Fungi	Basidiomycota	Agaricomycetes	Atheliales	Atheliaceae	Tylospora		SH197766.07FU	/amphinema-tylospora	UDB002638	341	5.05923e-140	1	343	0.99	0	0	2	0	6	0	0	0	40	0	0	0	2	0	0	0	0	2	0	0	0	0	0	0	0	0	0	0	0	0	0	0	0
FIN0637	CGAAATGCGATACGTAATGTGAATTGCAGAATTCAGTGAATCATCGAATCTTTGAACGCACCTTGCGCCCCTTGGTATTCCGAGGGGCATGCCTGTTTGAGTATCATGAACACCTCAACTCTCATGGTTCGCCATGATGAGCTTGGACTCTGGGGGTTTTGCTGGCCTGCGGTCGGCTCCCCTCAAATGAATCAGCCTCCCAGTGTTTGGTGGCATCACGGGTGTGATAAATATCTACGCTCGCGGTTGTCTGCCAGGTAACCTTTGGTGACAAAGGTTTGCTGGAGCTCACAGATGTCTCTCCTCGGCGAGGACAGCTTTTTTGAACGTTCGATCTCAAATCAGGTAGGACTACCCGCTGAACTTAA	Fungi	Basidiomycota	Agaricomycetes	Thelephorales	Thelephoraceae	Tomentella		SH184509.07FU	/tomentella-thelephora	HM189982	362	2.7497e-149	1	368	0.99	0	0	0	0	9	0	0	0	0	0	0	0	0	0	0	0	0	0	0	0	0	4	0	0	0	0	0	0	0	0	0	0	0
FIN0638	CGAAATGCGATAAGTAATGTGAATTGCAGAATTCAGTGAATCATCGAATCTTTGAACGCACCTTGCGCTCCTTGGTATTCCGAGGAGCATGCCTGTTTGAGTGTCATGAAATTCTCAAGCTTGTAAGCTTTTACTAGCTGATCAGGCTTGGATGTGGGAGTTTGCGGGCTTCTCGAGAAAGTTGGCTCTCCTTAAATTCATTAGCGGGACCTTTTTGGTTGCTCCGGCCTTTGGTGTGATAATTGTTTACGCTATTGTTGGAGTGATTTGGGTGCAGCTTCTAATTCTAATTGTCTTTGTGACAATGTATATGACAATTTGACCTCAAATCAAGTAGGACTACCCGCTGAACTTAA	Fungi	Basidiomycota	Agaricomycetes	Agaricales	Tricholomataceae	Tricholoma			/tricholoma	DQ389735	356	1.20071e-146	1	356	1	0	0	0	0	0	0	0	0	0	0	0	0	0	0	0	0	0	0	0	0	0	0	0	0	0	0	0	0	0	0	0	0	0
FIN0639	CGAAATGCGATAAGTAATGTGAATTGCAGAATTCAGTGAATCATCGAATCTTTGAACGCACCTTGCGCTCCTTGGTATTCCGAGGAGCATGCCTGTTTGAGTGTCATTAATATATCAACTTCTTCAGCTTTTGTGCTTGTTGAGTGTTGGATGTGGGGGTTTTTTTGCTGGCCTTTTCTGAAGGTCCAGCTCCCCTAAAATGCATTAGCGGAACAATTTGTTGACTGTTCATTGGTGTGATAATTATCTGCGCTATTGAACTGTGAGGCAAGTTCAGCTTCTAATGGTCCATTGACTTGGACAATTTTATTTATTTAATGTGACCTCAAATCAGGTAGGACTACCCGCTGAACTTAA	Fungi	Basidiomycota	Agaricomycetes	Agaricales	Cortinariaceae	Cortinarius	Cortinarius_illibatus	SH222443.07FU	/cortinarius	UDB001089	357	4.34474e-147	1	357	1	0	0	0	0	0	0	0	0	0	2	69	0	0	0	0	2	0	6	0	0	0	0	0	0	0	0	0	0	0	0	0	0	0
FIN0643	CGAAATGCGATACGTAATGTGAATTGCAGAATTCAGTGAATCATCGAATCTTTGAACGCACCTTGCGCCCCTTGGTATTCCGAGGGGCACACCCGTTTGAGTGTCGTGAAAATCTCAACCTCCTCGGTTTCTTCTGGACGCCGAAGGAGGCTTGGACTTTGGAGGCCTCTGCTGGCGTCTCTCGCCAGCTCCTCTCAAATGAATTAGCGGGGTCCTCTTTGCCGATCCTCGACGTGTGATAAGATGTTTCCATGTCTTGGTTTCTGGCTCTGTCGCCTTTGGGACCCGCTTCTAACCGTCTCAAGTCGAGACAACGTTTGAGCGTGTCTCCCTTCTCGGGAAACACCCTCGAGCCCACGAACCCTTGACCTCAAATCGGGTGAGACTACCCGCTGAACT…	Fungi	Basidiomycota	Agaricomycetes	Russulales	Russulaceae	Lactarius	Lactarius_vietus	SH176403.07FU	/russula-lactarius	UDB011511	400	4.49424e-166	1	402	0.99	0	0	0	0	0	0	0	0	9	0	0	10	4	0	0	0	7	0	5	0	2	0	0	0	0	0	0	0	0	10	0	20	0
FIN0644	CGAAATGCGATAAGTAATGTGAATTGCAGAATTCAGTGAATCATCGAATCTTTGAACGCACCTTGCGCCCTTTGGCTATTCCGAAGGGCATGCCTGTTTGAGTATCATGAACACCTCAACTCTCATGGTTCGCCATGATGAGCTTGGACTTTGGGGGTCTTGCTGGCGTAACTGCCAGCTCCTCTCAAATGAATCAGCTTCCCAGTGTTTGGTGGCGTCACAGGTGTGATAACTATCTACGCTTGTGGTCTTCCATCAGGTTACCTTCAGTAATGGAGGTTCACTGGAGCTCACAGACGTCTCTCCTCAGGGAGGACAAGCTTCTTAACGTTTGATCTCAAATCAGGTAGGACTACCCGCTGAACTTAA	Fungi	Basidiomycota	Agaricomycetes	Thelephorales	Thelephoraceae	Tomentella	Tomentella_coerulea	SH177799.07FU	/tomentella-thelephora	UDB003327	369	2.1871e-152	1	369	1	0	0	0	0	0	0	0	0	0	0	0	0	0	0	2	0	0	0	0	0	0	0	0	0	0	0	0	0	0	0	0	0	0
FIN0645	CGAAATGCGATAAGTAATGTGAATTGCAGAATTCAGTGAATCATCGAATCTTTGAACGCACCTTGCGCTCCTTGGTATTCCGAGGAGCATGCCTGTTTGAGTGTCATTAATATATCAACCTCCTCAGGTTTTGACTTGTCGAGTGTTTGGATGTGGGGGTCTTTTGCTGGTCTCTTTTGAGGTCAGCTCCCCTAAAATGCATTAGCGGAACAATTTGTTGACCCGTTCATTGGTGTGATAACTATCTACGCTTTTGACGTGAAACAGGGTTCAGCTTCTAACAGTCCATTGACTTGGACAAATTTTCATTAATGTGACCTCAAATCAGGTAGGACTACCCGCTGAACTTAA	Fungi	Basidiomycota	Agaricomycetes	Agaricales	Cortinariaceae	Cortinarius		SH222334.07FU	/cortinarius	AY750159	347	1.14461e-142	1	351	0.99	0	0	0	2	0	0	0	3	0	0	0	0	0	0	0	0	0	0	0	0	0	0	0	0	0	0	0	0	0	0	0	0	0
FIN0650	CGAAATGCGATAAGTAATGTGAATTGCAGATTTTCAGTGAATCATCGAATCTTTGAACGCACCTTGCGCTCCTTGGTATTCCGAGGAGCATGCCTGTTTGAGTGTCATTAAATTCTCAACCCCAGCGGCTTGTTGGGGCTTGGACTTGGAGCGTGCTGGCGAAGGTCGGCTCCTCTTTAAATGCATCAGCGGAAAAACGAACTTTTCCCTTCAGCGTGATAATCCTGTTGCGCTGTGGTGGGTCAAGGTCCCGCTCACAATCGTCCTCGGACAAAAGACACATCTGTTTTGACCTCAGATCAGGTAGGACTACCCGCTGAACTTAA	Fungi	Basidiomycota	Agaricomycetes	Atheliales				SH182083.07FU	/amphinema-tylospora	EF521223	324	1.61079e-132	1	326	0.99	0	0	0	0	0	0	0	0	0	0	0	3	0	0	0	0	0	0	2	0	9	0	0	0	0	0	0	0	0	0	0	0	0
FIN0653	CGAAATGTGATAAGTAATGTGAATTGCAGAATCCAGTGAATCATCGAATCTTTGAACGCATCTTGCGCTCCTTGGCATTCCGAGGAGCATGCCTGTTTGAGGGTCATTAAACTATCGAAACACCCTTTCTTTGGGGTGTTTTGGACTTTGGGAGTGTTTTGCTGGCCTGTTTGAGCCAGCTCTCCTCAAAAGCATTAGCTTTGGAGACTGTCAGTGTGATAACTTTGTTTAACACTGAGTCTCTGCTTCTTAAATATGTGCCCCCTTTGACCTCAAATCAGGTAGGACTACCCGCTGAACTTAA	Fungi	Basidiomycota	Agaricomycetes	Agaricales	Amanitaceae	Amanita	Amanita_olivaceogrisea	SH194439.07FU	/amanita	UDB015459	304	1.0711e-123	1	304	1	0	0	0	0	0	0	0	0	0	0	0	0	0	0	0	0	0	0	0	0	0	0	0	0	0	0	0	0	0	0	0	0	0
FIN0655	CGAAATGCGATAAGTAATGTGAATTGCAGAATTCAGTGAATCATCGAATCTTTGAGCGCACATTGCGCCCCTTGGTATTCCGAGGGGCATGCCTGTTCGAGCGTCATTATAACCACTCAAGCCTCGGCTTGGTCTTGGGGTTCGCGGTCTCGCGGCCCTTAAAATCAGTGGCGGTGCCGTCTGGCTCTAAGCGTAGTAATGCTCTCGCTATAGGGTCCCGGTGGTTACCTGCCAGAACCCCCCATTTTTTACGGTTGACCTCGGATCAGGTAGGGATACCCGCTGAACTTAA	Fungi	Ascomycota	Leotiomycetes	Helotiales				SH214265.07FU	/meliniomyces	FJ197016	285	2.65394e-115	1	292	0.98	0	0	0	0	0	0	0	0	6	0	4	0	0	0	0	0	0	0	0	0	30	0	0	26	0	0	0	0	0	0	0	2	0
FIN0658	CGAAATGCGATAAGTAATGCGAATTGCAGAATTCCGTGAGTCATCGAATCTTTGAACGCACATTGCGCCCCCCGGCTTCCCGGGGGGCATGCCTGTCCGAGCGTCATTGCCATCCCCTCAAGCTCTGCTTGGCTTGTTGGGCCAGCGTCCGCCTGCGGCTCCTGTCGCGGGGGACGGGCCCGAAAGGCAGTGGCGGCCCCTGGAGACTTGGTCCTTTGGGCGGTGATGCATGGGTCTCTTCATCCACTGTCCCGTTGGCCACGCCCCGGGAGTCTGTCGAACGATTGGTCTTCCCCCTTTAGGTTGACCTCGGATCAGGTAGGGATACCCGCTGAACTTAA	Fungi	Ascomycota	Eurotiomycetes	Eurotiales	Elaphomycetaceae	Elaphomyces	Elaphomyces_muricatus	SH190236.07FU	/elaphomyces	UDB017328	338	1.07116e-138	1	341	0.99	0	0	0	0	0	6	0	60	0	14	93	0	0	8	0	107	4	2	40	0	0	0	0	0	0	0	79	0	0	0	0	0	0
FIN0659	CGAAATGCGATACGTAATGTGAATTGCAGAATTCAGTGAATCATCGAATCTTTGAACGCACCTTGCGCCCCTTGGTATTCCGAGGGGCACACCCGTTTGAGTGTCGTGAAAATCTCAACCTCCTCGGTTTCTTCTGGACGCCGAAGGAGGCTTGGACTTTGGAGGCCTTTGCTGGCGTCTCTCGCCAGCTCCTCTCAAATGAATTAGCGGGGTCCTCTTTGCCGATCCTCGACGTGTGATAAGATGTTTTTCCATGTCTTGGTTTCTGGCTCTGTCACCTTTGGGACCCGCTTCTAACCGTCTTGACCTTGCGTCGAGACAATGTTCGAGCATGTCTCCCCATTCTCGGGAAGCTCCCTCGACCCCACGAACCCCTTGACCTCAAATCGGGTGAGACTA…	Fungi	Basidiomycota	Agaricomycetes	Russulales	Russulaceae	Lactarius		SH182377.07FU	/russula-lactarius	FJ876167	363	1.14026e-149	1	413	0.94	0	0	0	7	5	0	0	2	14	2	0	0	2	0	0	0	6	0	2	0	10	0	2	0	0	0	0	0	0	0	0	0	0
FIN0660	CGAAATGCGATAAGTAATGTGAATTGCAGAATTCAGTGAATCATCGAATCTTTGAACGCACCTTGCGCTCCTTGGTATTCCGAGGAGCATGCCTGTTTGAGTGTCATGAAATTCTCAACCTTTTTCAGCTTTGTTGTTGAATGAGGCTTGGATTGGTGGGGGTTTGCGGGCTTCAAAAGTCAGCTCTCCTTAAATATATTAGCGAGATCTTTGTTACTTAGCTTTGGTGTGATAATTATCTACGCCATTGCTTAAGAGTAACTTGGAATAAGATCTTGCTTCAAATCGTCTTGTGAGAGACAACTTGTTACATTGACCTCAAATCAGGTAGGACTACCCGCTGAACTTAA	Fungi	Basidiomycota	Agaricomycetes	Agaricales	Tricholomataceae	Tricholoma	Tricholoma_inamoenum	SH190400.07FU	/tricholoma	UDB011572	348	4.11281e-143	1	350	0.99	0	0	0	2	0	3	0	0	0	0	0	0	0	0	0	0	0	0	0	0	0	0	2	0	0	0	0	0	0	0	0	0	0
FIN0661	CGAAATGCGATACGTAATGTGAATTGCAGAATTCAGTGAATCATCGAATCTTTGAACGCACCTTGCGCCCCTTGGTATTCCGAGGGGCACACCCGTTTGAGTGTCGTGAAAACCTCAACCTCTTTGGTTTCTTCTGGGGACCAAAGCAGGCTTGGACTTTGGAGGCCTTTTGCTGGCACCTCTCTCTTTTGAAGGCCAGCTCCTCTTAAATGAATTAGCAGGGTCCTCTTTGCTGATCCTCGACGTGTGATAAGATGTTTCCATGTCTTGGTTTCTGGCTCTGTCACCTTTGGGACCCGCTTCTAACCGTCTTCAACCTTGCGTTGAGACAACGTTCGAGCATGTCTCCCTTCTCGGGAAGCTCCCTCGACCCCACGAACCCTTGACCTCAAATCGGGT…	Fungi	Basidiomycota	Agaricomycetes	Russulales	Russulaceae	Lactarius		SH182379.07FU	/russula-lactarius	FJ901334	400	4.7224e-166	1	420	0.98	0	0	0	0	0	3	0	0	114	0	0	0	0	0	0	0	0	0	0	7	0	0	0	0	0	0	0	0	0	0	0	0	0
FIN0664	CGAATTGCGATAAGTAATGTGAATTGCAGATTTTCAGTGAATCATCGAATCTTTGAACGCACCTTGCGCCCCTTGGCATTCCGAGGGGCACACCCGTTTGAGTGTCGTGAAATCTTCAAAACCCTTTTCTTTGATCCATTTTGGTCGGGAAAAGGATTTTTGGACTTGGAGGTTCAATGCTCGCCCTTTCTTTTGAAAGCGAGCTCCTCTCAAATGAATCAGTGGGGTCCGCTTTGCTGATCCTTGACGTGATAAGATGTTTCTACGTTTTGGGTTTAGCACTGTCCCTTGGACGCCTGCTCCTAACCGTCTCACGGACAATGATGGTGCTCTGGTCACCGCCGTCTACATCGGCGGGAGGCTGGACCCACGAAAAGAAAACCTTGACCTCAAATCGGG…	Fungi	Basidiomycota	Agaricomycetes	Russulales	Russulaceae	Russula	Russula_nitida	SH190320.07FU	/russula-lactarius	AJ893219	411	6.34766e-171	1	421	0.99	0	0	0	0	0	0	0	0	0	0	0	0	0	0	0	0	0	0	0	0	0	0	0	0	0	0	0	0	0	0	0	0	0
FIN0667	CGAAATGCGATAAGTAATGTGAATTGCAGAATTCAGTGAATCATCGAATCTTTGAACGCACCTTGCGCCCCTTGGCTATTCCGAGGGGCATGCCTGTTTGAGTATCATGAACACCTCAACTCTCATGGTTCGCCATGATGAGCTTGGACTCTGGGGGTTTTGCTGGCCTGCGGTCGGCTCCCCTCAAATGAATCAGCCTCCCAGTGTTTGGTGGCATCACGGGTGTGATAAATATCTACGCTCGCGGTCGTCTGCCAGGTAACCTTTGGTGACAAAGGTTTGCTGGAGCTCACAGATGTCTCTCCTCGGTGAGGACAGCTTTTTTGAACGTTCGATCTCAAATCAGGTAGGACTACCCGCTGAACTTAA	Fungi	Basidiomycota	Agaricomycetes	Thelephorales	Thelephoraceae	Tomentella		SH184509.07FU	/tomentella-thelephora	HM189982	364	3.58732e-150	1	369	0.99	0	0	0	0	8	0	0	0	0	0	0	0	0	0	0	0	0	0	0	0	0	5	0	0	0	0	0	0	0	0	0	0	0
FIN0674	CGAAATGCGATAAGTAGTGTGAATTGCAGATTTTCAGTGAATCATCGAATCTTTGAACGCACCTTGCGCCCCTTGGTATTCCGAGGGGCATGCCTGTTTGAGTGTCATTAAATTCTCAACTCCGATTTGATTTGTTTCTTATCGGAGCTTGGACTTTGGAGCGTGCTGGCGTAAGGTCGGCTCCTCTTAAATGTATCAGCGGAATCTAACCTTTGGATTCTGGACATCGGTGTGATAATAAAAGTTGCGCCGTCGTTCTACTTCAAAGTCCGCTTACAATGGTCTTTTGACAAACTCTTATCAAATTTGACCTCAAATCAGGTAGGACTACCCGCTGAACTTAA	Fungi	Basidiomycota	Agaricomycetes	Atheliales	Atheliaceae	Piloderma		SH196704.07FU	/piloderma	UDB001733	342	1.83097e-140	1	344	0.99	0	0	0	0	0	0	0	0	0	0	0	0	0	0	0	2	0	0	0	0	0	0	0	0	0	0	0	0	0	0	0	0	0
FIN0675	CGAAATGCGATAAGTAATGTGAATTGCAGAATTCAGTGAATCATCGAATCTTTGAACGCACCTTGCGCTCCTTGGTATTCCGAGGAGCATGCCTGTTTGAGTGTCATGAAATTCTCAACTGCCTTTAGCATTTATGTTAAGGGTGAAGTTGGAGTTGGAGGATAATTGCTGGCGCAACTGAGGTTGCTTGTTGGCTCCTCTTGAATGAATGAGTTTTTCTGATGGATCATAGCTCAGTAACACTAATGTGATAATTATCTACGTTAGATGTGAAGAGGCTCCTACAGAAAAGGTGTATCTTGGGGATAACAAACCCTTGACTTTGACAAATCTGACCTCAAATCAGGTAGGACTACCCGCTGAACTTAA	Fungi	Basidiomycota	Agaricomycetes	Thelephorales	Thelephoraceae	Pseudotomentella			/pseudotomentella	AJ889968	366	4.66455e-151	1	369	0.99	0	3	0	0	0	0	0	0	0	0	0	0	0	0	0	0	0	0	0	0	0	0	16	5	0	0	0	0	0	0	0	0	0
FIN0679	CGAAATGCGATAAGTAATGTGAATTGCAGAATTCAGTGAATCATCGAATCTTTGAACGCACCTTGCGCTCCTTGGTATTCCGAGGAGCATGCCTGTTTGAGTGTCATTAATATATATATCAACCTTCTCATTGTTGAGTGGATTGGATGTGGGGGGTTTGCTGGGCCTCTTTAATGGGTTCAGCTCCTCTGAAATGCATTAGCAGAACAACCTGTTCATTGGTGTGATAACTATCTACGCTATTGAATGTGAGGGGCAGTTCAGCTTTCTAACAGTCCTTGGACAATTAATCATTTATGTGACCTCAAATCAGGTAGGACTACCCGCTGAACTTAA	Fungi	Basidiomycota	Agaricomycetes	Agaricales	Cortinariaceae	Cortinarius	Cortinarius_testaceofolius	SH188506.07FU	/cortinarius	EU693242	332	4.78311e-136	1	336	0.99	0	0	0	3	0	0	0	0	0	0	0	0	0	0	0	0	0	0	0	147	110	0	0	0	0	0	0	0	0	0	0	0	0
FIN0682	CGAAATGCGATAAGTAATGTGAATTGCAGAATTCAGTGAATCATCGAATCTTTGAACGCACATTGCGCCCTTTGGTATTCCGAGGGGCATGCCTGTTCGAGCGTCATTATAACCACTCAAGCCTTGGCTTGGTATTGGGGTTCGCGGTTTCGCGGCTCTTAAAATCAGTGGCGGTGCCGTCTGGCTCTAAGCGTAGTAATTCTCTCGCTATAGGGTCCCGGTGGTTACCTGCCAGAACCCCCCATTTTTTACGGTTGACCTCGGATCAGGTAGGGATACCCGCTGAACTTAA	Fungi	Ascomycota	Leotiomycetes	Helotiales				SH214265.07FU	/meliniomyces	FJ197016	279	1.20718e-112	1	292	0.97	4	0	0	0	0	3	0	0	11	0	0	0	0	0	0	0	0	0	0	0	0	0	0	0	0	0	0	0	0	0	0	0	0
FIN0685	CGAAATGCGATAAGTAATGTGAATTGCAGAATTCAGTGAATCATCGAATCTTTGAACGCACATTGCGCCCCTTGGTATTCCGAGGGGCATGCCTGTTCGAGCGTCATTATAACCACTCAAGCCTCGGCTTGGTCTTGGGGTTCGCGGTCTCGCGGCCCTTAAAATCAGTGGCGGTGCCGTCTGGCTCTAAGCGTAGTAATTCTCTCGCTATAGAGTCCCGGTGGCTACCTGCCAGAACCCCCCATTTTTTACAGGTTGACCTCGGATCAGGTAGGGATACCCGCTGAACTTAA	Fungi	Ascomycota	Leotiomycetes	Helotiales	Helotiaceae	Rhizoscyphus		SH214265.07FU	/meliniomyces	AM084704	289	4.50708e-117	1	293	0.99	17	0	0	0	0	0	0	0	51	0	0	0	0	0	0	0	0	0	0	0	0	0	0	0	0	0	0	0	0	0	0	4	0
FIN0686	CGAAATGCGATAAGTAATGTGAATTGCAGAATTCAGTGAATCATCGAATCTTTGAACGCACCTTGCGCTCCTTGGTATTCCGAGGAGCATGCCTGTTTGAGTGTCATTAAATTCTCAAACCTCTCTCTCTATTTATAGGGAGAGAGTCCTTTGGACTTGGAGTGTTGCTGGCTTCATTTGTCAGCTCCTCTCAAATGCATTAGCTTGTTACCCTTGTGGATAGGCTTTGGTTTGATAATGTCTATGTCATTGCCATGAAACAAATGTCAGCTTCTAATAAATAAATCATTCATAAAATTTGACCTCAAATCAGGTAGGACTACCCGCTGAACTTAA	Fungi	Basidiomycota	Agaricomycetes	Agaricales	Hygrophoraceae	Hygrophorus		SH212614.07FU	/hygrophorus	JF908070	336	8.08703e-138	1	336	1	0	0	0	0	0	0	0	0	0	0	0	0	0	0	0	0	0	0	0	0	0	0	0	0	0	0	0	0	0	0	0	0	0
FIN0690	CGAAATGCGATAAGTAATGCGAATTGCAGAATTCCGTGAGTCATCGAATCTTTGAACGCACATTGCGCCCCCCGGCTTCCCGGGGGGCATGCCTGTCCGAGCGCCATTGCCATCCCCTCAAGCTCTGCTTGGCTTGTTGGGCCAGCGTCCGCCTGCGGCTCCTGTCGCGGGGGGACGGGCCCGAAAGGCAGTGGCGGCCCCTGGAGACTTGGTCCTTTGGGCGGTGATGCATGGGTCTCTTCATCCACTGTCCCGTTGGCCACGCCCCGGGAGTCTGTCGAACGATTGGTCTTCCCCCTTTAGGTTGACCTCGGATCAGGTAGGGATACCCGCTGAACTTAA	Fungi	Ascomycota	Eurotiomycetes	Eurotiales	Elaphomycetaceae	Elaphomyces	Elaphomyces_muricatus	SH190236.07FU	/elaphomyces	UDB017328	340	1.39792e-139	1	342	0.99	0	0	0	0	0	0	0	29	0	5	48	0	0	6	0	55	2	5	21	0	0	0	0	0	0	0	51	0	0	0	0	0	0
FIN0696	CGAAATGCGATAAGTAATGTAAATTGCAGATTTTCAGTGAATCATCGAATCTTTGAACGCACCTTGCGCTCCTTGGTATTCCGAGGAGCATGCCTGTTTGAGTGTCATTAAATTCTCAACTCCGATCGATTTGTTTCGACTTCGGAGCTTGGATTTGGAGCGTGCTGGCGTCGGTCGGCTCCTCTTAAACGCATCAGCGGAATCTAACGTTTTGGATGTCAGTGTGATAATCATGTTGCGCTGTCCTCCGATCCGAAAGCCCGCTCACAATGGTCTTCGGACGACTTCATATCAAATTTGACCTCAAATCAGGTAGGACTACCCGCTGAACTTAA	Fungi	Basidiomycota	Agaricomycetes	Atheliales	Atheliaceae	Piloderma		SH203893.07FU	/piloderma	JQ711809	333	1.71833e-136	1	335	0.99	0	0	0	0	0	0	0	0	0	0	0	0	0	0	0	0	0	0	0	0	0	0	0	0	0	0	0	0	0	0	0	0	0
FIN0697	CGAAATGCGATAAGTAATGTGAATTGCAGAATTCAGTGAATCATCGAATCTTTGAACGCACCTTGCGCTCCTTGGTATTCCGAGGAGCATGCCTGTTTGAGTGTCATTAATATATCAACCTCTTCAACTTTTGTTTGTCGGGTGTTGGATTTGGGGGTCTTTTTTGCTGGCCCTAAGGTCAGCTCCCCTGAAATGCATTAGCAGAACAATTTGTGAACCGTTCATTGGTGTGATAACTATCTACGCTGTTGACGTGAAACAAGTTCAGCTTCTAACAGTCCATTGACTTGGACAACTTTTCATTAATGTGACCTCAAATCAGGTAGGACTACCCGCTGAACTTAA	Fungi	Basidiomycota	Agaricomycetes	Agaricales	Cortinariaceae	Cortinarius	Cortinarius_pansa	SH222404.07FU	/cortinarius	KF732521	345	8.61609e-142	1	345	1	0	0	0	0	0	0	0	0	0	0	0	0	0	0	0	0	0	0	0	0	2	0	3	0	0	0	0	0	0	0	0	630	0
FIN0699	CGAAATGCGATACGTAATGTGAATTGCAGAATTCAGTGAATCATCGAATCTTTGAACGCACCTTGCGCCCCTTGGTATTCCGAGGGGCACACCCGTTTGAGTGTCGTGAAAATCTCAACCTCCTTGGTTTCTTCTGGACACCGAAGGAGGCTTGGACTTTGGAGGCCTTTGCTGGCGTCTCTCGCCAGCTCCTCTCAAATGAATTAGCGGGGTCCTCTTTGCCGATCCTCGACGTGTGATAAGATGTTTCCATGTCTTGGTTTCTGGCTCTGTTGCTTTTGGGACCCGCTTCTAACTGTCTCAACCCGAGACAATGTTTGGGCGTGTCTCCCTTCTCGGGAAACACCCTCAAGCCCACGAACCCTTGACCTCAAATCGGGTGAGACTACCCGCTGAACT…	Fungi	Basidiomycota	Agaricomycetes	Russulales	Russulaceae	Lactarius			/russula-lactarius	FJ820569	398	3.45635e-165	1	402	0.99	0	0	0	0	0	0	0	0	2	0	0	0	0	0	0	0	0	0	0	0	0	0	0	0	2	6	0	0	0	0	0	0	0
FIN0701	CGAAATGCGATAAGTAATGTGAATTGCAGAATTCAGTGAATCATCGAATCTTTGAACGCACCTTGCGCTCCTTGGTATTCCGAGGAGCATGCCTGTTTGAGTGTCATTAATATATCAACCTCTTTAAATTTTTGAGAGTGTTTGGATGTGGGGGTTATTTTGCTGGCCTTCTCCAAGGTCAGCTCCCCTGAAATGTATTAGCGGAACAATTTGTTGACCGTTCATTGGTGTGATAGCATATCTACGCTATTGACGTAAAGCAAGTTCAGCTTATAACAGTCCATTGACTTGGACAATTCTCTATTTATTAATGTGACCTCAAATCAGGTAGGACTACCCGCTGAACTTAA	Fungi	Basidiomycota	Agaricomycetes	Agaricales	Cortinariaceae	Cortinarius	Cortinarius_mucosus	SH198244.07FU	/cortinarius	AY669591	350	5.34783e-144	1	350	1	0	0	0	0	0	0	0	0	0	0	0	0	0	0	0	0	0	0	0	0	0	0	0	0	0	0	0	0	0	0	0	0	0
FIN0704	CGAAATGCGATAAGTAGTGTGAATTGCAGAATTCAGTGAATCATCGAATCTTTGAACGCACATTGCGCCCCTTGGTATCCCGAGGGGCATGCCTGTTCGAGCGTCATTTCACCACTCAAGCCTGGCTTGGTGTTGGGCGACGTCCCCTTTAGGGACGCGCCTCGAAACACTCGGCGGCGTGGCACCGGCTTTAAGCGTAGCAGAATCTTTCGCTTTGAAGGTCGGGGCCCCGTCTGCCGGAAGACCTACTCGCAAGGTTGACCTCGGATCAGGCAGGGATACCCGCTGAACTTAA	Fungi	Ascomycota	Dothideomycetes	Hysteriales	Gloniaceae	Cenococcum		SH214459.07FU	/cenococcum	FJ440882	291	5.91236e-118	1	295	0.99	0	0	0	0	0	0	0	0	0	0	0	0	0	0	0	0	0	0	0	0	16	0	102	0	0	0	0	0	0	0	5	0	0
FIN0713	CGAAATGCGATACGTAATGTGAATTGCAGAATTCAGTGAATCATCGAATCTTTGAACGCACCTTGCGCCCCTTGGTATTCCGAGGGGCACACCCGTTTGAGTGTCGTGAAAACCTCAACCTCTTTGGTTTCTTCTGGGGACCAAAGCAGGCTTGGACTTTGGAGGCCTTTTGCTGGCACCTCTCTCTTTTGAAGGCCAGCTCCTCTTAAATGAATTAGCAGGGTCCTCTTTGCCGATCCTCGACGTGTGATAAGATGTTTTTCCATGTCTTGGTTTCTGGCTCTGTCACCTTTGGGACCCGCTTCTAACCGTCTTGACCTTGCGTCGAGACAATGTTCGAGCATGTCTCCCCATTCTCGGGAAGCTCCCTCGACCCCACGAACCCTTGACCTCAAATCG…	Fungi	Basidiomycota	Agaricomycetes	Russulales	Russulaceae	Lactarius		SH182379.07FU	/russula-lactarius	HM189809	420	6.58038e-175	1	423	0.99	0	0	0	7	4	5	0	6	52	7	0	6	4	0	0	0	18	0	10	0	8	0	8	0	0	0	3	0	0	0	0	0	0
FIN0716	CGAAATGCGATAAGTAATGTGAATTGCAGAATTCAGTGAATCATCGAATCTTTGAACGCACCTTGCGCTCCTTGGTATTCCGAGGAGCATGCCTGTTTGAGTGTCATTAATATATATATCAAACTTCTCTTGTTGAGTGGTTTGGATGGTGGGGGTTTGCTGGCCTCTTAAATGGGGTTCAGCTCTCCTGAAATGCATTAGCAGAACAAACCCTGTGTTCATTGGTGTGATAACTATCTACGCTATTGAATGTAAGGGGCAGTTCAGCTTTCTAACAGTCCTTGGACAATTCATCATTAATGTGACCTCAAATCAGGTAGGACTACCCGCTGAACTTAA	Fungi	Basidiomycota	Agaricomycetes	Agaricales	Cortinariaceae	Cortinarius		SH188532.07FU	/cortinarius	EU292584	311	9.70806e-127	1	339	0.96	0	0	0	600	0	15	0	0	0	0	0	0	0	0	0	0	0	0	0	0	0	0	0	0	0	0	0	0	0	0	0	0	0
FIN0722	CGAAATGCGATAAGTAATGTGAATTGCAGAATTCAGTGAATCATCGAATCTTTGAACGCACCTTGCGCCCTTTGGCTATTCCGAAGGGCATGCCTGTTTGAGTATCATGAACACCTCAACTCTCATGGTTCGCCATGATGAGCTTGGACTTTGGGGGTCTTGCTGGCGTAACTGCCAGCTCCTCTCAAATGGATCAGCTTCCCAGTGTTTGGTGGCGTCACAGGTGTGATAACTATCTACGCTTGTGGTCCTTCCATCAGGTTACCTTCAGTAATGGAGGTTCACTGGAGCTCACAGACGTCTCTCCTCAGGGAGGACAAGCTTCTTAACGTTTGATCTCAAATCAGGTAGGACTACCCGCTGAACTTAA	Fungi	Basidiomycota	Agaricomycetes	Thelephorales	Thelephoraceae	Tomentella		SH177799.07FU	/tomentella-thelephora	HQ336695	370	7.91277e-153	1	370	1	0	0	0	0	0	0	0	0	0	0	0	0	0	0	0	0	0	0	0	0	0	0	0	0	0	0	0	0	0	0	0	0	0
FIN0725	CGAAATGCGATACGTAATGTGAATTGCAGAATTCAGTGAATCATCGAATCTTTGAACGCACCTTGCGCCCCTTGGTATTCCGAGGGGCACACCCGTTTGAGTGTCGTGAAAACCTCAACCTCTTTGGTTTCTTCTGGGGACCAAAGCAGGCTTGGACTTTGGAGGCCTTTTGCTGGCACCTCTCTCTTTTGAAGGCCAGCTCCTCTTAAATGAATTAGCAGGGTCCTCTTTGCCGATCCTCGACGTGTGATAAGATGTTTCCATGTCTTGGTTTCTGGCTCTGTCGCCTTTGGGACCCGCTTCTAACCGTCTCAAGTCGAGACAACGTTTGAGCGTGTCTCCCTTCTCGGGAAACACCCTCGAGCCCACGAACCCTTGACCTCAAATCGGGTGAGACTA…	Fungi	Basidiomycota	Agaricomycetes	Russulales	Russulaceae	Lactarius		SH182379.07FU	/russula-lactarius	FJ901334	374	1.52834e-154	1	413	0.95	0	0	0	0	0	0	0	0	9	0	0	0	0	0	0	0	14	0	8	0	0	0	0	0	0	0	0	0	0	0	0	0	0
FIN0729	CGAAATGCGATAAGTAATGTGAATTGCAGAATTCAGTGAATCATCGAATCTTTGAACGCACCTTGCGCTCCTTGGTATTCCGAGGAGCATGCCTGTTTGAGTGTCATTAATATATCAACCCTTCACTTGTTGAGCGGTTTGGATGTGGGGGTTTGCCTGGCCTCTTAAAAGGTTTTGGCTCCCCTAAAATGCATTAGCAGAACAACCCTGTTCATTGGTGTGATAAACTATCTACGCTATTGAATGTGAAGGGCAGTTTGGCTTTCTAACAGTCCTCGGACAAACTCATCATTAATGTGACCTCAAATCAGGTAGGACTACCCGCTGAACTTAA	Fungi	Basidiomycota	Agaricomycetes	Agaricales	Cortinariaceae	Cortinarius	Cortinarius_flexipes	SH188530.07FU	/cortinarius	UDB002249	334	6.173e-137	1	334	1	0	0	0	393	0	0	0	0	0	0	0	0	0	0	0	0	0	0	0	0	0	0	0	0	0	0	0	0	0	0	0	0	0
FIN0730	CGAAATGCGATAAGTAATGTGAATTGCAGAATTCAGTGAATCATCGAATCTTTGAACGCACCTTGCGCTCCTTGGTATTCCGAGGAGCATGCCTGTTTGAGTGTCATTAATATATCAACCTTCTCTTTTTGAGTGGTTTGGATGTGGGGGTTTGCTGGCCTTGTAAAGGGTTCAGCTCCCCTGAAATGCATTAGCAGAACAACCCTGTTCATTGGTGTGATAACTATCTACGCTATTGAATGTAAGGGGCAGTTCAGCTTTCTAACAGTCCTCGGACAATTCATCATTAATGTGACCTCAAATCAGGTAGGACTACCCGCTGAACTTAA	Fungi	Basidiomycota	Agaricomycetes	Agaricales	Cortinariaceae			SH188471.07FU	/cortinarius	JX030003	329	9.93475e-135	1	329	1	0	0	0	2	0	0	0	161	0	12	0	0	0	0	0	0	0	0	2	0	2	0	0	0	0	0	0	0	0	0	0	0	0
FIN0733	CGAAATGCGATAAGTAATGTGAATTGCAGAATTCAGTGAATCATCGAATCTTTGAACGCACATTGCGCCCCTTGGTATTCCGAGGGGCATGCCTGTTCGAGCGTCATTATAACCACTCAAGCCTCGGCTTGGTCTTGGGGTTCGCGGTCTCGCGTCCCTTAAAATCAGTGGCGGTGCCGTCTGGCTCTAAGCGTAGTAATTCTCTCGCTATAGGGTCCCGGTGGTTACCTGCCAGAACCCCCCATATTTTACCGGTTGACCTCGGATCAGGTAGGGATACCCGCTGAACTTAA	Fungi	Ascomycota	Leotiomycetes	Helotiales				SH214265.07FU	/meliniomyces	FJ197016	285	2.66573e-115	1	293	0.98	0	0	0	0	0	0	0	0	0	0	0	0	0	0	0	0	0	0	0	0	0	0	0	0	0	0	0	0	0	0	0	0	0
FIN0736	CGAAATGCGATACGTAATGTGAATTGCAGAATTCAGTGAATCATCGAATCTTTGAACGCACCTTGCGCCCCTTGGCATTCCGAGGGGCACACCCGTTTGAGTGTCGTGAAATTCTCAAAATCCTTTTCTTTGATCGGAATAGGACTTTTGGACTTGGAGGTTCAATGCTCGCTTTCGCCTTTGAAAGCGAGCTCCTCTCAAATGAATCAGTGGGGTCCGCTTTGCTGGTCCTTGACGTGATAAGATGCTTCTACGTTTTGGATTTGGCATCGTTTTCTCCGCTCCTAACCGTCCCCATGGGACAACGATGGTGCTTCGGTCGTCGCCATCTATGGCGGGGAGGCTGAACCCACAAAGAACCTTGACCTCAAATCGGGTGAGACTACCCGCTGAACTTAA	Fungi	Basidiomycota	Agaricomycetes	Russulales	Russulaceae	Russula			/russula-lactarius	LC013779	393	5.61825e-163	1	399	0.99	0	0	0	0	0	0	0	0	0	0	0	0	0	0	0	0	0	0	0	0	0	0	0	0	0	0	0	0	0	3	0	0	0
FIN0738	CGAAATGCGATAAGTAATGTGAATTGCAGAATTCAGTGAATCATCGAATCTTTGAACGCACCTTGCGCTCCTTGGTATTCCGAGGAGCATGCCTGTTTGAGTGTCATTAATATTATATATCAAACCCTCTTTTGTTGAGTGGTTTGGATGTGGGGTTGCTGGCCTCTTGAAGGGGTCAGCTTCCCTGAAATGCATTAGCAGAACAGCCTGTTCGTTCCATTGGTGTGATAACTATCTACGCTATTGAATGATGAAGGCAAGTTCAGCTTTCTAACCGTCTTTGGACAATTTATCATCTATATGCGACCTCAAATCAGGTAGGACTACCCGCTGAACTTAA	Fungi	Basidiomycota	Agaricomycetes	Agaricales	Cortinariaceae	Cortinarius		SH197812.07FU	/cortinarius	GU289418	338	1.06724e-138	1	340	0.99	3	0	0	0	0	0	0	0	0	0	0	0	0	0	0	0	0	0	0	0	0	0	0	0	0	0	0	28	0	0	0	0	0
FIN0741	CGAAATGCGATAAGTAATGTGAATTGCAGAATTCAGTGAATCATCGAATCTTTGAACGCATCTTGCGCTCCTTGGTATTCCGAGGAGCATGCCTGTTTGAGTGTCATTAATATATCAACCCTCTTCAGCTTTGTGCATGTCGAGTGTTGGATGTGGGGGTTTTTTTTTGCTGGACTCTCTCCTTGAGAGGTCAGCTCCCCTAAAATACATTAGCAAAACAATTTGTTTACTGCTCATTGGTGTGATAACTATCTACGCTATTGACAGTCAAGCACAGCTTTGCTTCTAACAGTCCATTGACTTGGACAAACCTTTATCAATGTGACCTCAAATCAGGTAGGATTACCCGCTGAACTTAA	Fungi	Basidiomycota	Agaricomycetes	Agaricales	Cortinariaceae	Cortinarius			/cortinarius	KM402908	346	3.26395e-142	1	359	0.98	0	0	0	0	0	0	0	0	2	0	0	0	0	0	0	0	0	0	0	0	0	0	2	0	0	0	0	0	0	0	0	0	0
FIN0743	CGAAATGCGATAAGTAATGTGAATTGCAGAATTCAGTGAATCATCGAATCTTTGAACGCACCTTGCGCTCCTTGGTATTCCGAGGAGCATGCCTGTTTGAGTGTCATTAATATAATCAACCTTCAACTTGTTTGAGTGGTTTGGATGTGGGGGTTTGCTGGCCTTTCAAAAGGTTTCAGCTCCTCTGAAATGCATTAGCAGAACAAACCTTGTTCATTGGTGTGATAACTATCTACGCTTATGAATGTGAGGGGCAGTTCAGCTTTCTAATCGTCTTTGGACAATTCATCATTAATGTGACCTCAAATCAGGTAGGACTACCCGCTGAACTTAA	Fungi	Basidiomycota	Agaricomycetes	Agaricales	Cortinariaceae			SH188473.07FU	/cortinarius	KC876298	334	6.173e-137	1	334	1	7	0	0	0	75	0	5	0	0	0	2	0	0	0	0	0	0	0	0	0	0	0	0	0	0	0	0	0	0	0	0	0	0
FIN0744	CGAAATGCGATACGTAATGTGAATTGCAGAATTCAGTGAATCATCGAATCTTTGAACGCACCTTGCGCCCCTTGGCATTCCGAGGGGCACACCCGTTTGAGTGTCGTGAAATTCTCAAAACCCTTTCTTTTGGTCATTTTCGACCGCGGAAAGGATTTTGGACTTGGAGGCCTTTTGCTGGTTTCACCTTGAAGCGAGCTCCTCCCAAATGTATTAGTGGGGTCTGCATTGTCGGTCCTTGGCGTGATAAGTTGCTTCTACGTCTTGGATTTTGGCGCTGTACACCTGCTTCTAACCGTCTCATTGACAACGATGGTGTTCCGGTCGCCACCGATTTTTCGGTGGGAGGCTTGACCCACGAAACAAACCTTGACCTCAAATCGGGTGAGACTACCCGCT…	Fungi	Basidiomycota	Agaricomycetes	Russulales	Russulaceae	Russula			/russula-lactarius	AJ534937	404	7.71238e-168	1	407	0.99	0	0	0	0	0	2	0	3	12	43	3	2	0	7	3	2	10	0	111	0	0	0	0	15	0	7	7	0	0	0	0	0	0
FIN0749	CGAAATGCGATAAGTAATGTGAATTGCGGAATTCAGTGAATCATCGAATCTTTGAACGCACATTGCGCCCCTTGGTATTCCGAGGGGCATGCCTGTTCGAGCGTCATTATAACCACTCAAGCCTCGGCTTGGTCTTGGGGTTCGCGGTCTCGCGGCCCTTAAAATCAGTGGCGGTGCCGTCTGGCTCTAAGCGTAGTAATTCTCTCGCTATAGGGTCCCGGTGGTTACCTGCCAGAACCCCCCATTTTTTACGGTTGACCTCGGATCAGGTAGGGATACCCGCTGAACTTAA	Fungi	Ascomycota	Leotiomycetes	Helotiales	Helotiaceae	Meliniomyces		SH214265.07FU	/meliniomyces	FJ197016	287	3.45088e-116	1	292	0.99	0	0	0	0	0	0	0	0	0	0	0	3	0	0	0	0	0	0	0	0	7	0	0	6	0	0	0	0	0	0	0	0	0
FIN0751	CGAAATGCGATAAGTAATGCGAATTGCAGAATTCCGTGAGTCATCGAATCTTTGAACGCACATTGCGCCCCCCGGCTTCCCGGGGGGCATGCCTGTCCGAGCGTCATTGCCATCCCCTCAAGCTCTGCTTGGCTTGTTGGGCCAGCGTCCGCCTGCGGCTCCTGTCGCGGGGGGACGGGCCCGAAAGGCAGTGGCGGCCCCTGGAGACTTGGTCCTTTGGGCGGTGATGCATGGGTCTCTTCATCCACTGTCCCGTTGGCCACGCCCCGGGAGTCTGTCGAACGATTGGTCTTCCCCCTTTAGGTTGACCTCGGATGAGGTAGGGATACCCGCTGAACTTAA	Fungi	Ascomycota	Eurotiomycetes	Eurotiales	Elaphomycetaceae	Elaphomyces	Elaphomyces_muricatus	SH190236.07FU	/elaphomyces	UDB017328	340	1.39792e-139	1	342	0.99	0	0	0	0	0	3	0	57	0	13	114	0	0	15	2	91	7	3	41	0	0	4	0	0	0	0	88	0	0	0	0	0	0
FIN0764	CGAAATGCGATAAGTAATGTGAATTGCAGAATTCAGTGAATCATCGAATCTTTGAACGCACCTTGCGCCCCTTGGCTATTCCGAGGGGCATGCCTGTTTGAGTATCATGAACACCTCAACTCTCATGGTTCACCATGATGAGCTTGGACTCTGGGGGTTTTGCTGGCCTGCGGTCGGCTCCCCTCAAATGAATCAGCCTCCCAGTGTTTGGTGGCATCACGGGTGTGATAAATATCTACGCTCGCGGTTGTCTGCCATGTAACCTTTTGTGACAAAGGTTCGCTGGAGCTCACAGATGTCTCTCCTCGGCGAGGACAGCTTTTTTGAACGTTCGATCTCAAATCAGGTAGGACTACCCGCTGAACTTAA	Fungi	Basidiomycota	Agaricomycetes	Thelephorales	Thelephoraceae			SH184509.07FU	/tomentella-thelephora	KC412553	367	1.68201e-151	1	369	0.99	0	0	0	0	0	0	0	0	0	0	0	0	0	0	0	0	0	0	0	0	0	0	0	0	0	0	0	0	0	0	0	0	0
FIN0765	CGAAATGCGATAAGTAATGTGAATTGCAGAATTCAGTGAATCATCGAATCTTTGAACGCACATTGCGCCTCCTGGTATTCCGGGAGGCATGCCTGTTCGAGCGTCATTAAATACCACTCAAGCTCTTCTGCTTGGTCATGGAAGAAGAGTATGCTTGCATCCTCTCTTCTGAAATCGAATGGCGGACTGCCTCATGTGCCTCGCGTAGTAAGTTCATCTTTTCGCTTGGAGTGTGAGATAGTCTCGCCATCAACCCCCATACTTCTAAGGTTGACCTCGGATCAGGTAGGGATACCCGCTGAACTTAA	Fungi	Ascomycota	Pezizomycetes	Pezizales	Pyronemataceae			SH211927.07FU	/wilcoxina	HM146894	306	1.41624e-124	1	308	0.99	0	0	0	0	0	0	0	0	0	0	0	0	0	0	0	0	0	0	0	0	0	0	0	0	0	0	0	0	0	0	0	0	0
FIN0766	CGAAATGCGATAAGTAATGTGAATTGCAGAATTCAGTGAATCATCGAATCTTTGAACGCACCTTGCGCCCCTTGGCTATTCCGAGGGGCATGCCTGTTTGAGTATCATGAACACCTCAACTCTCATGGTTCGCCATGATGAGCTTGGACTCTGGGGGTTTTGCTGGCCTGTGGTCGGCTCCTCTCAAATGAATCAGCCTCCCAGTGTTTGGTGGCATCACGGGTGTGATAAATATCTACGCTCGCGGTTGTCTGCCAGGTAACCTTTGGTGACAAAGGTTCGCTGGAGCTCACAGATGTCTCTCCTCGGCGAGGACAGCTTTTTTGAACGTTCGATCTCAAATCAGGTAGGACTACCCGCTGAACTTAA	Fungi	Basidiomycota	Agaricomycetes	Thelephorales	Thelephoraceae	Tomentella		SH184509.07FU	/tomentella-thelephora	HM189978	367	1.68201e-151	1	369	0.99	0	0	0	0	0	0	0	0	0	0	0	0	0	0	0	0	0	0	0	0	0	0	0	0	0	0	0	0	0	0	0	0	0
FIN0768	CGAAATGCGATAAGTAATGTGAATTGCAGATTTTCAGTGAATCATCGAATCTTTGAACGCACCTTGCGCTCCTTGGTATTCCGAGGAGCATGCCTGTTTGAGTGTCATTAAATCCTCAACCCCAGCGGTTTGTTGGGGCTTGGACTTGGAGCGTGCTGGCGAAGGTCGGCTCCTCTTTAAATGCATCAGCGGAAAAACGAACTTTTCCCTTCAGCGTGATAATCCTGTTGCGCTGTGGTGGGTCAAGGTCCCGCTCACAATCGTCCTCGGACAAAAGACACATCTGTTTTGACCTCAGATCAGGTAGGACTACCCGCTGAACTTAA	Fungi	Basidiomycota	Agaricomycetes	Atheliales				SH182083.07FU	/amphinema-tylospora	EF521223	324	1.61079e-132	1	326	0.99	0	0	0	0	0	0	0	0	0	0	0	4	0	0	0	0	0	0	0	0	2	0	0	0	0	0	0	0	0	0	0	0	0
FIN0770	CGAAATGCGATACGTAATGTGAATTGCAGAATTCAGTGAATCATCGAATCTTTGAACGCACCTTGCGCCCCTTGGTATTCCGAGGGGCACACCCGTTTGAGTGTCGTGAAAATCTCAACCTCCTCGGTTTCTTCTGGACACCGAAGGAGGCTTGGACTTTGGAGGCCTTTGCTGGCGTCTCTCGCCAGCTCCTCTCAAATGAATTAGCGGGGTCCTCTTTGCCGATCCTCGACGTGTGATAAGATGTTTCCATGTCTTGGTTTCTGGCTCTGTTGCTTTTGGGACCCGCTTCTAACCGTCTCAACCCGAGACAATGTTTGAGCGCGTCTCCCTTCTCGGGAAACGCCCTCAAGCCCACGAACCCTTGACCTCAAATCGGGTGAGACTACCCGCTGAACT…	Fungi	Basidiomycota	Agaricomycetes	Russulales	Russulaceae	Lactarius			/russula-lactarius	KJ008843	402	5.84381e-167	1	402	1	15	0	0	42	10	0	5	0	2	0	0	0	0	0	0	0	0	0	2	0	0	0	0	6	0	0	0	0	0	0	0	0	0
FIN0776	CGAAATGCGATAAGTAATGTGAATTGCAGATTTTCAGTGAATCATCGAATCTTTGAACGCACCTTGCGCTCCTTGGTATTCCGAGGAGCATGCCTGTTTGAGTGTCATTAAATTCTCAACTCCGATCGATTTGTTTCGACTTCGGGGCTTGGATTTGGAGCGTGCTGGCGTCGGTCGGCTCCTCTTAAATGCATCAGCGGAATCTAACGTTCCGGACGTCAGTGTGATAATCACGTTGCGCTGTCTTTCGGTCCGAAAAGCCCGCTCACAATGGTCTTCGGACAACTTCATATCAAATTTGACCTCAAATCAGGTAGGACTACCCGCTGAACTTAA	Fungi	Basidiomycota	Agaricomycetes	Atheliales	Atheliaceae	Piloderma		SH203891.07FU	/piloderma	DQ469291	333	1.72476e-136	1	336	0.99	0	0	0	0	0	0	0	0	0	0	0	0	0	0	0	0	0	0	0	0	0	0	0	0	0	0	0	0	0	0	3	0	0
FIN0777	CGAATTGCGATAAGTAATGTGAATTGCAGATTTTCAGTGAATCATCGAATCTTTGAACGCACCTTGCGCTCCTTGGTATTCCGAGGAGCATGCCTGTTTGAGTGTCATTGAATTCTCAACCATGTCTCGATCGACTTCGAGGCATGGCTTGGAGTTTGGGAGTTGCTGGCGTCAAGTCAGCTCTTCTGAAATACATTAGCGATGGACGAGCATGTCCTGATGTGCACGGCCTACCGACGTGATAATGATCGTCGTGGCTGGAGCGTTCGGACGTCGCATCTTCATGGTCTGTTTCGCTTCCAATCGAGAGTACCCTTCGAACGCTTGACCTCAAATCAGGTAGGACTACCCGCTGAACTTAA	Fungi	Basidiomycota	Agaricomycetes	Boletales	Boletaceae	Tylopilus		SH217443.07FU	/boletus	HM146886	362	2.69471e-149	1	362	1	3	0	0	0	0	13	0	0	0	0	0	0	9	0	0	0	0	0	0	0	0	0	0	0	0	0	0	0	0	0	0	0	0
FIN0781	CGAAATGCGATAAGTAATGTGAATTGCAGAATTCAGTGAATCATCGAATCTTTGAACGCACCTTGCGCTCCTTGGTATTCCGAGGAGCATGCCTGTTTGAGTGTCATTAATATATATCAACCCTCTTCTCTTGTTGAGTGGTTTGGATGTGGGGGGTTTGCTTTGCTGGCCTCTTTTTGAGAGGTTCAGCTCCCCTGAAATGCATTAGCAGAACGACCTGTTCATTGGTGTGATAAACTATCTACGCTATTGAACGTGAGGCAGTTCAGCTTCCTAACAGTCCTCTGGACAAATTTATCATTTAATGTGACCTCAAATCAGGTAGGACTACCCGCTGAACTTAA	Fungi	Basidiomycota	Agaricomycetes	Agaricales	Cortinariaceae	Cortinarius			/cortinarius	KP013188	344	2.38078e-141	1	344	1	0	0	0	0	0	0	0	0	0	0	0	0	0	0	0	0	0	0	0	0	0	0	0	0	0	0	0	0	0	0	0	0	0
FIN0782	CGAAATGCGATAAGTAATGTGAATTGCAGAATTCAGTGAATCATCGAATCTTTGAACGCACCTTGCGCTCCTTGGTATTCCGAGGAGCATGCCTGTTTGAGTGTCATTAATATATCAACCTCTTCAGCTTTTGCTTGTTGAGTGTTGGATGTGGGGGCTTTTTGCTGGTCTTTTTAAAGAAGTCAGCTCCCCTAAAATTTATTAGCGGAACAATTTGTTGACCGTTCATTGGTGTGATAATTATCTACGCTATTAACGTGAGGCAGTTCAGCTTCTAACAGTCCATTGACTTGGACAGTTTTTCATTAATGTGACCTCAAATCAGGTAGGACTACCCGCTGAACTTAA	Fungi	Basidiomycota	Agaricomycetes	Agaricales	Cortinariaceae	Cortinarius	Cortinarius_tabularis	SH196666.07FU	/cortinarius	UDB018663	348	4.08364e-143	1	348	1	0	0	0	0	0	0	0	0	0	0	0	0	0	0	0	0	0	0	0	0	0	0	0	0	0	0	0	0	0	0	0	0	0
FIN0789	CGAAATGCGATAAGTAATGTGAATTGCAGAATTCAGTGAATCATCGAATCTTTGAACGCACCTTGCGCTCCTTGGTATTCCGAGGAGCATGCCTGTTTGAGTGTCATTAATGTATATCAACCCACTCTTGTTGAGTGGTTTGGATGTGGAGGGTTTTGCTGGCTGCTTAAAAGGTGCCAGCTCCTCTGAAATGCATTAGTGGAACAACCTGTCCATTCATTGGTGTGATAACTATCTACGCTGTTGAATGTGAGGCAGTTCAGCTATCTAACAGTCCTTGGACAAACTTATCATTTAATGTGACCTCAAATCAGGTAGGACTACCCGCTGAACTTAA	Fungi	Basidiomycota	Agaricomycetes	Agaricales	Cortinariaceae	Cortinarius			/cortinarius	AJ236075	335	2.25106e-137	1	337	0.99	0	0	0	0	0	16	0	0	0	0	0	0	0	0	87	8	41	36	0	0	0	61	0	5	13	50	2	0	0	0	0	0	0
FIN0791	CGAAATGCGATAAGTAATGTGAATTGCAGAATTCAGTGAATCATCGAATCTTTGAACGCACATTGCGCCCTGTGGTATTCCGCAGGGCATGCCTGTTCGAGCGTCATTATAACCACTCAAGCCTCGGCTTGGTCTTGGGGTTCGCGGTCCCGCGGCCCTTAAAATCAGTGGCGGTGCCGTCTGGCTCTAAGCGTAGTAATTCTCTCGCTATAGGGTCCCGGCGGTTACCTGCCAGAACCCCCCATTTTTTACGGTTGACCTCGGATCAGGTAGGGATACCCGCTGAACTTAA	Fungi	Ascomycota	Leotiomycetes	Helotiales				SH214265.07FU	/meliniomyces	DQ273323	280	4.35304e-113	1	292	0.97	0	0	0	0	0	0	0	0	0	0	0	0	0	0	0	0	0	0	0	0	0	0	0	0	0	0	0	0	0	0	0	4	0
FIN0792	CGAAATGCGATACGTAATGTAAATTGCAGAATTCAGTGAATCATCGAATCTTTGAACGCACCTTGCGCCCCTTGGTATTCCGAGGGGCACACCCGTTTGAGTGTCGTGAATATCTCAACCTTCTCGGTTTCTTCTGGATGCCGAAGGAGGCTTGGACTTTGGAGGCCTCTGCTGGCATCTTTTGAAGGCCAGCTCCTCTCAAATGAATTAGCGGGGTCCTCTTTGCCAACCCTCGACATGTGATAAGATGTTTCCATGTCTTGGTTTATGGCTCTGTTGCTTTTGGGACCCGCTTCTAATCGTCTCAATGACAACGTTTGAGAGCGTCTCCCTTCTCGGGAAACCCTCTCGAACCCACGAACCCTTGACCTCAAATCGGGTGAGACTACCCGCTGAACT…	Fungi	Basidiomycota	Agaricomycetes	Russulales	Russulaceae	Lactarius			/russula-lactarius	AJ534935	400	4.49424e-166	1	402	0.99	0	33	0	0	0	0	33	0	0	0	0	0	0	0	0	0	0	0	0	0	0	0	0	0	0	0	0	0	0	0	0	0	0
FIN0795	CGAAATGCGATAAGTAATGCAAATTGCAGAATTCAGTGAGTCATCGAATCTTTGAACGCACATTGCGCCCCTTGGTATCCCGAGGGGCATGCCTGTTCGAGCGTCATTTCACCACTCAAGCCTGGCTTGGTGTTGGGCGACGTCCCCTTTGGGGACGCGCCTCGAAACGCTCGGCGGCGTGGCACCGGCTTTAAGCGTAGCAGAATCTTTCGCTTTGAAAGTCGGGGCCCCGTCTGCCGGAAGACCTACTCGCAAGGTTGACCTCGGATCAGGCAGGGATACCCGCTGAACTTAA	Fungi	Ascomycota	Dothideomycetes	Hysteriales	Gloniaceae	Cenococcum	Cenococcum_geophilum	SH199612.07FU	/cenococcum	AY394919	287	3.49689e-116	1	295	0.98	0	0	0	0	0	0	0	0	0	0	0	0	0	0	0	0	0	0	0	0	0	0	4	0	0	0	0	0	0	2	5	0	0
FIN0797	CGAAATGCGATACGTAATGTGAATTGCAGAATTCAGTGAATCATCGAATCTTTGAACGCACCTTGCGCCCCTTGGTATTCCGAGGGGCACACCCGTTTGAGTGTCGTGAAAATCTCAACCTTCTCGGTTTCTTCTGGATGCCGAAGGAGGCTTGGACTTTGGAGGCCTTTGCTGGCGTCTCTCGCCAGCTCCTCTCAAATGAATTAGCGGGGTCCTCTTTGCCGATCCTCGACATGTGATAAGATGTTTCCATGTCTTGGTTTCTGGCTCTGTTGCCTTTGGGACCCGCTTCCAACCGTCTCAACGACGATTGTTTGTGAGCGCGTCTCCCTCCTCGGGAAACACACTCTCAAACCCCACGAACCCTTGACCTCAAATCGGGTGAGACTACCCGCTGAA…	Fungi	Basidiomycota	Agaricomycetes	Russulales	Russulaceae	Lactarius		SH176407.07FU	/russula-lactarius	JQ888183	404	7.64413e-168	1	404	1	0	0	0	0	0	0	0	0	0	0	0	0	0	0	0	0	0	0	0	0	0	0	0	0	0	0	0	0	0	0	36	0	0
FIN0798	CGAAATGCGATAAGTAATGTGAATTGCAGAATTCAGTGAATCATCGAATCTTTGAACGCACATTGCGCCCCTTGGTATTCCGAGGGGCATGCCTGTTCGAGCGTCATTATAACCACTCAAGCCTCGGCTTGGTCTTGGGGTTCGCGGTATCGCGGCCCTTAAAATCAGTGGCGGTGCCGTCTGGCTCTAAGCGTAGTAATTCTCTCGCTATAGGGTCCCGGCGGTTACCTGCCAGAACCCCCCCATTTTTTTTTACGGTTGACCTCGGATCAGGTAGGGATACCCGCTGAACTTAA	Fungi	Ascomycota	Leotiomycetes	Helotiales				SH214265.07FU	/meliniomyces	HM164657	296	3.62042e-120	1	296	1	0	0	0	9	0	14	0	0	0	0	0	2	0	0	0	0	24	0	0	0	2	0	0	50	0	0	0	0	0	0	0	0	0
FIN0800	CGAAATGCGATAAGTAATGTGAATTGCAGAATTCAGTGAATCATCGAATCTTTGAACGCACCTTGCGCTCCTTGGTATTCCGAGGAGCATGCCTGTTTGAGTGTCATTAATATATCAACCTCTTCAGCTTTTGCTTGTTTGAGTGTTGGATGTGGGGGTGTCCTTTGTTGGCTTCTATATGAAGTCAGCTCCCCTCAAATGTATTAGCAGAATAATTTGTTAATCCTGTTCATTGGTGTGATAATTATCTACGCTATTGACAGGGAAAGCAGTTCAGCTTCTAATAGTCCATTGACTTGGACAAAATTTTCATTAATGTGACCTCAAATCAGGTAGGACTACCCGCTGAACTTAA	Fungi	Basidiomycota	Agaricomycetes	Agaricales	Cortinariaceae	Cortinarius		SH222390.07FU	/cortinarius	EU057093	353	2.55193e-145	1	355	0.99	0	0	0	0	0	0	0	0	0	0	0	0	0	0	0	0	0	0	0	0	0	0	0	0	0	0	0	0	0	0	0	0	0
FIN0803	CGAAATGCGATAAGTAATGTGAATTGCAGAATTCAGTGAATCATCGAATCTTTGAACGCACCTTGCGCTCCTTGGTATTCCGAGGAGCATGCCTGTTTGAGTGTCATGAAATCATCAACTACGTTCAGCATTATTGATGTTGAAAGTGAAGTTGGAGTTGGAGGATAATTGCTGGCGTGACCTTAAGTGGTTGCTTGTTGGCTCCTCTTGAATGCATGAGCTCTTCTAATAGATCATGTCTTAGTGACACTAATGTGATAATTATCTATGTTAGATGTGAAAAGCTATGAGTAGAGTGACTTTCAATGTATGAAGGGAGCTCCTATGGAAGAGAAGATTGTCTCGGAAATTTTTTTGAGATGATATTTGACACATCTGACCTCAAATCAGGTAGGACTA…	Fungi	Basidiomycota	Agaricomycetes	Thelephorales				SH182255.07FU	/pseudotomentella	HQ850127	310	3.42738e-126	1	413	0.89	0	0	0	0	0	0	0	0	0	0	0	0	0	0	0	0	0	0	0	0	0	0	0	0	0	0	0	0	0	0	0	0	0
FIN0804	CGAAATGCGATAAGTAATGTGAATTGCAGATTTTCAGTGAATCATCGAATCTTTGAACGCACCTTGCGCTCCTTGGTATTCCGAGGAGCATGCCTGTTTGAGTGTCATTAAATTCTCAAACTCTGATTGATTTTGTTTTTGATCAGAGCTTTGGATTTGGAGCGTGCTGGCGTCAGTCGGCTCCTCTTGAATGCATCAGCGGAATCCCCATTCATTTCGGACGTCAGTGTGATAATCATGTTGCGCTGTCTCTTGCCGATCTTGAAAGCCCGCTCACAATGGTCTTCGGACAAACCTCACATATCAAATTTGACCTCAAATCAGGTAGGACTACCCGCTGAACTTAA	Fungi	Basidiomycota	Agaricomycetes	Atheliales	Atheliaceae	Piloderma		SH208788.07FU	/piloderma	AB831864	345	8.6783e-142	1	347	0.99	0	0	0	0	0	0	0	0	0	0	0	0	0	0	0	0	0	0	0	0	0	0	0	0	0	0	0	0	0	0	0	0	0
FIN0811	CGAAATGCGATAAGTAATGTGAATTGCAGAATTCAGTGAATCATCGAATCTTTGAACGCACCTTGCGCTCCTTGGTATTCTGAGGAGCATGCCTGTTTGAGTGTCATGAAATTCTCAACTGCTTCAACTTTTGTGGTTGAAGTGAAGTTGGACTTGGAGGAATCATTGCTGGCATGACCTTTTAGGTTGCTTGTTAGCTCCTCTTAAATGGATGAACTTTCCATTTACAAAGTAACATCAATGTGATAATTATCTACGTTGGATGAGTTTGTACAAGGAAAGGTATATCTTGGAGTTCAAATCCTTGATGAAACAAATGACAAATTTGACCTCAAATCAGGTAGGACTACCCGCTGAACTTAA	Fungi	Basidiomycota	Agaricomycetes	Thelephorales	Thelephoraceae	Pseudotomentella			/pseudotomentella	JN570497	361	7.49837e-149	1	363	0.99	0	0	0	0	0	0	0	0	0	0	0	0	0	0	0	0	0	0	0	0	0	0	0	0	0	0	0	0	0	0	0	0	0
FIN0812	CGAAATGCGATAAGTAATGTGAATTGCAGAATTCAGTGAATCATCGAATCTTTGAACGCACCTTGCGCTCCTTGGTATTCCGAGGAGCATGCCTGTTTGAGTGTCATTAATATATATCAACCTTCTCATTTATGAGTGGTTTGGATGTGGGGGTTTGCTGGCCTCTTAAATGAGTTCAGCTTCTCTGAAATGCATTAGCAGGACAACCTTGTTCATTGGCGTGATAACTATCTATGCTATTGAATGTGAGGGACAGTTCAGCTTTCTAACAGTCCTTGGACAACTTATCATTAATGTGACCTCAAATCAGGTAGGACTACCCGCTGAACTTAA	Fungi	Basidiomycota	Agaricomycetes	Agaricales	Cortinariaceae	Cortinarius		SH188479.07FU	/cortinarius	AY669688	331	1.3116e-135	1	333	0.99	0	0	0	0	0	0	0	0	0	0	0	0	0	0	0	0	0	0	0	0	0	0	0	0	0	0	0	0	0	0	0	0	0
FIN0813	CGAAATGCGATAAGTAATGTGAATTGCAGAATTCAGTGAATCATCGAATCTTTGAACGCACCTTGCGCTCCTTGGTATTCCGAGGAGCATGCCTGTTTGAGTGTCATTAATATATATATCAAACCTTCTCTTTGTTGAGCGGTTTTGGATGTGGGGGTTTGCTGGCCTCTTAAAAAGGTTCAGCTCCTCTGAAATGCATTAGCAGAACAAACCTGTTCATTGGTGTGATAACTATCTACGCTATTGAATGTAAGGGGCAGTTCAGCTCTCTAATGGTCCTCGGACAATTCATCATTAATGTGACCTCAAATCAGGTAGGACTACCCGCTGAACTTAA	Fungi	Basidiomycota	Agaricomycetes	Agaricales	Cortinariaceae	Cortinarius			/cortinarius	HQ433145	337	2.92702e-138	1	337	1	0	0	0	2	0	0	0	0	0	0	0	0	0	0	0	3	0	0	0	0	0	0	0	0	0	0	0	0	0	0	0	0	0
FIN0816	CGAAATGCGATAAGTAATGTGAATTGCAGAATTCAGTGAATCATCGAATCTTTGAACGCACCTTGCGCCCTTTGGCTATTCTGAAGGGCATGCCTGTTTGAGTATCATGAACACCTCAACTCCTCATGGTTTGCCATGATGAGCTTGGACTTTGGGGGTCTTGCTGGCCTATGGTTGGCTCCTCTCAAATGGATCAGCTTGCCAGTGTTTGGTGGCATCACAGGTGTGATAAATATCTACGCTTGTGGTTTCCACCATATAGCCTTCAGCGATGAAGGCTCTCTGGAGCTCACAAATGTCCCTCCTCAGCGAGGACAGCTTTTGAACATTTGATCTCAAATCAGGTAGGATTACCCGCTGAACTTAA	Fungi	Basidiomycota	Agaricomycetes	Thelephorales	Thelephoraceae	Tomentella		SH184514.07FU	/tomentella-thelephora	JN544505	367	1.67084e-151	1	367	1	0	0	0	0	0	0	0	0	0	0	0	0	0	0	0	0	0	0	0	0	0	0	0	0	0	0	0	0	0	0	0	0	0
FIN0821	CGCAATGCGATAAGTAATGCGAATTGCAGAATTCCGTGAGTCATCGAATCTTTGAACGCACATTGCGCCCCCCGGCTTCCCGGGGGGCATGCCTGTCCGAGCGTCATTGCCATCCCCTCAAGCTCTGCTTGGCTTGTTGGGCCAGCGTCCGCCTGCGGCTCCTGTCGCGGGGGGACGGGCCCGAAAGGCAGTGGCGGCCCCTGGAGACTTGGTCCTTTGGGCGGTGATGCATGGGTCTCTTCATCCACTGTCCCGTTGGCCACGCCCCGGGAGTCTGTCGAACGATTGGTCTTCCCCCTTTAGGTTGACCTCGGATCAGGTAGGGATACCCGCTGAACTTAA	Fungi	Ascomycota	Eurotiomycetes	Eurotiales	Elaphomycetaceae	Elaphomyces	Elaphomyces_muricatus	SH190236.07FU	/elaphomyces	UDB017328	340	1.39792e-139	1	342	0.99	0	0	0	0	0	7	0	32	2	6	55	0	0	2	0	61	6	0	14	0	0	2	0	0	0	0	45	0	0	0	0	0	0
FIN0826	CGAAATGCGATAAGTAATGTGAATTGCAGAATTCAGTGAATCATCGAATCTTTGAACGCACCTTGCGCTCCTTGGTATTCCGAGGAGCATGCCTGTTTGAGTGTCATTAAATTCTCAACCTTCCATGTTTTATTAGCATGGTTAGGCTTGGATGTGGGGGTTGCGGGCTTCATCAATGATGTCAGCTCTCCTTAAATGCATTAGCGGAACTTTTGTGGACCGTCTATTGGTGTGATAATTATCTACGCCGTGGATGTGATGCAGCTTTATGAAGTTCAGCTTCTAACCGTCCATTGACTTGGACAATTTTGACAATTTGACCTCAAATCAGGTAGGACTACCCGCTGAACTTAA	Fungi	Basidiomycota	Agaricomycetes	Agaricales				SH220961.07FU	/laccaria	UDB002578	352	7.05235e-145	1	354	0.99	0	0	0	0	0	4	0	358	0	0	0	0	0	0	0	0	0	0	0	0	0	0	0	0	0	0	0	0	0	0	0	0	0
FIN0827	CGAAATGCGATAAGTAATGTGAATTGCAGAATTCAGTGAATCATCGAATCTTTGAACGCACCTTGCGCCCTTTGGTATTCCGAAGGGCATGCCTGTTTGAGTGTCATTAAATTCTCAACCCCAGCGGTTCGTTGGGGCTTGGACTTGGAGCGTGCTGGCGAAGGTCGGCTCCTCTTTAAATGCATCAGCGGAAAAACGAACTTTCCCTTCAGCGTGATAATCCTGTTGCGCTGTGGTGGGTCAAGGTCCCGCTCACAATCGTCCTCGGACAAAAGACACATCTGTTTTGACCTCAGATCAGGTAGGACTACCCGCTGAACTTAA	Fungi	Basidiomycota	Agaricomycetes	Atheliales	Atheliaceae	Amphinema		SH182081.07FU	/amphinema-tylospora	JN943911	309	7.05284e-126	1	324	0.97	0	0	0	0	0	0	0	0	0	0	0	0	0	0	0	2	0	0	0	0	19	0	2	0	0	0	0	0	0	0	0	0	0
FIN0832	CGAAATGCGATAAGTAATGTGAATTGCAGAATTCAGTGAATCATCGAATCTTTGAACGCACATTGCGCCCCTTGGTATCCCGAGGGGCATGCCTGTTCGAGCGTCATTTCACCACTCAAGCCTGGCTTGGTGTTGGGCGACGTCCCCTTTGGGGACGCGCCTCGAAACGCTCGGCGGCGTGGCACCGGCTTTAAGCGTAGCAGAATCTTTCGCTTCGAAAGTCGGGGCCCCGTCTGCCGGAAGACCTACTCGCAAGGTTGACCTCGGATCAGGCAGGGATACCCGCTGAACTTAA	Fungi	Ascomycota	Dothideomycetes	Hysteriales	Gloniaceae	Cenococcum	Cenococcum_geophilum	SH199612.07FU	/cenococcum	AY394919	291	5.91236e-118	1	295	0.99	0	0	0	0	0	2	0	0	2	0	0	0	0	0	0	0	0	0	0	0	27	6	56	2	0	4	0	0	0	0	0	0	0
FIN0844	CGAAATGCGATACGTAATGTGAATTGCAGAATTCAGTGAATCATCGAATCTTTGAACGCACATTGCGCCCCTTGGTATTCCGAGGGGCATGCCTGTTCGAGCGTCATTATAACCACTCAAGCCTCGGCTTGGTCTTGGGGTTCGCGGTCTCGCGGCCCTTAAAATCAGTGGCGGTGCCGTCTGGCTCTAAGCGTAGTAATTCTCTCGCTATAGGGTCCAGGTGACCACCTGCCAGAACCCCCCCATTCTTTACGGTTGACCTCGGATCAGGTAGGGATACCCGCTGAACTTAA	Fungi	Ascomycota	Leotiomycetes	Helotiales				SH214265.07FU	/meliniomyces	HM164661	287	3.46622e-116	1	293	0.98	0	0	0	2	0	4	0	0	0	0	0	0	0	0	0	0	0	0	0	0	0	0	0	0	0	0	0	0	0	0	0	0	0
FIN0848	CGAAACGCGATAAGTAATGTGAATTGCAGAATTCAGTGAATCATCGAATCTTTGAACGCACCTTGCGCTCCTTGGTATTCCGAGGAGCATGCCTGTTTGAGTGTCATTAAATTAATCAAATTCTTTTTTTCTTTTAAAAAAGGGATTTGGATTTGGAGTGCTGCTGGCTTGTCAAAAGTCAGCTCCTCTTAAATACATTAGCGTGTACACTTTGTGGATAGGCTTTGGTTTGATAAAATATCTATGCCATTGCTGTGAAGCAAAAGTCAGCTTCTAATTGAGTTAGTTAACCAACTATCATTATCACTCTTGACCTCAAATCAGGTAGGACTACCCGCTGAACTTAA	Fungi	Basidiomycota	Agaricomycetes	Agaricales	Hygrophoraceae	Hygrophorus		SH192796.07FU	/hygrophorus	JF908076	343	6.67414e-141	1	347	0.99	0	0	0	0	0	0	0	0	0	0	0	0	0	0	0	0	0	0	0	0	0	0	0	0	0	0	0	0	10	0	0	0	0
FIN0850	CGAAATGCGATAAGTAATGTGAATTGCAGAATTCAGTGAATCATCGAATCTTTGAACGCACATTGCGCCCCTTGGTATTCCGAGGAGCATGCCTGTTTGAGTGTCATTAAATTCTCAACCCCAGCGGTTTGTTGGGGCTTGGACTTGGAGCGTGCTGGCGAAGGTCGGCTCCTCTTTAAATGCATCAGCGGAAAAACGAACTTTTCCCTTCAGCGTGATAATCCTGTTGCGCTGTGGTGGGTCAAGGTCCCGCTCACAATCGTCCTCGGACAAAAGACACATCTGTTTTGACCTCAGATCAGGTAGGACTACCCGCTGAACTTAA	Fungi	Basidiomycota	Agaricomycetes	Atheliales				SH182083.07FU	/amphinema-tylospora	EF521223	316	5.61299e-129	1	325	0.98	0	0	0	0	0	0	0	0	0	0	0	5	0	0	0	0	0	0	0	0	8	0	0	0	0	0	0	0	0	0	0	0	0
FIN0860	CGAATCGCGATAAGTAATGTGAATTGCAGATTTTCAGTGAATCATCGAATCTTTGAACGCACCTTGCGCCCCTTGGTATTCCGAGGGGCATGCCTGTTCGAGCGTCATTATAACCACTCAAGCCTCGGCTTGGTCTTGGGGTTCGCGGTCTCGCGGCCCTTAAAATCAGTGGCGGTGCCGTCTGGCTCTAAGCGTAGTAATGCTCTCGCTATAGGGTCCCGGTGGTTACCTGCCAGAACCCCCCATTTTTTACGGTTGACCTCGGATCAGGTAGGGATACCCGCTGAACTTAA	Fungi	Ascomycota	Leotiomycetes	Helotiales				SH214265.07FU	/meliniomyces	FJ197016	276	2.58607e-111	1	293	0.97	0	0	0	0	0	0	0	0	0	0	0	0	0	0	0	0	0	0	0	0	3	0	0	2	0	0	0	0	0	0	0	0	0
FIN0865	CGAAATGCGATAAGTAATGTGAATTGCAGAATTCAGTGAATCATCGAATCTTTGAACGCACATTGCGCCCCTTGGTATTCCGAGGGGCATGCCTGTTCGAGCGTCATTATAACCACTCAAGCCTCGGCTTGGTCTTGGGGTTCGCGGTCTCGCGGCCCTTAAAATCAGTGGCGGTGCCGTCTGGCTCTAAGCGTAGTAATTCTCTCGCTATAGGGTCCCGGCGGTGGCTTGCCAGAACCCCCCTATTTTTCTACGGTTGACCTCGGATCAGGTAGGGATACCCGCTGAACTTAA	Fungi	Ascomycota	Leotiomycetes	Helotiales	Helotiaceae	Meliniomyces		SH214265.07FU	/meliniomyces	JQ711936	282	5.71051e-114	1	294	0.98	0	0	0	0	0	0	0	2	0	0	6	0	0	0	0	0	0	0	0	0	0	0	0	0	0	0	0	0	0	0	0	0	0
FIN0868	CGAAATGCGATAAGTAGTGTGAATTGCAGAATTCAGTGAATCATCGAATCTTTGAACGCACATTGCGCCCCTTGGTATCCCGAGGGGCATGCCTGTTCGAGCGTCATTTCACCACTCAAGCCTGGCTTGGTGTTGGGCGACGTCCCCTTTGGGGACGCGCCTCGAAACGCTCGGCGGCGTGGCACCGGCTTTAAGCGTAGCAGAATCTTTCGCTTTGAAAGTCGGGGCCCCGTCTGCCGGAAGACCTACCCGCAAGGTTGACCTCGGATCAGGCAGGGATACCCGCTGAACTTAA	Fungi	Ascomycota	Dothideomycetes	Hysteriales	Gloniaceae	Cenococcum	Cenococcum_geophilum	SH199612.07FU	/cenococcum	AY394919	293	7.68776e-119	1	295	0.99	0	0	0	0	0	0	0	0	0	0	0	0	0	0	0	0	0	0	0	0	14	3	12	3	0	4	0	0	0	0	0	0	0
FIN0875	CGAAATGCGATAAGTAATGTGAATTGCAGATTTTCAGTGAATCATCGAATCTTTGAACGCACCTTGCGCCCCTTGGTATTCCGAGGGGCATGCCTGTTTGAGTGTCATTAAATCCTCAACCCCTCCGATTCGTTTCGGTGGGGATTGGACTTGGAGCGTGCTGGCGAAGGTCGGCTCCTCTTTAAATGCATCAGCGGAGAAAATGCCTTTTGCGCCTCTGGCCGTTCAGCGTGATAATGATGTTGCGCTGCGGTCGAGCTTAAGGTCCGCTTCCAAAGGTCCTCGGACAAATATAAATATACATATGACTTTTGACCTCAAATCAGGTAGGACTACCCGCTGAACTTAA	Fungi	Basidiomycota	Agaricomycetes	Atheliales	Atheliaceae	Tylospora		SH197766.07FU	/amphinema-tylospora	EF521240	332	5.01513e-136	1	349	0.98	0	0	0	0	58	2	0	0	0	0	0	0	0	0	0	0	0	0	0	0	0	0	0	0	0	0	0	0	0	0	0	0	0
FIN0877	CGAAATGCGATAAGTAATGCGAATTGCAGAATTCCGTGAGTCATCGAATCTTTGAACGCACATTGCGCCCCCCGGCTGCCCGGGGGGCATGCCTGTCCGAGCGTCATTGCCATCCCCTCAAGCTCCGCTTGGCTGGTTGGGCCCGACGTCCACCCGTGGCTTTGTGCCAGGGGGGACGGACCCGAAAGGCAGTGGCGGCTCCCGGAGGGTGGTCCCTTGGGGCGGTGATACATGGGTTGTCATCTTTCACCGCTCTGTTGGCCACGCTCCGGGGGTCTGTCGAACGATTTGGTCTTCCCCTTTAGGTTGACCTCGGATCAGGTAGGGATACCCGCTGAACTTAA	Fungi	Ascomycota	Eurotiomycetes	Eurotiales	Elaphomycetaceae	Elaphomyces		SH215736.07FU	/elaphomyces	KF359559	344	2.38078e-141	1	344	1	0	0	0	0	0	0	0	0	0	0	0	0	0	0	0	0	0	0	0	0	0	0	0	0	0	0	0	0	2	0	3	0	0
FIN0880	CGAAATGCGATAAGTAATGTGAATTGCAGAATTCAGTGAATCATCGAATCTTTGAACGCACCTTGCGCTCCTTGGTATTCCGAGGAGCATGCCTGTTTGAGTGTCATTAATATATATCAACCTTCTCATTTCTGAGTGGTTTGGATGTGGGGGTTTGCTGGCCTCTTAAAATGAGTTCAGCTCCCCTGAAATGCATTAGCAGAACAACCCTGTTCATTGGCGTGATAACTATCTACGCTATTGAATGTGAGGGATGGTTCAGCTTTCTAACAGTCCTTGGACAATATTATCATTTATGTGACCTCAAATCAGGTAGGACTACCCGCTGAACTTAA	Fungi	Basidiomycota	Agaricomycetes	Agaricales	Cortinariaceae	Cortinarius		SH188472.07FU	/cortinarius	HM146808	335	2.23432e-137	1	335	1	0	0	0	0	0	0	0	0	0	0	0	0	0	0	0	0	0	0	0	0	0	0	0	0	0	0	0	0	0	0	0	0	0
FIN0882	CGAAATGCGATAAGTAATGTGAATTGCAGATTTTCAGTGAATCATCGAATCTTTGAACGCACCTTGCGCCCCTTGGTATTCCGAGGGGCATGCCTGTTTGAGTGTCATTAAATTCTCAACTCCGATTTGATTTGTTTCTTATCGGAGCTTGGACTTTGGAGCGTGCTGGCGTAAGGTCGGCTCCTCTTAAATGTATCAGCGGAATCTAACCTTTGAATTCTGGACATCGGTGTGATAATAAAAGTTGCGCCGTCGTTCTACTTCAAAGTCCGCTTACAATGGTCTTTTGACAAACTCTTATCAAATTTGACCTCAAATCAGGTAGGACTACCCGCTGAACTTAA	Fungi	Basidiomycota	Agaricomycetes	Atheliales	Atheliaceae	Piloderma		SH196704.07FU	/piloderma	UDB001733	342	1.83097e-140	1	344	0.99	0	0	0	0	0	0	0	0	0	0	0	0	0	0	0	0	0	0	0	0	0	0	0	0	0	0	0	0	0	0	0	0	0
FIN0886	CGAAATGCGATACGTAATGTGAATTGCAGAATTCAGTGAATCATCGAATCTTTGAACGCACCTTGCGCCCCTTGGCATTCCGAGGGGCACACCCGTTTGAGTGTCGTGAACTTCTCAAAACCCTTTCTTTTGGTCATTTTCGACCGCGGAAAGGATTTTGGACTTGGAGGCCTTTTGCTGGTTTCACCTTGAAGCGAGCTCCTCCCAAATGTATTAGTGGGGTCTGCATTGTCGGTCCTTGGCGTGATAAGTTGCTTCTACGTCTTGGATTTTTGGCGCTGTACACCTGCTTCTAACCGTCTCATTGACAACGATGGTGTTCCGGTCGCCACCGATTTTTCGGTGGGAGGCTTGACCCACGAAACAAACCTTGACCTCAAATCGGGTGAGACTACCCGC…	Fungi	Basidiomycota	Agaricomycetes	Russulales	Russulaceae	Russula			/russula-lactarius	AJ534937	406	1.00579e-168	1	408	0.99	0	0	0	0	0	0	0	0	3	19	0	2	0	0	0	0	3	0	30	0	0	0	2	10	0	2	2	0	0	0	0	0	0
FIN0889	CGAAATGCGATAAGTAATGTGAATTGCAGATTTTCAGTGAATCATCGAATCTTTGAACGCACCTTGCGCTCCTTGGTATTCCGAGGAGCATGCCTGTTTGAGTGTCATTAAATTCTCAAACTCCGATCGATTTGTTTCGACTTCGGGGCTTGGATTTGGAGCGTGCTGGCGTCGGTCGGCTCCTCTTAAATGCATCAGCGGAATCTAACGTTCCGGACGTCAGTGTGATAATCACGTTGCGCTGTCTTTCGGCCCGAAAAGCCCGCTCACAATGGTCTTCGGACAACTTCATATCAAATTTGACCTCAAATCAGGTAGGACTACCCGCTGAACTTAA	Fungi	Basidiomycota	Agaricomycetes	Atheliales	Atheliaceae	Piloderma		SH203891.07FU	/piloderma	DQ469291	335	2.25106e-137	1	337	0.99	0	0	0	0	0	0	0	0	0	0	0	0	0	0	0	0	0	0	0	0	0	0	0	0	0	0	0	0	0	0	0	0	0
FIN0896	CGAAATGCGATAAGTAATGTGAATTGCAGATTTTCAGTGAATCATCGAATCTTTGAACGCACCTTGCGCCCCTTGGCTATTCCGAGGGGCATGCCTGTTTGAGTATCATGAACACCTCAACTCTCATGGTTCGCCATGATGAGCTTGGACTCTGGGGGTTTTGCTGGCCCGCGGTCGGCTCCCCTCAAATGAATCAGCCTCCCAGTGTTTGGTGGCATCACGGGTGTGATAAATATCTACGCTCGCGGTTGTCTGCCAGGTAACCTTTGGTTACAAAGGTTTGCTGGAGCTCACAGATGTCTCTCCTCGGTGAGGACAGCTTTTTTGAACGTTCGATCTCAAATCAGGTAGGACTACCCGCTGAACTTAA	Fungi	Basidiomycota	Agaricomycetes	Thelephorales	Thelephoraceae	Tomentella		SH184509.07FU	/tomentella-thelephora	HM189976	360	2.12879e-148	1	370	0.98	0	0	0	0	4	0	0	0	0	0	0	0	0	0	0	0	0	0	0	0	0	2	0	0	0	0	0	0	0	0	0	0	0
FIN0897	CGAATTGCGATAAGTAATGTGAATTGCAGATTTTCAGTGAATCATCGAATCTTTGAACGCACATTGCGCCCCTTGGTATCCCGAGGGGCATGCCTGTTCGAGCGTCATTTCACCACTCAAGCCTGGCTTGGTGTTGGGCGACGTCCCCTTTGGGGACGCGCCTCGAAACGCTCGGCGGCGTGGCACCGGCTTTAAGCGTAGCAGAATCTTTCGCTTCACAAGTCGGGGCCCCGTCTGCCGGAAGACCTACTCGCAAGGTTGACCTCGGATCAGGCAGGGATACCCGCTGAACTTAA	Fungi	Ascomycota	Dothideomycetes	Hysteriales	Gloniaceae	Cenococcum		SH199612.07FU	/cenococcum	EU403098	284	7.49072e-115	1	296	0.98	0	0	0	0	0	0	0	0	0	0	0	0	0	0	0	0	0	0	0	0	0	0	0	0	0	0	0	0	0	2	9	0	0
FIN0904	CGAAATGCGATAAGTAATGTGAATTGCAGAATTCAGTGAATCATCGAATCTTTGAACGCACCTTGCGCTCCTTGGTATTCCGAGGAGCATGCCTGTTTGAGTGTCATGAAATTCTCAACTGCCTTTTAGCATTTATGTTAAGGGTGAAGTTGGAGTTGGAGGATAACTGCTGGCGCGACTCAGGTTGCTTGTTGGCTCCTCTTAAATGGATGAGCTTTTCTGATGGGATTATAGCTCGGTAACGCTGATGTGATAATTATCTACGTTAGACGTGAATGGCTCCTACGGAAAAGGGACGTCTTTTGACTTGTAACAAATCTGACCTCAAATCAGGTAGGACTACCCGCTGAACTTAA	Fungi	Basidiomycota	Agaricomycetes	Thelephorales	Thelephoraceae	Pseudotomentella		SH218587.07FU	/pseudotomentella	UDB016304	356	1.20071e-146	1	356	1	0	0	0	0	0	0	0	0	0	0	0	0	0	0	0	2	0	0	0	0	0	0	0	0	0	0	0	0	0	0	0	0	0
FIN0907	CGAAATGCGATAAGTAATGTGAATTGCAGATTTTCAGTGAATCATCGAATCTTTGAACGCACCTTGCGCTCCTTGGTATTCCGAGGAGCATGCCTGTTTGAGTGTCATTAAATTCTCAACCCCACCGATTTGCTTCGGGGGGATTGGACTTGGAGCGTGCTGGCGAAGGTCGGCTCCTCTTTAAATGCATCAGTGGAGGGAAACTTGCCCCAGTGTGATAATCCTGTTGCGCTGTGGTGGGTGAAAGTCTGCTTCCAACCGTCCCTCCGGGGACATATGTCATCTTATTTTGACCTCAAATCAGGTAGGACTACCCGCTGAACTTAA	Fungi	Basidiomycota	Agaricomycetes	Atheliales	Atheliaceae	Amphinema	Amphinema_byssoides	SH197943.07FU	/amphinema-tylospora	UDB008257	325	5.83093e-133	1	327	0.99	0	0	0	0	0	3	0	0	27	0	0	0	0	0	0	0	0	0	0	0	0	0	0	0	0	0	0	0	0	0	0	0	0
FIN0916	CGAAATGCGATAAGTAATGCGAATTGCAGAATTCCGTGAGTCATCGAGTCTTTGAACGCACATTGCGCCCCCCGGCTTCCCGGGGGGCATGCCTGTCCGAGCGTCATTGCCATCCCCTCAAGCTCTGCTTGGCTTGTTGGGCCAGCGTCCGCCTGCGGCTCCTGTCGCGGGGGGACGGGCCCGAAAGGCAGTGGCGGCCCCTGGAGACTTGGTCCTTTGGGCGGTGATGCATGGGTCTCTTCATCCACTGTCCCGTTGGCCACGCCCCGGGAGTCTGTCGAACGATTGGTCTTCCCCCTTTAGGTTGACCTCGGATCAGGTAGGGATACCCGCTGAACTTAA	Fungi	Ascomycota	Eurotiomycetes	Eurotiales	Elaphomycetaceae	Elaphomyces	Elaphomyces_muricatus	SH190236.07FU	/elaphomyces	UDB017328	340	1.39792e-139	1	342	0.99	0	0	0	0	0	4	0	32	0	10	64	0	0	8	0	48	4	2	14	0	0	0	0	0	0	0	37	0	0	0	0	0	0
FIN0921	CGAAATGCGATAAGTAATGTGAATTGCAGAATTCAGTGAATCATCGAATCTTTGAACGCACCTTGCGCCCCTTGGCTATTCCGAGGGGCATGCCTGTTTGAGTATCATGAACACCTCAACTCTCATGGTTTGCCATGATGAGCTTGGACTTTGGGGGTTTTGCTGGCCTGCGGTCAGCTCCTCTCAAACGGATCAGCTTACCAGTATTTGGTAGCATCATGGGTGTGATAATTATCTACACTTGTGGTTGTCTGCTGAGTAACCTTTGGCGACAGGGGTTTGCTGGAGCTTATAAATGTCTCTCCCCAGCGAAGACAGCTTTTTGACCGTTCGATCTCAAATCAGGTAGGACTACCCGCTGAACTTAA	Fungi	Basidiomycota	Agaricomycetes	Thelephorales	Thelephoraceae	Tomentella		SH189378.07FU	/tomentella-thelephora	AM087273	366	4.64905e-151	1	368	0.99	0	0	0	0	2	0	0	0	0	0	0	0	0	0	0	0	0	0	0	0	0	0	0	0	0	0	0	0	0	0	0	0	0
FIN0923	CGAAATGCGATAAGTAATGTGAATTGCAGAATTCAGTGAATCATCGAATCTTTGAACGCACCTTGCGCCCTTTGGCTATTCCGAAGGGCATGCCTGTTTGAGTATCATGAACACCTCAACTCTCATGGCTTGCCGTGATGAGCTTGGACTTTGGGGGTCTTGCTGGCCTGTGGTCGGCTCCTCTCAAATGAATTAGCTTGCCGGTGTTTGGTGGGATCACAGGTGTGATAACTATCTACGCTTGTGGTTTTCCACCAGGTAACCCTCAGCAATGGAGGTTCACCGGAGCTTATAAACGTCTCTCCCCAGTGAGGACAGATTTTGACCGTTTGATCTCAAATCAGGTAGGACTACCCGCTGAACTTAA	Fungi	Basidiomycota	Agaricomycetes	Thelephorales	Thelephoraceae	Tomentella	Tomentella_stuposa	SH177783.07FU	/tomentella-thelephora	UDB003302	367	1.67084e-151	1	367	1	0	0	0	0	0	0	0	0	0	0	0	0	0	0	0	0	0	0	0	0	0	0	0	0	0	0	0	8	0	0	0	0	0
FIN0927	CGAAATGCGATAAGTAATGTGAATTGCAGAATTCAGTGAATCATCGAATCTTTGAACGCACCTTGCGCTCCTTGGTATTCCGAGGAGCATGCCTGTTTGAGTGTCATTAATATATCAACCCTCTTCAGCCTTTGGCATGTTGAGTGTTGGATGTGGGGGATAATCTTTTTTTTGCTGGACTCTCTCTTGAGGTCAGCTCCCCTAAAATACATTAGCAAAACAATTTGTTTACTGCTCATTGGTGTGATAACTATCTACGCTGTTGACGGTAAATCACGGTTTCGCTTCTAACAGTCCATTGACTTGGACAACCTTTTATCAATGTGACCTCAAATCAGGTAGGATTACCCGCTGAACTTAA	Fungi	Basidiomycota	Agaricomycetes	Agaricales	Cortinariaceae			SH212098.07FU	/cortinarius	GU289412	361	7.44753e-149	1	361	1	0	0	0	0	0	0	0	0	0	0	0	0	0	0	0	0	0	0	0	0	0	0	0	0	0	0	0	6	0	0	0	0	0
FIN0931	CGAAATGCGATAAGTAATGTGAATTGCAGAATTCAGTGAATCATCGAATCTTTGAACGCACCTTGCGCCCCTTGGCTATTCCGAGGGGCATGCCTGTTTGAGTATCATGAACACCTCAACTCTCATGGTTCGCCATGATGAGCTTGGACTCTGGGGGTTTTGCTGGCCCGCGGTCGGCTCCCCTCAAATGAATCAGCCTCCCAGTGTTTGGTGGCATCACGGGTGTGATAAATATCTACGCTCGCGGTTGTTTGCCAGGTAACCTTTGGTGACAAAGGTTTGCTGGAGCTCACAGATGTCTCTCCTCGGTGAGGACAGCTTTTTTGAACGTTCGATCTCAAATCAGGTAGGACTACCCGCTGAACTTAA	Fungi	Basidiomycota	Agaricomycetes	Thelephorales	Thelephoraceae	Tomentella		SH184509.07FU	/tomentella-thelephora	HM189976	365	1.29357e-150	1	369	0.99	0	0	0	0	13	2	0	0	0	0	0	0	0	0	0	0	0	0	0	0	0	25	0	0	0	0	0	0	0	0	0	0	0
FIN0934	CGAAATGCGATACGTAATGTGAATTGCAGAATTCAGTGAATCATCGAATCTTTGAACGCACCTTGCGCCCCTTGGCATTCCGAGGGGCACACCCGTTTGAGTGTCGTGAAATCCTCAAAATCCTCTTCTTTGATCGGAACAGGACTTTTGGACTTGGAGGTTCAATGCTCGCTTTCACCTTTGAAAGCGAGCTCCTCTCAAATGAATTAGTGGGGTCCGCTTTGCTGGTCCTTGACGTGATAAGATGTTTCTACGTTTTGGACTTGGCACTGTTTTCTCCGCTCCTAACCGTCTCGTGGACAACGATGGTGCTCCGGTCGCCGCCGTCTGTGGCGGGAGGCTGGACCCACAAAAAACCTTGACCTCAAATCGGGTGAGACTACCCGCTGAACTTAA	Fungi	Basidiomycota	Agaricomycetes	Russulales	Russulaceae	Russula			/russula-lactarius	DQ422031	396	2.61039e-164	1	396	1	0	0	0	0	0	0	0	0	0	0	0	0	0	0	0	0	0	0	0	0	0	0	0	0	0	0	0	0	0	0	0	0	0
FIN0935	CGAAATGCGATAAGTAATGTGAATTGCAGAATTCAGTGAATCATCGAATCTTTGAACGCACCTTGCGCTCCTTGGTATTCCGAGGAGCATGCCTGTTTGAGTGTCATTAATATATATCAACCTTCTCATTTTTGAGTGGTTTGGATGTGGGGGTTTGCTGGCCTCTTAAATGAGTTCAGCTCCTCTGAAATGCATTAGCAGAACAACCCTGTTCATTGGCGTGATAACTATCTACGCTATTGAATGTGAGGGACGGTTCAGCTTTCTAACAGTCCTTGGACAACTTATCATTTATGTGACCTCAAATCAGGTAGGACTACCCGCTGAACTTAA	Fungi	Basidiomycota	Agaricomycetes	Agaricales	Cortinariaceae	Cortinarius		SH188472.07FU	/cortinarius	HM069434	333	1.70546e-136	1	333	1	0	0	0	0	0	0	0	0	0	0	0	0	0	0	0	0	0	0	0	0	0	0	0	0	0	0	0	0	0	0	0	0	0
FIN0946	CGAAATGCGATAAGTAATGTGAATTGCAGAATTCAGTGAATCATCGAATCTTTGAACGCACCTTGCGCCCCTTGGCTATTCCGAGGGGCATGCCTGTTTGAGTATCATGAACACCTCAACTCTCATGGTTCGCCATGATGAGCTTGGACTCTGGGGGTTTTGCTGGCCTGTGGTCGGCTCCCCTCAAATGAATCAGCCTCCCAGTGTTTGGTGGCATCACGGGTGTGATAAATATCTACGCTCGCGGTTGTCTGCCAGGTAACCTTTGGTGACAAAGGTTTGCTGGAGCTCACAGATGTCTCTCCTCGGTGAGGACAGCTTTTTTGAACGTTCGATCTCAAATCAGGTAGGACTACCCGCTGAACTTAA	Fungi	Basidiomycota	Agaricomycetes	Thelephorales	Thelephoraceae	Tomentella		SH184509.07FU	/tomentella-thelephora	HM190001	366	4.66455e-151	1	369	0.99	0	0	0	0	2	0	0	0	0	0	0	0	0	0	0	0	0	0	0	0	0	0	0	0	0	0	0	0	0	0	0	0	0
FIN0951	CGAAATGCGATAAGTAATGTGAATTGCAGAATTCAGTGAATCATCGAATCTTTGAACGCACCTTGCGCCCTTTGGCTATTCCGAAGGGCATGCCTGTTTGAGTATCATGAACACCTCAACTCTCATGGCTTGCCATGACGAGCTTGGACTTTGGGGGTTTTGCTGGCCTGTGGTCGGCTCCTCTGAAATGAATTAGCTTGCCAGTATTTGGTGGCATCACAGGTGTGATAACTATCTACGCTTGTGGTTTTCCACCAGGTAACCTTCAGTGATGGAGGTTTGCTGGGGCTTATAAATGTCTCTCCTCAGTGAGGACAGCTCTTTGAACGTTTGATCTCAAATCAGGTAGGACTACCCGCTGAACTTAA	Fungi	Basidiomycota	Agaricomycetes	Thelephorales	Thelephoraceae			SH189654.07FU	/tomentella-thelephora	UDB008037	351	2.05149e-144	1	368	0.97	0	0	0	0	0	0	0	0	0	0	0	0	0	0	0	0	0	0	0	0	2	0	2	0	0	0	2	0	0	0	0	0	0
FIN0957	CGAAATGCGATAAGTAATGTGAATTGCAGAATTCAGTGAATCATCGAATCTTTGAACGCACCTTGCGCTCCTTGGTATTCCGAGGAGCATGCCTGTTTGAGTGTCATTAAATTCTCAACCTTTATTAGCTTTTGCTGGTAAATGGCTTGGATGTGGGGGCTTGCTGGCTTTGGTCAGCTCCCCTTAAATGCATTAGCCGGTGCCCTGTGTGGACTGTCTATTGGTGTGATAATTATCTACGCCATGGGATGTCTGCAATGGTTTTGCGCTGCTTCTAACCGTCTGTTCATTCGGACAATTTCAATGACAATTTGACCTCAAATCAGGTAGGACTACCCGCTGAACTTAA	Fungi	Basidiomycota	Agaricomycetes	Agaricales	Strophariaceae	Naucoria	Naucoria_bohemica	SH188455.07FU	/hebeloma-alnicola	UDB001775	349	1.4778e-143	1	349	1	0	0	0	0	0	0	0	0	0	0	0	0	0	0	0	0	0	0	0	0	0	0	0	0	0	0	0	0	0	0	0	0	0
FIN0958	CGAAATGCGATAAGTAATGTGAATTGCAGATTTTCAGTGAATCATCGAATCTTTGAACGCACCTTGCGCTCCTTGGTATTCCGAGGAGCATGCCTGTTTGAGTGTCATTAAATACCTCAACCCCGATGGATTTGTTTCTTTCGGGGCTTGGACTTTGGAGCGTGCTGGCGCGAGTCGGCTCCTCTCAAATGCATCAGCGGAAATCAATCTTTGGCTTTCGGACTTCAGTGTGATAATCACGTTGCGCTGTGGCACGAGCCTCAAGGTCCGCTTACAATGGTCTTTGGACGATTTCATTGAATTTGACCTCAAATCAGGTAGGACTACCCGCTGAACTTAA	Fungi	Basidiomycota	Agaricomycetes	Atheliales	Atheliaceae	Piloderma			/piloderma	KM576314	340	1.38772e-139	1	340	1	0	0	0	0	0	0	0	0	0	0	0	0	0	0	0	0	0	0	0	0	2	0	0	0	0	0	0	0	0	0	0	0	0
FIN0965	CGAAATGCGATACGTAATGTGAATTGCAGAATTCAGTGAATCATCGAATCTTTGAACGCACCTTGCGCCCCTTGGCATTCCGAGGGGCACACCCGTTTGAGTGTCGTGAAATCTTCAAAACCCTTTTCTTTGATCCATTTTGGTCGGGAAAAGGATTTTTGGACTTGGAGGTTCAATGCTCGCCCTTTCTTTTGAAAGCGAGCTCCTCTCAAATGAATCAGTGGGGTCCGCTTTGCTGATCCTTGACGTGATAAGATATTTCTACGTTTTGGGTTTAGCACTGTCCCTTGGACGCCTGCTCCTAACCGTCTCACGGACAATGATGGTGCTCTGGTCACCGCCGTCTACATCGGCGGGAGGCTGGACCCACGAAAAGAAAACCTTGACCTCAAATCGGGT…	Fungi	Basidiomycota	Agaricomycetes	Russulales	Russulaceae	Russula	Russula_nitida	SH190320.07FU	/russula-lactarius	AJ893219	418	5.01783e-174	1	420	0.99	0	0	0	0	0	0	0	0	0	0	0	0	0	0	0	0	0	0	0	0	0	0	0	0	0	0	0	0	0	0	0	0	0
FIN0966	CGAAATGCGATAAGTAATGTGAATTGCAGAATTCAGTGAATCATCGAATCTTTGAACGCACCTTGCGCTCCTTGGTATTCCGAGGAGCATGCCTGTTTGAGTGTCATTAATATATATATCAACCTTCTCTTTGTTGAGTGGTGTTGGATGTGGGGGTTTGCTGGTCTCTTTAAAGGTTTCAGCTCCCCTGAAATGCATTAGCAGAACAACCTGTTCATTGGCGTGATAACTATCTATGCTATTGAATGTGAAGGGCAGTTCAGCTTTCTAACAGTCTTTGGACAATTCATCATTAATGTGACCTCAAATCAGGTAGGACTACCCGCTGAACTTAA	Fungi	Basidiomycota	Agaricomycetes	Agaricales	Cortinariaceae	Cortinarius		SH188552.07FU	/cortinarius	JQ711911	331	1.3215e-135	1	335	0.99	2	0	0	0	0	0	0	0	0	0	0	0	0	0	0	0	0	0	0	0	0	0	0	0	0	0	0	0	0	3	2	0	0
FIN0968	CGAAATGCGATAAGTAATGTGAATTGCAGAATTCAGTGAATCATCAAATCTTTGAACGCACCTTGCGCTCCTTGGTATTCCGAGGAGCATGCCTGTTTGAGTGTCATTAATATATATATCAACCTTCTCTTTTTGAGTGGTTTGGATGTGGGGGTTTGCTGGCCTTGTAAAGGGTTCAGCTCCCCTGAAATGCATTAGCAGAACAACCCTGTTCATTGGTGTGATAACTATCTACGCTATTGAATGTAAGGGGGCAGTTCAGCTTTCTAACAGTCCTCGGACAATTCATCATTAATGTGACCTCAAATCAGGTAGGACTACCCGCTGAACTTAA	Fungi	Basidiomycota	Agaricomycetes	Agaricales	Cortinariaceae			SH188471.07FU	/cortinarius	HM146806	332	4.74741e-136	1	334	0.99	0	0	0	0	0	0	0	0	0	2	0	0	0	0	0	0	0	0	0	0	0	0	0	0	0	0	0	0	0	0	0	0	0
FIN0975	CGAAATGCGATAAGTAATGTGAATTGCAGAATTCAGTGAATCATCGAATCTTTGAACGCATCTTGCGCTCCTTGGTATTCCGAGGAGCATGCCTGTTTGAGTGTCATTAAATTCTGTCAAAACATGCACTTGAGTGTGTTTTGGATTGTGGGAGTGTCTGCTGGCTTTATGAGCCAGCTCTCCTGAAATACATTAGCTTTGGGGGGGAGGTGCCAAGTCACTTCTGCCTTTCCATTGGTGTGATAGATGAATTAACTTATCTACGCCAGGAAAGCAGGCTTCAGGTGATGCACTGTGATCTCTCTCTGCTCTCTAATTGACATTTGTCTGATAACTTGACCTCAAATCAGGTAGGACTACCCGCTGAACTTAA	Fungi	Basidiomycota	Agaricomycetes	Agaricales	Amanitaceae	Amanita		SH179028.07FU	/amanita	AB080777	373	3.74697e-154	1	373	1	0	0	0	0	0	0	0	0	0	0	0	0	0	0	0	0	0	0	0	0	0	0	0	0	0	0	0	0	0	0	41	0	0
FIN0983	CGAAATGCGATAAGTAATGTGAATTGCAGAATTCAGTGAATCATCGAATCTTTGAACGCGCATTGCGCCCCTTGGTATTCCGAGGGGCATGCCTGTTCGAGCGTCATTATAACCACTCAAGCCTCGGCTTGGTCTTGGGGTTCGCGGTATCGCGGCCCTTAAAATCAGTGGCGGTGCCGTCTGGCTCTAAGCGTAGTAATTCTCTCGCTATAGGGTCCCGGCGGTTACCTGCCAGAACCCCCCCATTTTTTACGGTTGACCTCGGATCAGGTAGGGATACCCGCTGAACTTAA	Fungi	Ascomycota	Leotiomycetes	Helotiales				SH181080.07FU	/meliniomyces	HM164651	291	5.86049e-118	1	293	0.99	21	0	0	0	0	4	0	0	0	0	0	3	0	0	0	0	0	0	0	0	0	0	0	0	0	0	0	0	0	0	0	0	0
FIN0986	CGAAATGCGATAAGTAGTGTGAATTGCAGAATTCAGTGAATCATCGAATCTTTGAACGCACATTGCGCCCCTTGGTATCCCGAGGGGCATGCCTGTTCGAGCGTCATTTCACCATTCAAGCCTGGCTTGGTGTTGGGCGACGTCCCCTTTGGGGACGCGCTTCGAAATGCTCGGCGGCGTGGCACCGGCTTTAAGCGTAGCAGAATCTTTCGCTTTGAAAGTCGGGGCCCCGTCTGCCGGAAGACCTACTCACAAGGTTGACCTCGGATCAGGTAGGGATACCCGCTGAACTTAA	Fungi	Ascomycota	Dothideomycetes	Hysteriales	Gloniaceae	Cenococcum		SH199612.07FU	/cenococcum	DQ474343	287	3.49689e-116	1	295	0.98	0	0	0	0	0	0	0	0	0	0	0	0	0	0	0	0	0	0	0	0	4	0	0	3	0	0	0	8	0	7	5	0	0
FIN0996	CGAAATGCGATAAGTAATGTGAATTGCAGATTTTCAGTGAATCATCGAATCTTTGAACGCACCTTGCGCTCCTTGGTATTCCGAGGAGCATGCCTGTTTGAGTGTCATTAAATTCTCAACTCCGATCGATTTGTTTCGACTTCGGAGCCTGGATTTGGAGCGTGCTGGCGTCGGTCGGCTCCTCTTAAACGCATCAGCGGAATCTAACGTTTTGGATGTCAGTGTGATAATCATGTTGCGCTGTCCTCCGATCCGAAAGCCCGCTCACAATGGTCTTCGGACGACTTCATATCAAATTTGACCTCAAATCAGGTAGGACTACCCGCTGAACTTAA	Fungi	Basidiomycota	Agaricomycetes	Atheliales	Atheliaceae	Piloderma		SH203893.07FU	/piloderma	JQ711809	333	1.71833e-136	1	335	0.99	0	0	0	0	0	0	0	0	0	0	0	0	0	0	0	0	0	0	0	0	0	0	0	0	0	0	0	0	0	0	0	0	0
FIN1000	CGAAATGCGATAAGTAGTGTGAATTGCAGAATTCAGTGAATCATCGAATCTTTGAACGCACATTGCGCCCCTTGGTATCCCGAGGGGCATGCCTGTTCGAGCGTCATTTCACCATTCAAGCCTGGCTTGGTGTTGGGCGACGTCCCCTTTGGGGACGCGCTTCGAAATGCTCGGCGGCGTGGCACCGGCTTTAAGCGTAGCAGAATCTTTCGCTTTGAAAGTCGGGGCCCCGTCTGCCGGAAGACCTACTCAAGGGTGACCTCGGATCAGGTAGGGATACCCGCTGAACTTAA	Fungi	Ascomycota	Dothideomycetes	Hysteriales	Gloniaceae	Cenococcum			/cenococcum	AB848418	289	4.50708e-117	1	293	0.99	0	0	0	0	35	0	50	0	0	0	0	4	0	0	0	0	0	0	0	0	0	0	0	0	0	0	0	9	3	0	6	0	0
FIN1001	CGAAATGCGATACGTAATGTGAATTGCAGAATTCAGTGAATCATCGAATCTTTGAACGCACCTTGCGCCCCTTGGCATTCCGAGGGGCACACCCGTTTGAGTGTCGTGAAATTCTCAAAACCCTTTTCTTTCGAAGAGGATTTTGGACTTGGAGGCTTTTTGCTGGTTTCGCACAGAAGCGAGCTCCTCCTAAATGGATTAGTGGGGTCTGCTTTGCCGATCCTTGACGTGATAAGATGTTTCTACGTCTTGGGTTTGGCACCGCACCCGCTTCTAACCGTCTCATCGACAATGATGGCGTTCCGGTCACCACCGTTTCATCGGTGGGAGGCTTGACCCACCAAAAAAACCTTGACCTCAAATCGGGTGAGACTACCCGCTGAACTTAA	Fungi	Basidiomycota	Agaricomycetes	Russulales	Russulaceae	Russula	Russula_gracillima	SH186205.07FU	/russula-lactarius	UDB011284	389	3.22255e-161	1	389	1	0	0	0	0	0	0	0	0	0	0	0	0	0	0	0	0	0	0	0	0	0	0	0	0	0	0	0	0	0	0	0	0	0
FIN1006	CGAAATGCGATAAGTAATGTGAATTGCAGAATTCAGTGAATCATCGAATCTTTGAACGCACATTGCGCCCCTTGGTATTCCGAGGGGCATGCCTGTTCGAGCGTCATTATAACCACTCAAGCCTCGGCTTGGTCTTGGGGTTCGCGGTCTCGCGTCCCTTAAAATCAGTGGCGGTGCCGTCTGGCTCTAAGCGTAGTAATTCTCTCGCTATAGGGTCCCGGCGGTTGCCTGCCAGAACCCCCCATTTTTTACCGGTTGACCTCGGATCAGGTAGGGATACCCGCTGAACTTAA	Fungi	Ascomycota	Leotiomycetes	Helotiales	Helotiaceae			SH214265.07FU	/meliniomyces	KC876237	291	5.86049e-118	1	293	0.99	0	0	0	0	0	0	0	0	0	0	0	0	0	0	0	0	0	0	0	0	0	0	0	0	0	0	0	0	0	0	0	0	0
FIN1008	CGAATCGCGATATGTAATGTGAATTGCAGATCTACAGTGAATCATCGAATCTTTGAACGCACCTTGCGCTTATCGGTGTTCCGATGAGCATGCCTGTTCGAGAGGGAGCTTGGATCGTGGAGGCTGCCGGAGACCTGTTTTTCAGGACTCGGGCTCCTCTGAAATGTATTGGCTTGCGGTCGACTTTCGACTGTGCATGACAAGGCCTTTGGCGTGATAATGATCGCCGCTCGCCGAAGTGCACGAACGAATGGTCTCGTGCCTCTAATCAGTCGACGCCTTTTCGAAGGCGTCTTCCTTATTGACGTTTGACCTCAAATCAGGTAGGACTACCCGCTGAACTTAA	Fungi	Basidiomycota	Agaricomycetes	Boletales	Suillaceae	Suillus	Suillus_variegatus	SH176741.07FU	/suillus-rhizopogon	UDB015800	250	1.04715e-99	97	346	1	0	0	0	0	2	0	0	0	0	0	0	0	0	0	0	0	0	0	0	0	0	0	0	0	0	0	0	18	0	0	0	0	2
FIN1013	CGAAATGCGATACGTAATGTGAATTGCAGAATTCAGTGAATCATCGAATCTTTGAACGCACCTTGCGCCCCCTGGTATTCCGAGGGGCACACCCGTTTGAGTGTCGTGAAAACCTCAACCTCCTTGGTTTCTTCTGGAGACCAAAGCAGGCTTGGACTTTGGAGGCCTTTGCTGGCACCTCTCGCCAGCTCCTCTTAAATGAATTAGCAGGGTCCTCTTTGCTGATCCTCGACGTGTGATAAGATGTTTCCATGTCTTGGTTTCTGGCTCTGTCACCTTTGGGACCCGCTTCTAACCGTCTTCAACCTTGCGTTGAGACAACGTTCGAGCATGTCTCCCTTCTCGGGAAGCTCCCTCGACCCCACGAGCCCTTGACCTCAAATCGGGTGAGACTACCCG…	Fungi	Basidiomycota	Agaricomycetes	Russulales	Russulaceae	Lactarius		SH182377.07FU	/russula-lactarius	AM109901	407	3.63749e-169	1	409	0.99	0	0	0	0	0	2	0	0	57	0	0	0	2	0	0	0	0	0	0	2	0	0	0	0	0	0	0	0	0	0	0	0	0
FIN1016	CGAAATGCGATAAGTAATGTGAATTGCAGAATTCAGTGAATCATCGAATCTTTGAACGCACCTTGCGCTCCTTGGTATTCCGAGGAGCATGCCTGTTTGAGTGTCATTAATATATCAACCTCTTCAGCTTTTGCTTGTTTGAGTGTTGGATGTGGGGGTGTCCTTTGTTGGCTTCTATGAAGTCAGCTCCCCTCAAATGTATTAGCAGAATAATTTGTTAATCCTGTTCATTGGTGTGATAATTATCTACGCTATTGACAGGGAAAGCAGTTCAGCTTCTAATAGTCCATTGACTTGGACAAAATTTTCATTAATGTGACCTCAAATCAGGTAGGACTACCCGCTGAACTTAA	Fungi	Basidiomycota	Agaricomycetes	Agaricales	Cortinariaceae			SH222390.07FU	/cortinarius	JQ791131	353	2.53415e-145	1	353	1	0	0	0	0	0	0	0	0	0	0	0	0	0	0	0	0	0	0	0	0	0	0	0	0	0	0	0	0	0	0	0	0	0
FIN1017	CGAAATGCGATAAGTAATGTGAATTGCAGAATTCAGTGAATCATCGAATCTTTGAACGCACCTTGCGCTCCTTGGTATTCCGAGGAGCATGCCTGTTTGAGTGTCATTAAATTCTCAACCCCGAACCTTTTGGTTTCGGGGCTTGGACTTGGAGCGTGCTGGCCTTCCGGGGTCGGCTCCTCTCAAATGCATCAGCGGAATCTAACCTTTGGTTTCCGGAAGTCGGTGTGATAATCATGTTGCGCCGTCGTCTGACCTCAAAGTCCGCTTACAATGGTCTTTGGACAACTTATCAAATTTGACCTCAAATCAGGTAGGACTACCCGCTGAACTTAA	Fungi	Basidiomycota	Agaricomycetes	Atheliales	Atheliaceae	Piloderma		SH197923.07FU	/piloderma	UDB001726	331	1.32645e-135	1	336	0.99	0	0	0	0	0	0	0	0	0	0	0	0	0	0	0	0	0	0	0	0	0	0	0	0	0	0	0	0	0	0	31	0	0
FIN1020	CGAAATGCGATACGTAATGTGAATTGCAGAATTCAGTGAATCATCGAATCTTTGAACGCACCTTGCGCCCCTTGGCATTCCGAGGGGCACACCCGTTTGAGTGTCGTGAATTCATCAAAACCTTTTCTTTGATCCTTTTCGGTCAAGAAAAGGATTTTTGGACTTGGAGGTTCTATGCTTGCTTTCGCTTATGAAAGTGAGCTCCTCTCAAATGAATTAGTGGGGTCTGCTTTGCTGATCCTTGATGTGATAAGATGTTTCTACATTTTGGATTTAGCACTGTCCCTTGGACACCTGCTCCTAACTGTCCCTTGGACAATGATGGTGCTTCGGTTGCCGCCATCTACATTGGCGGGGGCCGGACCCACCAAAAAAAAAAAAAACCTTGACCTCAAATCG…	Fungi	Basidiomycota	Agaricomycetes	Russulales	Russulaceae	Russula	Russula_claroflava	SH176554.07FU	/russula-lactarius	AY061665	407	3.77569e-169	1	423	0.98	0	0	0	0	0	0	0	0	0	0	0	0	0	0	0	0	27	78	0	0	0	0	0	0	0	0	0	0	0	0	0	0	0
FIN1021	CGAAATGCGATAAGTAGTGTGAATTGCAGAATTCAGTGAATCATCGAATCTTTGAACGCACCTTGCGCTCCTTGGTATTCCGAGGAGCATGCCTGTTTGAGTGTCATTAATATATCAACCTCCTCAGGTTTTTACTTGTCGAGTGTTTGGATGTGGGGGTATCTTTTGCTGGTCTCTTTTGAGGTCGGCTCCCCTGAAATGCATTAGCGGAACAATTTGTTGACTCGTTCATTGGTGTGATAACTATCTACGCTATTGACGTGAAGCAGGTTCAGCTTCTAACAGTCCATTGACTTGGACAAATTTTCATTAATGTGACCTCAAATCAGGTAGGACTACCCGCTGAACTTAA	Fungi	Basidiomycota	Agaricomycetes	Agaricales	Cortinariaceae	Cortinarius	Cortinarius_malicorius	SH212107.07FU	/cortinarius	UDB015385	350	5.38576e-144	1	352	0.99	0	0	0	0	0	0	0	0	0	0	0	0	35	0	0	0	0	0	0	0	0	0	0	0	0	0	0	0	0	0	0	0	0
FIN1022	CGAAATGCGATAAGTAATGTGAATTGCAGAATTCAGTGAATCATCGAATCTTTGAACGCACATTGCGCCCCTTGGTATTCCGAGGGGCATGCCTGTTCGAGCGTCATTATAACCACTCAAGCCTCGGCTTGGTCTTGGGGTTCGCGGTCTCGCGTCCCTTAAAATCAGTGGCGGTGCCGTCTGGCTCTAAGCGTAGTAATTCTCTCGCTATAGGGTCCCGGCGGTTGCCTGCCAGAACCCCCCCATTTTTTACCGGTTGACCTCGGATCAGGTAGGGATACCCGCTGAACTTAA	Fungi	Ascomycota	Leotiomycetes	Helotiales	Helotiaceae			SH214265.07FU	/meliniomyces	KC876237	288	1.25543e-116	1	294	0.99	4	94	0	0	0	0	0	0	0	0	0	0	0	0	0	0	0	0	0	0	0	0	0	0	0	0	0	0	0	2	0	0	0
FIN1023	CGAAATGCGATAAGTAATGTGAATTGCAGAATTCAGTGAATCATCGAGTCTTTGAACGCACATTGCGCCCCTTGGTATTCCGAGGGGCATGCCTGTTCGAGCGTCATTATAACCACTCAAGCCTCGGCTTGGTCTTGGGGTTCGCGGTCTCGCGGCCCTTAAAATCAGTGGCGGTGCCGTCTGGCTCTAAGCGTAGTAATTCTCTCGCTATAGAGTCCCGGTGGCTACCTGCCAGAACCCCCCATTTTTTACGGTTGACCTCGGATCAGGTAGGGATACCCGCTGAACTTAA	Fungi	Ascomycota	Leotiomycetes	Helotiales	Helotiaceae	Rhizoscyphus		SH214265.07FU	/meliniomyces	AM084704	290	1.61804e-117	1	292	0.99	0	0	0	0	0	0	0	0	70	0	0	0	0	0	0	0	0	0	0	0	0	0	0	0	0	0	0	0	0	0	0	0	0
FIN1028	CGAAATGCGATAAGTAGTGTGAATTGCAGAATTCAGTGAATCATCGAATCTTTGAACGCACATTGCGCCCCTTGGTATCCCGAGGGGCATGCCTGTTCGAGCGTCATTTCACCACTCAAGCCTGGCTTGGTGTTGGGCGACGTCCCCTTTCCGGGACGCGCCTTGAAATGCTCGGCGGCGTGGCACCGGCTTTAAGCGTAGCAGAAACTTTCGCTTTGAAAGTCGGGGCCCCGTCTGCCGGAAGACCTACTTTTAAGGTTGACCTCGGATCAGGCAGGGATACCCGCTGAACTTAA	Fungi	Ascomycota	Dothideomycetes	Hysteriales	Gloniaceae	Cenococcum		SH214463.07FU	/cenococcum	KF617801	292	2.14132e-118	1	296	0.99	0	0	0	0	0	0	0	0	0	0	0	0	0	0	0	0	0	0	0	0	0	0	0	0	0	0	0	5	5	0	0	0	0
FIN1029	CGAAATGCGATAAGTAGTGTGAATTGCAGAATTCAGTGAATCATCGAATCTTTGAACGCACATTGCGCCCCTTGGTATCCCGAGGGGCATGCCTGTTCGAGCGTCATTTCACCATTCAAGCCTGGCTTGGTGTTGGGCGACGTCCCCTTTGGGGACGCGCTTCGAAATGCTCGGCGGCGTGGCACCGGCTTTAAGCGTAGCAGAATCTTTCGCTTTGAAAGTCGGGGCCCCGTCTGCCGGAAGACCTACTCAAGGTTGACCTCGGAGCAGGTAGGGATACCCGCTGAACTTAA	Fungi	Ascomycota	Dothideomycetes	Hysteriales	Gloniaceae	Cenococcum			/cenococcum	AB848418	289	4.50708e-117	1	293	0.99	0	2	0	0	33	0	48	0	0	0	0	10	0	0	0	0	0	0	0	0	0	0	0	3	0	0	0	11	0	0	0	0	0
FIN1030	CGAAATGCGATAAGTAGTGTGAATTGCAGAATTCAGTGAATCATCGAATCTTTGAACGCACATTGCGCCTCCTGGTATTCCGGGAGGCATGCCTGTTCGAGCGTCATTAAATACCACTCAAGCTCTTCTGCTTGGTCATGGAAGAAGAGTATGCTTGCATCCTCTCTTCTGAAATCGAATGGCGGACTGCCTCATGTGCCTCGCGTAGTAAGTTCATCTTTTCGCTTGGAGTGTGAGATAGTCTCGCCATCAACCCCCATACTTTTAAGGTTGACCTCGGATCAGGTAGGGATACCCGCTGAACTTAA	Fungi	Ascomycota	Pezizomycetes	Pezizales	Pyronemataceae			SH211927.07FU	/wilcoxina	AY634150	308	1.84152e-125	1	308	1	0	0	0	0	0	0	0	0	0	0	0	0	0	0	0	0	0	0	0	0	0	0	0	0	0	0	0	0	0	0	0	0	0
FIN1031	CGAAATGCGATAAGTAGTGTGAATTGCAGAATTCAGTGAATCATCGAATCTTTGGACGCACATTGCGCCTCCTGGTATTCCGGGAGGCATGCCTGTTCGAGCGTCATTAAATACCACTCAAGCTCTTCTGCTTGGTCATGGAAGAAGAGTATGCTTGCATCCTCTCTTCTGAAATCGAATGGCGGACTGCCTCATGTGCCTCGCGTAGTAAGTTCATCTTTTCGCTTGGAGTGTGAGATAGTCTCGCCATCAACCCCCATACTTCTAAGGTTGACCTCGGATCAGGTAGGGATACCCGCTGAACTTAA	Fungi	Ascomycota	Pezizomycetes	Pezizales	Pyronemataceae			SH211927.07FU	/wilcoxina	HM146894	306	1.41624e-124	1	308	0.99	0	0	0	0	0	0	0	0	0	0	0	0	0	0	0	0	0	0	0	0	0	0	0	0	0	0	0	0	0	0	0	0	0
FIN1034	CGAAATGCGATAAGTAATGTGAATTGCAGAATTCAGTGAATCATCGAATCTTTGAACGCATCTTGCGCTCCTTGGTATTCCGAGGAGCATGCCTGTTTGAGTGTCGTTAAATATCTCAAAACTCTTGTGCTTTTGTTGGCATAGGACTTTTGGACATTGGGAGTTGCCGGCTGCTGGTAAAGTAGTGGGCTCTTCTGAAAAGCATTAGTTGAGGAGCTTTGCACTCTTATTGGTGTGATAAACTATCTATGCCAAGAGATGCTTCATGATCCTCTGCCGTCTAACTGTCTTTATAAGACAATATGATAAACTTGACCTCAAATCAGGTAGGACTACCCGCTGAACTTAA	Fungi	Basidiomycota	Agaricomycetes	Agaricales	Amanitaceae	Amanita			/amanita	AJ889924	347	1.13652e-142	1	349	0.99	0	0	0	0	0	0	0	0	0	0	0	0	0	0	0	0	0	0	0	0	0	0	0	0	0	0	0	0	0	0	0	0	0
FIN1037	CGAAATGCGATAAGTAATGTGAATTGCAGAATTCAGTGAATCATCGAATCTTTGAACGCACCTTGCGCTCCTTGGTATTCCGAGGAGCATGCCTGTTTGAGTGTCATTAATATAATCAACCTCTTCAGCTTTTGCTTGTTGAGTGTTGGATGTGGGGGTACCTTTTGCTGGCCTCACTGAGGTCAGCTCCCCTGAAATGTATTAGCGGAATAATTTGTGGACCGTTCATTGGTGTGATAACTATCTACGCTATTGACGTGAAGCAATTCTGCTTCTAACAGTCCATTGACTTGGACAAATTTCATTAACCTGACCTCAAATCAGGTAGGACTACCCGCTGAACTTAA	Fungi	Basidiomycota	Agaricomycetes	Agaricales	Cortinariaceae	Cortinarius	Cortinarius_multiformis	SH222343.07FU	/cortinarius	KF732624	345	8.6783e-142	1	347	0.99	0	0	0	0	0	0	0	0	0	0	0	0	0	0	0	0	0	0	0	0	0	0	0	0	0	0	0	0	0	0	0	0	0
FIN1038	CGAAATGCGATAAGTAATGTGAATTGCAGAATTCAGTGAATCATCGAATCTTTGAACGCACCTTGCGCTCCTTGGTATTCCGAGGAGCATGCCTGTTTGAGTGTCATGAAATTCTCAACCTTTTTCAGCTTTGTTGTTGAATGAGGCTTGGATTGGTGGGGGTTTGCGGGCTTCAAAAGTCAGCTCTCCTTAAATATATTAGCGAGATCTTTGTTACTTAGCTTTGGTGTGATAATTATCTACGCCATTGCTTAAGAGTAACTTGGAATAAGATCTTGCTTCAAATCGTCTTGGTAGAGACAACTTGTTACATTGACCTCAAATCAGGTAGGACTACCCGCTGAACTTAA	Fungi	Basidiomycota	Agaricomycetes	Agaricales	Tricholomataceae	Tricholoma	Tricholoma_inamoenum	SH190400.07FU	/tricholoma	UDB011572	348	4.11281e-143	1	350	0.99	0	0	0	0	0	0	0	0	0	0	0	0	0	0	0	0	0	0	0	0	0	0	0	0	0	0	0	0	0	0	0	0	0
FIN1039	CGAAATGCGATAAGTAATGTGAATTGCAGAATTCAGTGAATCATCGAATCTTTGAACGCACCTTGCGCTCCTTGGTATTCCGAGGAGCATGCCTGTTTGAGTGTCATTAAATTCTCAACCTTTATCAACTTTTGTTGATCATGGCTTGGATATGGGGGTTTATTTTGCTGGCTTCTTTACAGATGGTCAGCTCCCCTTAAATGCATTAGCCGGTGCCCCGCGTGGACTGTCTATTGGTGTGATAATTATCTACGCCGTGGACATCTGCAATTATATGGGTTTGCACTGCTTCCAACCGTCTGTTCAATCAGACAATACATGACAATTTGACCTCAAATCAGGTAGGACTACCCGCTGAACTTAA	Fungi	Basidiomycota	Agaricomycetes	Agaricales	Strophariaceae	Hebeloma	Hebeloma_leucosarx	SH215995.07FU	/hebeloma-alnicola	UDB003173	357	4.44998e-147	1	364	0.98	0	0	0	0	0	0	0	0	0	0	0	0	0	0	0	0	0	0	0	0	0	0	0	0	0	0	0	0	0	0	0	0	0
FIN1040	CGAAATGCGATAAGTAATGTGAATTGCAGAATTCAGTGAATCATCGAATCTTTGAACGCACCTTGCGCTCCTTGGTATTCCGAGGAGCATGCCTGTTTGAGTGTCATTAATATATCAATCAACCTTCTCTTTTTGAGTGGTTTGGATGTGGGGGTTTGCTGGCCTTGTAAAGGGTTCAGCTCCCCTGAAATGCATTAGCAGAACAACCCTGTTCATTGGTGTGATAACTATCTACGCTATTGAATGTAAGGGGCAGTTCAGCTTTCTAACAGTCCTCGGACAATTCATCATTAATGTGACCTCAAATCAGGTAGGACTACCCGCTGAACTTAA	Fungi	Basidiomycota	Agaricomycetes	Agaricales	Cortinariaceae			SH188471.07FU	/cortinarius	GU998024	333	1.70546e-136	1	333	1	0	0	0	0	0	0	0	105	0	0	0	0	0	0	0	0	0	0	51	0	0	0	0	0	0	0	0	0	0	0	0	3	0
FIN1042	CGAAATGCGATAAGTAATGTGAATTGCAGATTTTCAGTGAATCATCGAATCTTTGAACGCACCTTGCGCCCCTTGGTATTCCGAGGGGCATGCCTGTTTGAGCGTCATTATAACCACTCAAGCCTCGGCTTGGTCTTGGGGTTCGCGGTCTCGCGGCCCTTAAAATCAGTGGCGGTGCCGTCTGGCTCTAAGCGTAGTAATGCTCTCGCTATAGGGTCCCGGTGGTTACCTGCCAGAACCCCCCATTTTTTACGGTTGACCTCGGATCAGGTAGGGATACCCGCTGAACTTAA	Fungi	Ascomycota	Leotiomycetes	Helotiales	Helotiaceae	Meliniomyces		SH214265.07FU	/meliniomyces	FJ197016	278	3.36263e-112	1	293	0.97	0	0	0	0	0	0	7	0	0	0	0	0	0	0	0	0	0	0	0	0	0	0	0	0	0	0	0	0	0	0	0	7	0
FIN1043	CGAAATGCGATAAGTAATGTGAATTGCAGAATTCAGTGAATCATCGAATCTTTGAACGCACATTGCGCCCCTTGGTATTCCGAGGGGCATGCCTGTTCGAGCGTCATTATAACCACTCAAGCCTCGGCTTGGTCTTGGGGTTCGCGGTCTCGCGTCCCTTAAAATCAGTGGCGGTGCCGTCTGGCTCTAAGCGTAGTAATTCTCTCGCTATAGGGTCCCGGCGGTTACCTGCCAGAACCCCCCCATTTTTTACGGTTGACCTCGGATCAGGTAGGGATACCCGCTGAACTTAA	Fungi	Ascomycota	Leotiomycetes	Helotiales				SH181080.07FU	/meliniomyces	HM164651	289	4.50708e-117	1	293	0.99	7	25	0	0	0	0	0	0	0	0	0	0	0	0	0	0	0	0	0	0	0	0	0	0	0	0	0	0	0	0	0	2	0
FIN1044	CGAAATGCGATAAGTAATGTGAATTGCAGAATTCAGTGAATCATCGAATCTTTGAACGCACCTTGCGCTCCTTGGTATTCCGAGGAGCATGCCTGTTTGAGTGTCATTAATATATCAACCTCTTTAGCTTTTGCTAATTGAGTGTTGGATGTGGGGGAATTTTGCTGGTCTCTTTTTAAACGAGGTCAGCTCCCCTAAAATGCATTAGCGGAACATTTGTTGACCGTTCATTGGTGTGATAACTATCTACGCTATTGACGTGAGGCAGTTCAGCTTCTAACAGTCCATTGACGTGGACAATTTTCGTTAATGTGACCTCAAATCAGGTAGGACTACCCGCTGAACTTAA	Fungi	Basidiomycota		Agaricales		Cortinarius		SH222376.07FU	/cortinarius	JF313424	347	1.13652e-142	1	349	0.99	0	0	0	0	0	0	0	0	0	0	0	0	0	0	0	0	0	0	0	0	0	0	0	0	0	0	0	0	0	0	0	0	0
FIN1051	CGAAATGCGATAAGTAATGTGAATTGCAGAATTCAGTGAATCATCGAATCTTTGAACGCACCTTGCGCTCCTTGGTATTCCGAGGAGCATGCCTGTTTGAGTGTCATTAATATATCAACCTCCTCAGGTTTTTACTTGTCGAGTGTTTGGATGTGGGGGTATCTTTTGCTGGTCTCTTTTGAGGTCGGCTCCCCTGAAATGCATTAGCGGAACAATTTGTTGACTCGTTCATTGGTGTGATAACTATCTACGCTATTGACGTGAAGCAGGTTCAGCTTCTAACAGTCCATTGACTTGGACAGTTTTCATTAATGTGACCTCAAATCAGGTAGGACTACCCGCTGAACTTAA	Fungi	Basidiomycota	Agaricomycetes	Agaricales	Cortinariaceae	Cortinarius	Cortinarius_malicorius	SH212107.07FU	/cortinarius	UDB015385	346	3.17422e-142	1	351	0.99	0	0	0	0	0	0	0	0	0	0	0	0	40	0	0	0	0	0	0	0	0	0	0	0	0	0	2	0	0	0	0	2	0
FIN1055	CGAAATGCGATAAGTAATGTGAATTGCAGAATTCAGTGAATCATCGAATCTTTGAACGCACATTGCGCCCCTTGGTATTCCGAGGGGCATGCCTGTTCGAGCGTCATTATAACCACTCAAGCCTCGGCTTGGTCTTGGGGTTCGCGGTCTCGCGTCCCCTAAAATCAGTGGCGGTGCCGTCTGGCTCTAAGCGTAGTAATTCTCTCGCTATAGGGTCCCGGCGGTTGCCTGCCAGAACCCCCCATTTTTTACGGTTGACCTCGGATCAGGTAGGGATACCCGCTGAACTTAA	Fungi	Ascomycota	Leotiomycetes	Helotiales				SH214265.07FU	/meliniomyces	HM164665	290	1.61804e-117	1	292	0.99	0	0	0	0	0	0	0	0	0	0	0	0	0	0	0	0	0	0	0	0	0	0	0	0	0	0	0	0	0	0	0	4	0
FIN1061	CGAAATGCGATAAGTAATGTGAATTGCAGAATTCAGTGAATCATCGAATCTTTGAACGCACCTTGCGCTCCTTGGTATTCCGAGGAGCATGCCTGTTTGAGTGTCATTAAATTCTCAACCCCGAACCTTTTGGTTTCGGGGCTTGGACTTGGAGCGTGCTGGCCTTCCGGGGTCGGCTCCTCTCAAATGCATCAGCGGAATCTAACCTTTGGTTTCCGGAAGTCGGTGTGATAATCATGTTGCGCCGTCGTCTGACCTCAAAGTCCGCTTACAATGGTCTGTGGACAACTTATCAAATTTGACCTCAAATCAGGTAGGACTACCCGCTGAACTTAA	Fungi	Basidiomycota	Agaricomycetes	Atheliales	Atheliaceae	Piloderma		SH197923.07FU	/piloderma	UDB001726	329	1.02012e-134	1	336	0.99	0	0	0	0	0	0	0	0	0	0	0	0	0	0	0	0	0	0	0	0	0	0	0	0	0	0	0	0	0	0	46	0	0
FIN1066	CGAAATGCGATAAGTAATGTGAATTGCAGAATTCAGTGAATCATCGAATCTTTGAACGCACCTTGCGCTCCTTGGTATTCCGAGGAGCATGCCTGTTTGAGTGTCATTAATATATCAACCCTCTTCAGCCTTTGGCATGTTGAGTGTTGGATGTGGGGGATAATCTTTTTTTGCTGGACTCTCTCTTGAGGTCAGCTCCCCTAAAATACATTAGCAAAACAATTTGTTTACTGCTCATTGGTGTGATAACTATCTACGCTGTTGACGGTAAATCACGGTTTCGCTTCTAACAGTCCATTGACTTGGACAATTTTTTATCAATGTGACCTCAAATCAGGTAGGATTACCCGCTGAACTTAA	Fungi	Basidiomycota	Agaricomycetes	Agaricales	Cortinariaceae			SH212098.07FU	/cortinarius	DQ481963	357	4.38984e-147	1	360	0.99	0	0	0	0	0	0	0	0	0	0	0	0	0	0	0	0	0	0	0	0	0	0	0	0	0	0	0	68	0	0	0	0	0
FIN1068	CGAAATGCGATACGTAATGTGAATTGCAGAATTCAGTGAATCATCGAATCTTTGAACGCACCTTGCGCCCCTTGGTATTCCGAGGGGCACACCCGTTTGAGTGTCGTGAATACTCTCAACCTTCTTGGTTTCTTTGACCACGAAGGCTTGGACTTTGGAGGTTTTTCTTGCTGGCCTCTTTTGAAGCCAGCTCCTCCTAAATGAATGGGTGGGGTCCGCTTTGCTGATCCTCGACGTGATAAGCATTTCTTCTACGTCTTAGTGTCAGCTCGGAACCCGCTTTCCAACCGTCTTTGCACAAAGACAATGTTCGAGTTGTGACTCGACCTTACAAACCTTGACCTCAAATCGGGTGAGACTACCCGCTGAACTTAA	Fungi	Basidiomycota	Agaricomycetes	Russulales	Russulaceae	Russula	Russula_vesca	SH178290.07FU	/russula-lactarius	UDB000340	375	4.90408e-155	1	375	1	0	0	0	0	0	0	0	0	0	0	0	0	0	0	0	0	0	0	0	0	0	0	0	0	0	0	0	0	0	2	0	0	0
FIN1071	CGAAATGCGATAAGTAATGTGAATTGCAGAATTCAGTGAATCATCGAATCTTTGAACGCACCTTGCGCCCCTTGGCTATTCCGAGGGGCATGCCTGTTTGAGTATCATGAACACCTCAACTCTCATGGTTCGCCATGATGAGCTTGGACTCTGGGGGTTTTGCTGGCCCGCGGTCGGCTCCCCTCAAATGAATCAGCCTCCCAGTGTTTGGTGGCATCACGGGTGTGATAAATATCTACGCTCGCGGTTGTCTGCCATGTAACCTTTGGTGACAAAGGTTTGCTGGAGCTCACAGATGTCTCTCCTCGGCGAGGACAGCTTTTTTGAACGTTCGATCTCAAATCAGGTAGGACTACCCGCTGAACTTAA	Fungi	Basidiomycota	Agaricomycetes	Thelephorales	Thelephoraceae	Tomentella		SH184509.07FU	/tomentella-thelephora	HM189992	367	1.68201e-151	1	369	0.99	0	0	0	0	8	0	0	0	0	0	0	0	0	0	0	0	0	0	0	0	0	0	0	0	0	0	0	0	0	0	0	0	0
FIN1074	CGAAATGCGATAAGTAATGTGAATTGCAGAATTCAGTGAATCATCGAATCTTTGAACGCACCTTGCGCCCCTTGGCTATTCCGAGGGGCATGCCTGTTTGAGTATCATGAACACCTCAACTCTCATGGTTCGCCATGATGAGCTTGGACTCTGGGGGTTTTGCTGGCCTGCGGTCGGCTCCCCTCAAATGAATCAGCCTCCCAGTGTTTGGTGGCATCACGGGTGTGATAAATATCTACGCTCGCGGTTGTCTGCCATGTAACCTTTGGTGACAAAGGTTTGCTGGAGCTCACAGATGTCTCTCCTCGGCGAGGACAGCTTTTTTGAACGTTCGATCTCAAATCAGGTAGGACTACCCGCTGAACTTAA	Fungi	Basidiomycota	Agaricomycetes	Thelephorales	Thelephoraceae	Tomentella		SH184509.07FU	/tomentella-thelephora	HM189992	369	2.1871e-152	1	369	1	0	0	0	0	2	0	0	0	0	0	0	0	0	0	0	0	0	0	0	0	0	0	0	0	0	0	0	0	0	0	0	0	0
FIN1080	CGAAATGCGATAAGTAATGTGAATTGCAGAATTCAGTGAATCATCGAATCTTTGAACGCACATTGCGCCCTCTGGTATTCCGGGGGGCATGCCTGTTCGAGCCTCAATGAAAAATCTCCTCCGATGCTGGTGAATTCCAGTACATGGGGGGTTCTGGTGGATGCTCACACCCTGAACTGTGTGTGCACCGCTCAAATTCGATGTCCGCGAGCCTGAGGATTGCAGCCGACGTAGTGAGATTCGATCTCGTTGTCTGTAAAACCTGACTGAGGCAATGGGACCTTAAGCGCTATGGCGCCAACATCAAGACGGTTGAGCTCGGATCAGGTAGGGATACCCGCTGAACTTAA	Fungi	Ascomycota	Pezizomycetes	Pezizales	Discinaceae	Hydnotrya		SH218048.07FU	/hydnotrya	UDB002574	350	5.34783e-144	1	350	1	0	0	0	0	0	0	0	0	0	0	0	0	0	0	0	0	0	0	0	0	0	0	0	0	0	0	0	0	0	0	0	0	0
FIN1081	CGAAATGCGATAAGTAATGTGAATTGCAGAATTCAGTGAATCATCGAATCTTTGAACGCACCTTGCGCTCCTTGGTATTCCGAGGAGCATGCCTGTTTGAGTGTCATTAATATATATCAACCACTCTTCTTGAGTGGCTTGGATGTGGGGGGTTTGCTGGCCTGTTCAGCTCCCCTGAAATGCATTAGCGGAACGACCTGTTCATTCATTGGTGTGATAACTATCTACGCTATTGAGTGCGAGGCGGTTCAGCTTCCTAACGGTCCTCGGACAGTTTTTATCATTTTATGTGACCTCAAATCAGGTAGGACTACCCGCTGAACTTAA	Fungi	Basidiomycota	Agaricomycetes	Agaricales	Cortinariaceae	Cortinarius			/cortinarius	DQ139993	327	7.58188e-134	1	327	1	0	0	0	0	0	0	0	0	0	0	0	0	0	0	0	0	0	0	0	0	0	0	0	0	0	0	0	27	2	0	0	0	0
FIN1083	CGAAATGCGATACGTAATGTGAATTGCAGAATTCAGTGAATCATCGAATCTTTGAACGCACCTTGCGCCCCTTGGCATTCCGAGGGGCACACCCGTTTGAGTGTCGTGAAGTTCTCAAAACCTTTTCTTTGGTCTTTCGACCGGGTTTAGCGTTTTGGACTTGGAGGCTTTTTGCTGGTTTCACCTTGAAGCGAGCTCCTCCTAAATGGATTAGCGGGGTCTGCTTTGCCGATCCTTGACGTGATAAGATGTTTCTACGTCTCGGGTTTGGCACTGTCCCTTGGGCACCTGCTTCTAACCGTCTCATCGACAATGATGGCGTTCCGGTCACCACCGTTTCATCGGTGGGAGGCTCGACCCACGAAACAAAGCTTGACCTCAAATCGGGTGGGACTACCC…	Fungi	Basidiomycota	Agaricomycetes	Russulales	Russulaceae	Russula	Russula_consobrina	SH210578.07FU	/russula-lactarius	UDB000905	408	1.31551e-169	1	410	0.99	63	0	51	2	15	0	0	0	0	0	0	16	0	0	0	0	0	0	0	0	0	0	0	0	0	0	3	0	0	0	0	0	0
FIN1084	CGAAATGCGATAAGTAATGTGAATTGCAGAGTTCAGTGAATCATCGAATCTTTGAACGCACCTTGCGCTCCTTGGTATTCCGAGGAGCATGCCTGTTTGAGTGTCATTAATATATATCAACCTTCTCTTTACTGAGTGGTTTGGATGTGGGGGTTTGCTGGCCTCTTATATGAGTTCAGCTCCCCTGAAATGCATTAGCAGAACAACCCGTTCGTTGGCGTGATAACTATCTACGCTATTGAATGTGAGGGACAGTTCAGCTTTCTAACAGTCCTTGGACAACTTATCATTTATGTGACCTCAAATCAGGTAGGACTACCCGCTGAACTTAA	Fungi	Basidiomycota	Agaricomycetes	Agaricales	Cortinariaceae	Cortinarius		SH202923.07FU	/cortinarius	FJ475566	330	3.6236e-135	1	332	0.99	0	0	0	0	0	0	0	0	0	0	0	0	0	0	0	0	0	0	0	0	0	0	0	2	0	0	0	0	0	0	0	0	0
FIN1103	CGAAATGCGATAAGTAATGTGAATTGCAGAATTCAGTGAATCATCGAATCTTTGAACGCACCTTGCGCTCCTTGGTATTCCGAGGAGCATGCCTGTTTGAGTGTCATTAATATATATATCAACCTCTTCTTTTTGAGTGGTTTGGATGTGGGGGTTGTTTGCTGGACACTCTTAAAGGGTTCAGCTCCCCTGAAACGCATTAGCAGAGCAACCTGTTCATTTGGTGTGATAACTATCTACGCTAATTGAATGTGAAGGGCGGTTCGGCTTTCTAACTGTCCTTGGACAAAATTTCATCATTAATGTGACCTCAAATCAGGTAGGACTACCCGCTGAACTTAA	Fungi	Basidiomycota	Agaricomycetes	Agaricales	Cortinariaceae	Cortinarius		SH188525.07FU	/cortinarius	KJ146703	289	5.46364e-117	1	342	0.94	0	0	0	0	0	0	0	0	0	0	0	0	0	0	0	0	0	0	0	0	0	0	0	0	0	0	0	0	0	0	0	0	0
FIN1105	CGAAATGCGATAAGTAATGTGAATTGCAGAATTCAGTGAATCATCGAATCTTTGAACGCACCTTGCGCTCCTTGGTATTCCGAGGAGCATGCCTGTTTGAGTGTCATTAATATAATCAACCTTCAACTTGTTTGAGTGGTTTGGATGTGGGGGTTTGCTGGCCTTTCAAAAGGTTTCAGCTCCTCTGAAATGCATTAGCAGAACAAGCCTTGTTCATTGGTGTGATAACTATCTACGCTTATGAATGTGAGGGGCAGTTCAGCTTTCTAATCGTCTTTGGACAATTCATCATTAATGTGACCTCAAATCAGGTAGGACTACCCGCTGAACTTAA	Fungi	Basidiomycota	Agaricomycetes	Agaricales	Cortinariaceae			SH188473.07FU	/cortinarius	KC876298	332	4.74741e-136	1	334	0.99	2	0	0	0	23	0	0	0	0	0	0	0	0	0	0	0	0	0	0	0	0	0	0	0	0	0	0	0	0	0	0	0	0
FIN1108	CGAAATGCGATAAGTAATGTGAATTGCAGAATTCAGTGAATCATCGAATCTTTGAACGCACCTTGCGCTCCTTGGTATTCCGAGGAGCATGCCTGTTTGAGTGTCATTAATATAATCAACCTCTTCAGCTTTTGCTTGTTGAGTGTTGGATGTGGGGTACCTTTTGCTGGCCTCACTGAGGTCAGCTCCCCTGAAATGTATTAGCGGAATAATTTGTGGACCGTTCATTGGTGTGATAACTATCTACGCTATTGACGTGAAGCAATTCTGCTTCTAACAGTCCATTGACTTGGACAAATTTCATTAACTTGACCTCAAATCAGGTAGGACTACCCGCTGAACTTAA	Fungi	Basidiomycota	Agaricomycetes	Agaricales	Cortinariaceae	Cortinarius	Cortinarius_multiformis	SH222343.07FU	/cortinarius	KF732624	343	6.65022e-141	1	346	0.99	0	0	0	0	0	0	0	0	0	0	0	0	0	0	0	0	0	0	0	0	0	0	0	0	0	0	0	0	0	0	0	0	0
FIN1113	CGAAATGCGATAAGTAATGTGAATTGCAGAATTCAGTGAATCATCGAATCTTTGAACGCACATTGCGCCCCTTGGTATTCCGAGGGGCATGCCTGTTCGAGCGTCATTATAACCACTCAAGCCTGGCTTGGTGTTGGGCGACGTCCCCTTTAGGGACGCGCCTCGAAACACTCGGCGGCGTGGCACCGGCTTTAAGCGTAGCAGAATCTTTCGCTTTGAAAGTCGGGGCCCCGTCTGCCGGAAGACCTACTCACAAGGTTGACCTCGGATCAGGTAGGGATACCCGCTGAACTTAA	Fungi	Ascomycota	Dothideomycetes	Hysteriales	Gloniaceae	Cenococcum		SH199612.07FU	/cenococcum	HM189724	286	9.74009e-116	1	296	0.98	0	0	0	0	0	0	0	0	0	0	0	0	0	0	0	0	0	0	0	0	6	0	0	2	0	0	0	0	0	0	4	0	2
FIN1115	CGAAATGCGATACGTAATGTGAATTGCAGAATTCAGTGAATCATCGAATCTTTGAACGCACCTTGCGCCCCTTGGCATTCCGAGGGGCACACCCGTTTGAGTGTCGTGAAATCTTCAAAACCCTTTTTTCCTTTGAACCATTGCGGTCCGGGAAAAGGATTTTTGGACTTGGAGGCTTAATGCTCGCCCTTTCTTTTCGAAAGCGAGCTCCTCTCAAATGAATTAGTGGGGTCCGCTTTGCTGATCCTTGACGTGATAAAATATTTCTACGTTTTGGGTTTAGCACTGTCCCTTGGATGCCTGCTCCTAATCGTCTCATTGACAATGATGGTGCTCCGGTCACCGCCGTCTACATCGGCGGGAGGCTGGACCCACAAAAAGAAAACCTTGACCTCAAAT…	Fungi	Basidiomycota	Agaricomycetes	Russulales	Russulaceae	Russula		SH176552.07FU	/russula-lactarius	FJ845433	423	3.10282e-176	1	425	0.99	0	0	0	0	0	0	0	0	0	0	0	0	0	0	0	0	0	0	0	0	0	0	0	0	0	0	0	0	0	0	0	0	0
FIN1116	CGAAATGCGATACGTAATGTGAATTGCAGAATTCAGTGAATCATCGAATCTTTGAACGCACCTTGCGCCCCTTGGTATTCCGAGGGGCATGCCTGTTCGAGCGTCATTTCACCACTCAAGCCTGGCTTGGTGTTGGGCGACGTCCCCTTTGGGGACGCGCCTCGAAACGCTCGGCGGCGTGGCACCGGCTTTAAGCGTAGCAGAATCTTTCGCTTCAAAAGTCAGGGCCCCGTCTGCCGGAAGACCTACTCGCAAGGTTGACCTCGGATCAGGCAGGGATACCCGCTGAACTTAA	Fungi	Ascomycota	Dothideomycetes	Hysteriales	Gloniaceae	Cenococcum		SH199612.07FU	/cenococcum	EU403098	285	2.68932e-115	1	295	0.98	0	0	0	0	0	0	0	0	0	0	0	0	0	0	3	0	0	0	0	0	0	0	0	0	0	0	0	0	0	2	9	0	0
FIN1118	CGAAATGCGATAAGTAGTGTGAATTGCAGAATTCAGTGAATCATCGAATCTTTGAACGCACATTGCGCCCCTTGGTATCCCGAGGGGCATGCCTGTTCGAGCGTCATTTCACCACTCAAGCCTGGCTTGGTGTTGGGCGACGTCCCTTTGGGACGCGCCTCGAAACGCTCGGCGGCGTGGCACCGGCTTTAAGCGTAGCAGAATCTTTCGCTTTGAAAGTCGGGGCCCCGTCTGCCGGAAGACCTACTCGCAAGGTTGACCTCGGATCAGGTAGGGATACCCGCTGAACTTAA	Fungi	Ascomycota	Dothideomycetes	Hysteriales	Gloniaceae	Cenococcum			/cenococcum	KP866119	291	5.86049e-118	1	293	0.99	0	0	0	0	0	0	0	0	0	0	0	0	0	0	0	0	0	0	0	0	0	3	6	0	0	0	0	0	0	0	0	0	0
FIN1120	CGAAATGCGATAAGTAATGTGAATTGCAGATTTTCAGTGAATCATCGAATCTTTGAACGCACCTTGCGCTCCTTGGTATTCCGAGGAGCATGCCTGTTTGAGTGTCATTAAATTCTCAACTCCAAGGGTTTCACGACCTTTCGGAGATTGGACTTGGAGGTGCTGGCCGCATATTGGTCGGCTCCTCTCAAATGCATCAGCGGAATTCAACCTTTGGCTTCCGGATGTCAGTGTGATAATCATGTTGCGCTGTCGTTTGATCCCTCAGAGTCCGCTTATAATGGTCTTCGGACAACTTCATATCAAATTTGACCTCAAATCAGGTAGGACTACCCGCTGAACTTAA	Fungi	Basidiomycota	Agaricomycetes	Atheliales	Atheliaceae	Piloderma		SH196824.07FU	/piloderma	AJ633118	339	3.93331e-139	1	346	0.99	0	0	0	0	0	0	0	0	0	0	0	0	0	0	0	0	0	0	0	0	0	0	0	0	0	0	0	0	0	0	0	0	0
FIN1121	CGAAATGCGATAAGTAATGTGAATTGCAGAATTCAGTGAATCATCGAATCTTTGAACGCACATTGCGCCCCTTGGTATTCCGAGGGGCATGCCTGTTCGAGCGTCATTATAACCACTCAAGCCTCGGCTTGGTCTTGGGGTTCGCGGTCTCGCGGCCCTTAAAATCAGTGGCGGTGCCGTCTGGCTCTAAGCGTAGTAATTTTCTCGCTATAGGGTCCAGGTGACCACCTGCCAGAACCCCCCCACTCTTTACGGTTGACCTCGGATCAGGTAGGGATACCCGCTGAACTTAA	Fungi	Ascomycota	Leotiomycetes	Helotiales				SH214265.07FU	/meliniomyces	HM164671	293	7.62032e-119	1	293	1	0	0	0	0	0	0	0	0	0	0	0	0	0	0	0	0	0	0	0	0	0	0	0	0	0	0	0	0	0	0	0	0	0
FIN1125	CGAAATGCGATAAGTAATGTGAATTGCAGAATTCAGTGAATCATCGAATCTTTGAACGCACCTTGCGCTCCTTGGTATTCCGAGGAGCATGCCTGTTTGAGTGTCATTAATATTATATATCGAACCCTCTTTTTTTGAGTGGTTTGGATGTGGGGTTGCTGGCCTCTTGAAGGGGTCAGCTTCCCTGAAATGCATTAGCAGAACAGCCTGTTCGTTCCATTGGTGTGATAACTATCTACGCTATTGAATGATGAAGGCAAGTTCAGCCTTCTAACCGTCTTTGGACAATTTATCATCTATATGTGACCTCAAATCAGGTAGGACTACCCGCTGAACTTAA	Fungi	Basidiomycota	Agaricomycetes	Agaricales	Cortinariaceae	Cortinarius			/cortinarius	AJ236076	338	1.06724e-138	1	340	0.99	0	0	0	250	0	0	0	0	0	0	0	0	0	0	0	0	0	0	0	0	0	0	0	0	0	0	0	0	0	0	0	0	0
FIN1126	CGAAATGCGATAAGTAATGTGAATTGCAGAATTCAGTGAATCATCGAATCTTTGAACGCACCTTGCGCTCCTTGGTATTCCGAGGAGCATGCCTGTTTGAGTGTCATGAAATTCTCAACTGCCCCAGGCTTTGTGGCCTGCGGGTGAAGTTGGACTTGGAGGTGTGCTGGCGCATGAATGGGCTTTGTGTCCTGCCGTGCTTGTCGGCTCCTCTCGAATGCATGAGCTTTCCAATCCTTGGCAAAGTATCGTCGATGTGATAATTATCTACGTCGTCTGAGAAAGCCGAAAAGGGGAAATCTTTGATCACGCCGGGGTGACCCGTGTCTGACACATTCGACCTCAAATCAGGTAGGACTACCCGCTGAACTTAA	Fungi	Basidiomycota	Agaricomycetes	Thelephorales	Thelephoraceae	Tomentellopsis	Tomentellopsis_echinospora	SH184849.07FU	/tomentellopsis	UDB018367	374	1.35557e-154	1	374	1	0	0	0	0	0	0	0	0	0	0	0	0	0	0	0	0	0	0	0	0	0	0	0	0	0	0	0	0	0	0	0	0	0
FIN1127	CGAAATGCGATAAGTAATGTGAATTGCAGATTTTCAGTGAATCATCGAATCTTTGAACGCACCTTGCGCTCCTTGGTATTCCGAGGAGCATGCCTGTTTGAGTGTCATTAAATTCTCAACTCCGATCGATTTGTTTCGACCTCGGAGCTTGGACTTTGGAGTGTGCTGGCGTCGGTCGGCTCCTCTCAAATGCATCAGCGGAATTCAACCTTTGGCTTCCGGATGTCAGTGTGATAATCATGTTGCGCTGTCGTTTGATCCCTCAGAGTCCGCTTATAATGGTCTTCGGACAAAATCATCATCAAATTTGACCTCAAATCAGGTAGGACTACCCGCTGAACTTAA	Fungi	Basidiomycota	Agaricomycetes	Atheliales	Atheliaceae	Piloderma		SH196824.07FU	/piloderma	FJ475618	297	1.57895e-120	1	345	0.94	0	0	0	0	0	0	0	0	0	0	0	0	0	0	0	0	0	0	0	0	0	0	0	0	0	0	0	0	0	0	2	0	0
FIN1132	CGAAATGCGATAAGTAATGTGAATTGCAGAATTCAGTGAATCATCGAATCTTTGAACGCACCTTGCGCCCCTTGGCTATTCCGAGGGGCATGCCTGTTTGAGTATCATGAACACCTCAACTCTCATGGTTCGCCATGATGAGCTTGGACTCTGGGGTTTTGCTGGCCCGCGGTCGGCTCCCCTCAAATGAATCAGCCTCCCAGTGTTTGGTGGCATCACGGGTGTGATAAATATCTACGCTCGCGGTTGTCTGCCAGGTAACCTTTGGTGACAAAGGTTTGCTGGAGCTCACAGATGTCTCTCCTCGGTGAGGACAGCTTTTTTGAACGTTCGATCTCAAATCAGGTAGGACTACCCGCTGAACTTAA	Fungi	Basidiomycota	Agaricomycetes	Thelephorales	Thelephoraceae	Tomentella		SH184509.07FU	/tomentella-thelephora	HM189976	363	9.91529e-150	1	368	0.99	0	0	0	0	86	0	0	0	0	0	0	0	0	0	0	0	0	0	0	0	0	0	0	0	0	0	0	0	0	0	0	0	0
FIN1135	CGAAATGCGATAAGTAATGCGAATTGCAGAATTCCGTGAGTCATCGAATCTTTGAACGCACATTGCGCCCCCCGGCTTCCCGGGGGGCATGCCTGTCCGAGCGTCATTGCCATCCCCTCAAGCTCTGCTTGGCTTGTTGGGCCAGCGTCCGCCTGCGGCTCCTGTCGCGGGGGGATGGGCCCGAAAGGCAGTGGCGGCTCCTGGAGACTTGGTCCTTTGGGCGGTGATGCATGGGTCTCTTCATCCACCGTCCCGTTGGCCACGCCCCGGGAGTCTGTCGAAACGATTGGTCTTCCCCCTTTAGGTTGACCTCGGATCAGGTAGGGATACCCGCTGAACTTAA	Fungi	Ascomycota	Eurotiomycetes	Eurotiales	Elaphomycetaceae	Elaphomyces	Elaphomyces_muricatus	SH190236.07FU	/elaphomyces	HM030601	337	2.99231e-138	1	343	0.99	0	0	0	0	0	2	0	0	50	0	0	0	0	0	0	3	0	0	0	0	0	0	0	0	0	0	187	0	0	0	0	0	0
FIN1139	CGAAATGCGATAAGTAATGTGAATTGCAGAATTCAGTGAATCATCGAATCTTTGAACGCACCTTGCGCTCCTTGGTATTCCGAGGAGCATGCCTGTTTGAGTGTCATTAATATATATATCAAACCTTCTCTTTGTTGAGCGGTTTTGGATGTGGGGGTTTGCTGGCCTCTTAAAAAGGTTCAGCTCCTCTGAAATGCATTAGCAGAACAAACCTGTTCATTGGTGTGATAACTATCTACGCTATTGAATGTAAGGGGCAGTTCAGCTCTCTAATGGTCCTCGGACAATTCATCCATTAATGTGACCTCAAATCAGGTAGGACTACCCGCTGAACTTAA	Fungi	Basidiomycota	Agaricomycetes	Agaricales	Cortinariaceae	Cortinarius		SH197819.07FU	/cortinarius	AY669680	338	1.05939e-138	1	338	1	0	0	0	0	0	0	0	0	0	0	0	0	0	0	0	0	0	0	0	0	0	0	0	0	0	0	0	0	0	0	0	0	0
FIN1140	CGAAATGCGATACGTAATGTGAATTGCAGAATTCAGTGAATCATCGAATCTTTGAACGCACCTTGCGCCCCTTGGTATTCCGAGGGGCACACCCGTTTGAGTGTCGTGAAAACCTCAACCTCTTTGGTTTCTTCTGGGGACCAAAGCAGGCTTGGACTTTGGAGGCCTTTTGCTGGCACCTCTCTCTTTTGAAGGCCAGCTCCTCTTAAATGAATTAGCAGGGTCCTCTTTGCCGATCCTCGACGTGTGATAAGATGTTTTTCCATGTCTTGGTTTCTGGCTCTGTCACCTTTGGGACCCGCTTCTAACCGTCTTCAACCTTGCGTTGAGACAACGTTCGAGCATGTCTCCCTTCTCGGGAAGCTCCCTCGACCCCACGAACCCTTGACCTCAAATCGG…	Fungi	Basidiomycota	Agaricomycetes	Russulales	Russulaceae	Lactarius		SH182379.07FU	/russula-lactarius	HM189809	404	8.02987e-168	1	422	0.98	0	0	0	0	0	2	0	0	45	0	0	0	0	0	0	0	0	0	0	3	0	0	0	0	0	0	0	0	0	0	0	0	0
FIN1142	CGAAATGCGATAAGTAATGTGAATTGCAGAATTCAGTGAATCATCGAATCTTTGAACGCACATTGCGCCCCTTGGTATTCCGAGGGGCATGCCTGTTCGAGCGTCATTACAACCACTCAAGCCTTGGCTTGGTCTTGGGGTTCGCGGTCTCGCGGCCCTTAAAATTAGTGGCGGTGCCGTCTGGCTCTAAGCGTAGTAATTCTCTCGCTATAGAGTCCCGGTGGTTACCTGCCAGAACCCCCCATTTTTTACGGTTGACCTCGGATCAGGTAGGGATACCCGCTGAACTTAA	Fungi	Ascomycota	Leotiomycetes	Helotiales				SH214265.07FU	/meliniomyces	HM164673	288	1.24437e-116	1	292	0.99	0	0	0	0	0	0	0	0	0	0	0	0	0	0	0	0	0	0	0	0	0	0	0	0	0	0	0	0	0	0	0	0	0
FIN1146	CGAAATGCGATAAGTAATGTGAATTGCAGAATTCAGTGAATCATCGAATCTTTGAACGCACCTTGCGCCCCTTGGCTATTCCGAGGGGCATGCCTGTTTGAGTATCATGAACACCTCAACTCTCATGGTTCGCCATGATGAGCTTGGACTCTGGGGGTTTTGCTGGCCTGCGGTCGGCTCCCCTCAAATGAATCAGCCTCCCAGTGTTTGGTGACATCACGGGTGTGATAAATATCTACGCTCGCGGTTGTCTGCCAGGTAACCTTTGGTGACAAAGGTTTGCTGGAGCTCACAGATGTCTCTCCTCGGCGAGGACAGCTTTTTTGAACGTTCGATCTCAAATCAGGTAGGACTACCCGCTGAACTTAA	Fungi	Basidiomycota	Agaricomycetes	Thelephorales	Thelephoraceae	Tomentella		SH184509.07FU	/tomentella-thelephora	HM189982	366	4.66455e-151	1	369	0.99	0	0	0	0	4	0	0	0	0	0	0	0	0	0	0	0	0	0	0	0	0	16	0	0	0	0	0	0	0	0	0	0	0
FIN1148	CGAAATGCGATACGTAATGTGAATTGCAGAATTCAGTGAATCATCGAATCTTTGAACGCACCTTGCGCCCCTTGGTATTCCGAGGGGCACACCCGTTTGAGTGTCGTGAAAATCTCAACCTCCTCGGTTTCTTCTGGACGCCGAAGGAGGCTTGGACTTTGGAGGCCTTTGCTGGCGTCTCTCGCCAGCTCCTCTCAAATGAATTAGCGGGGTCCTCTTTGCCGATCCTCGACATGTGATAAGATGTTTCCATGTCTTGGCTTTATGGCTCTGTTGCCTTTGGGACCCGCTTCTAACCGTCTCAGCGAGACAACGTTCGAGCGTGTCTCCCCTCTCGGGGAAACGCTCTTGAACCCACGAAACCTTGACCTCAAATCGGGTGAGGCTACCCGCTGAACT…	Fungi	Basidiomycota	Agaricomycetes	Russulales	Russulaceae	Lactarius	Lactarius_glyciosmus	SH176401.07FU	/russula-lactarius	UDB017965	396	2.65814e-164	1	402	0.99	0	0	0	0	0	0	0	0	0	0	0	0	0	0	0	0	0	0	0	0	0	0	0	0	0	0	0	0	0	0	0	0	0
FIN1151	CGAAATGCGATAAGTAATGTGAATTGCAGAATTCAGTGAATCATCGAATCTTTGAACGCACCTTGCGCCCCTTGGCTATTCCGAGGGGCATGCCTGTTTGAGTATCATGAACACCTCAACTCTCATGGTTTGCCATGATGAGCTTGGACTTTGGGGGTTTTGCTGGCCTGCGGTCAGCTCCTCTCAAACGGATCAGCTTACCAGTATTTGGTGGCATCATGGGTGTGATAATTATCTACACTTGTGGTTGTCTGCTGAGTAACCTTTGGCGACAGGGGTTTGCTGGAGCTTATAAATGTCTCTCCCCAGCGAAGACAGCTTTTTGACCGTTCGATCTCAAATCAGGTAGGACTACCCGCTGAACTTAA	Fungi	Basidiomycota	Agaricomycetes	Thelephorales	Thelephoraceae	Tomentella		SH189378.07FU	/tomentella-thelephora	AM087273	368	6.0451e-152	1	368	1	0	0	0	0	2	0	0	0	0	0	0	0	0	0	0	0	0	0	0	0	0	0	0	0	0	0	0	0	0	0	4	0	0
FIN1152	CGAAATGCGATAAGTAGTGTGAATTGCAGAATTCAGTGAATCATCGAATCTTTGAACGCACATTGCGCCTCATGGTATCCCATGGGGCATGCCTGTTCGAGCGTCATTTCACCACTCAAGCCTGGCTTGGTGTTGGGCGACGTCCCCTTTGGGGACGCGCCTCGAAACGCTCGGCGGCGTGGCACCGGCTTTAAGCGTAGCAGAATCTTTCGCTTTGAAAGTCGGGGCCCCGTCTGCCGGAAGACCTACTCGCAAGGTTGACCTCGGATCAGGCAGGGATACCCGCTGAACTTAA	Fungi	Ascomycota	Dothideomycetes	Hysteriales	Gloniaceae	Cenococcum	Cenococcum_geophilum	SH199612.07FU	/cenococcum	AY394919	287	3.49689e-116	1	295	0.98	0	0	0	0	0	0	0	0	0	0	0	0	2	0	0	0	0	0	0	0	12	0	77	0	0	0	0	0	0	0	0	0	0
FIN1153	CGAAATGCGATAAGTAATGTGAATTGCAGAATTCAGTGAATCATCGAATCTTTGAACGCACATTGCGCCCCTTGGTATTCCGAGGGGCATGCCTGTTCGAGCGTCATTATAACCACTCAAGCCTCGGCTTGGTCTTGGGGTTCGCGGTTTCGCGGCCCTTAAAATCAGTGGCGGTGCCGTCTGGCTCTAAGCGTAGTAATTCTCTCGCTATAGGGTCCAGGTGACCATTTGCCATAACCCCCCATTCTTTACGGTTGACCTCGGATCAGGTAGGGATACCCGCTGAACTTAA	Fungi	Ascomycota	Leotiomycetes	Helotiales	Helotiaceae			SH214265.07FU	/meliniomyces	KC702654	292	2.10391e-118	1	292	1	0	0	0	0	0	0	0	0	0	0	0	0	0	0	0	0	0	0	0	0	0	0	0	0	0	0	0	0	0	0	0	25	0
FIN1154	CGAAATGCGATAAGTAATGTGAATTGCAGAATTCAGTGAATCATCGAATCTTTGAACGCACATTGCGCCCCTTGGTATTCCGAGGGGCGTGCCTGTTCGAGCGTCATTATAACCACTCAAGCCTCGGCTTGGTCTTGGGGTTCGCGGTCTCGCGGCCCTTAAAATCAGTGGCGGTGCCGTCTGGCTCTAAGCGTAGTAATGCTCTCGCTATAGGGTCCCGGTGGTTACCTGCCAGAACCCCCCATTTTTTACGGTTGACCTCGGATCAGGTAGGGATACCCGCTGAACTTAA	Fungi	Ascomycota	Leotiomycetes	Helotiales				SH214265.07FU	/meliniomyces	FJ197016	285	2.65394e-115	1	292	0.98	0	0	0	0	0	0	0	0	0	0	0	0	0	0	0	0	0	0	0	0	3	0	0	4	0	0	0	0	0	0	0	0	0
FIN1155	CGAAATGCGATAAGTAATGTGAATTGCAGAATTCAGTGAATCATCGAATCTTTGAACGCACCTTGCGCTCCTTGGTATTCCGAGGAGCATGCCTGTTTGAGTGTCATTAATATAATCAACCTTCTCTTGTTTTGAGAATGGTTTGGAAGTGGGGGTTTGCTGGCCTCTCTCGAAAGGTTCAGCTCCTCTGAAATGCATTAGCAGAACAACCTTTGCTCATTGGTGTGATAACATCTACGCTTATGAATACGAGGGGGCAGTTCAGCTTTCTAACAGTCTTTGGACAATTCATCATTAATGTGACCTCAAATCAGGTAGGACTACCCGCTGAACTTAA	Fungi	Basidiomycota	Agaricomycetes	Agaricales	Cortinariaceae	Cortinarius			/cortinarius	AB848457	324	1.67946e-132	1	337	0.98	0	0	0	0	0	0	0	0	0	0	8	0	0	0	0	0	0	0	0	0	0	0	0	0	0	0	0	0	0	0	0	0	0
FIN1156	CGAAATGCGATACGTAATGTGAATTGCAGAATTCAGTGAATCATCGAATCTTTGAACGCACCTTGCGCCCCTTGGCATTCCGAGGGGCACACCCGTTTGAGTGTCGTGAAATTCTCAAAAACCCTTCCTTTGGTGGAAAGGATTTTGGACTTGGAGGCCTTTTGCTGGTTTCACCTTGAAGCGAGCTCCTCCCAAATGGATTAGTGGGGTCTGCTTTGCCGATCCTAGACGTGATAAGATGCTTCTACGTCTTGGGTTTCTGCACTGTACCTCTGCTTCTAACTGTCTCATTGACAATGATGGTGTTCCGGTCACCGCCGATTCATCGGTGGGGAGGCTTGACCCACAAAACGACCTTGACCTCAAATCGGGTGAGACTACCCGCTGAACTTAA	Fungi	Basidiomycota	Agaricomycetes	Russulales	Russulaceae	Russula	Russula_aquosa	SH186210.07FU	/russula-lactarius	UDB011293	384	5.36802e-159	1	394	0.98	125	0	0	0	0	0	0	0	0	0	0	0	0	0	0	0	0	0	0	0	0	0	0	0	0	0	0	0	0	0	0	0	0
FIN1158	CGAAATGCGATACGTAATGTGAATTGCAGAATTCAGTGAATCATCGAATCTTTGAACGCACCTTGCGCCCCTTGGCATTCCGAGGGGCACACCCGTTTGAGTGTCGTGAAATCATCAAAAACCCTTTTCTGTTTACCGAAAAGGATTTTTGGACTTGGAGGTTTAATGCTTGCCTTTCACTTTTGAAAGCGAGCTCCTCTCAAATGAATTAGTGGGGGGTCCGCTTTGCTGGTCCTTGACGTGATAAGATGTTTCTACGTTTTGGATTTAGCACTGTCCCTTTGGATTCCTGCTCCTAACTGTCCAACGGACAAACGATGGTGCTCCGGTCGTCGCCGTCTACATTGGCGGGGGAGGGCTGGACCCACGAAAGAAAACCTTGACCTCAAATCGGGTGAG…	Fungi	Basidiomycota	Agaricomycetes	Russulales	Russulaceae	Russula		SH185331.07FU	/russula-lactarius	JX425398	408	1.34243e-169	1	417	0.99	0	0	0	0	0	0	0	0	0	0	0	0	0	0	0	0	0	0	0	0	0	0	0	0	0	0	0	0	0	0	0	0	0
FIN1159	CGAAATGCGATAAGTAATGTGAATTGCAGAATTCAGTGAATCATCGAATCTTTGAACGCACATTGCGCCCCTTGGTATTCCGAGGGGCATGCCTGTTCGAGCGTCATTATAACCACTCAAGCCTGGCTTGGTATTGGGGTTTTCGCGTGTTCGCGGCCCTTAAAATCAGTGGCGGTGCCGTCTGGCTCTAAGCGTAGTAATTCTCTCGCTATAGGGTCCCGGCGGTTACCTGCCAGAACCCCCCCATTTTTTACGGTTGACCTCGGATCAGGTAGGGATACCCGCTGAACTTAA	Fungi	Ascomycota	Leotiomycetes	Helotiales				SH181080.07FU	/meliniomyces	HM164651	276	2.59751e-111	1	294	0.97	7	0	0	0	0	2	0	0	4	0	0	0	0	0	0	0	0	0	0	0	0	0	0	0	0	0	0	0	0	0	0	0	0
FIN1168	CGAAATGCGATAAGTAGTGTGAATTGCAGAATTCAGTGAATCATCGAATCTTTGAACGCACCTTGCGCCCCTTGGCTATTCCGAGGAGCATGCCTGTTTGAGTATCATGAACACCTCAACTCTCATGGTTTGCCATGATGAGCTTGGATTTTGGGGGTTTTGCTGGCCTGTGGTCAGCTCCTCTCAAATGGATCAGCTTACCAGTGTTTGGTGGCGTCACAGGTGTGATAATTATCTACGCTTGTGGTTGTCTGCCGAGTAACCTTTGGTGACAGAGGTTTGCTGGAGCTTATAAATGTCTCTCCTCAGCGAAGACAGCTTTTTGATCGTTCGATCTCAAATCAGGTAGGACTACCCGCTGAACTTAA	Fungi	Basidiomycota	Agaricomycetes	Thelephorales	Thelephoraceae	Tomentella		SH189365.07FU	/tomentella-thelephora	EF619831	352	7.39757e-145	1	368	0.97	0	0	0	0	0	0	0	0	0	0	0	0	0	0	0	0	0	0	0	0	0	0	0	0	0	0	0	0	0	0	0	0	0
FIN1170	CGAAATGCGATAAGTAATGTGAATTGCAGAATTCAGTGAATCATCGAATCTTTGAACGCACCTTGCGCTCCTTGGTATTCCGAGGAGCATGCCTGTTTGAGTGTCATTAATATATATATCAACCCACTCTTGTTGAGCGGATTGGATGTGGAGGTTTTTGCTGGCCGCTTAAAAAGGTGGCCAGCTCCTCTGAAATACATTAGCGGGACAACCTGTCCATTCATTGGTGTGATAACTATCTACGCTATTGAATGTGAGGCAGTTCAGCTTTCTAACAGTCCTTGGACAGCTTATCATTTTATGTGACCTCAAATCAGGTAGGACTACCCGCTGAACTTAA	Fungi	Basidiomycota	Agaricomycetes	Agaricales	Cortinariaceae	Cortinarius	Cortinarius_roseoarmillatus	SH197829.07FU	/cortinarius	HQ845117	340	1.38772e-139	1	340	1	0	0	0	0	0	0	0	0	0	0	0	0	0	0	0	0	0	0	0	0	0	0	0	0	0	0	0	0	0	3	0	0	0
FIN1173	CGAAATGCGATAAGTAATGTGAATTGCAGAATTCAGTGAATCATCGAATCTTTGAACGCACCTTGCGCTCCTTGGTATTCCGAGGAGCATGCCTGTTTGAGTGTCATTAATATATCAACCTCCTCAGGTTTTGACTTGTCGAGTGTTTGGATGTGGGGGTCTTTTGCTGGTCTCTTTTGAGGTCGGCTCCCCTAAAATGCATTAGCGGAACAATTTGTTGACCCGTTCATTGGTGTGATAACTATCTACGCTTTTGACGTGAAACAGGTTCAGCTTCTAACAGTCCATTGACTTGGACAAATTTTCATTAATGTGACCTCAAATCAGGTAGGACTACCCGCTGAACTTAA	Fungi	Basidiomycota		Agaricales		Cortinarius		SH222334.07FU	/cortinarius	AB587743	350	5.34783e-144	1	350	1	0	0	0	0	0	0	0	0	0	0	0	0	0	0	0	0	0	0	0	0	0	0	0	0	0	0	0	0	0	0	0	0	0
FIN1176	CGAAATGCGATAAGTAATGTGAATTGCAGAATTCAGTGAATCATCGAATCTTTGAACGCACCTTGCGCTCCTTGGTATTCCGAGGAGCATGCCTGTTTGAGTGTCATTAATATATCAACCTCTTTTAAATTTTGAGAGTGTTTGGATGTGGGGGTGTTATTTTGCTGGCCTTTTCTAAAGGTCAGCTCCCCTGAAATGTATTAGCGGAACAATTTGTTGACCGTTCATTGGTGTGATAGCATATCTACGCTATTGACGTGAAGCAAGTTCAGCTTATAACAGTCCATTGACTTGGACAATTCTCTATTTATTAATGTGACCTCAAATCAGGTAGGACTACCCGCTGAACTTAA	Fungi	Basidiomycota	Agaricomycetes	Agaricales	Cortinariaceae	Cortinarius	Cortinarius_septentrionalis	SH183210.07FU	/cortinarius	UDB001092	353	2.53415e-145	1	353	1	0	0	0	0	0	0	0	0	0	0	0	0	0	0	0	0	0	0	0	0	0	0	0	0	0	0	0	0	0	0	0	0	0
FIN1186	CGAATCGCGATATGTAATGTGAATTGCAGATCTACAGTGAATCATCGAATCTTTGAACGCACCTTGCGCTCCTCGGTGTTCCGAGGAGCATGCCTGTTTGAGTGTCAGTAAATTCTCAACCCCTCTCGATTTGCTTCGAGCGGGTGCTTGGATGTTGGGGGCTGCCGGAGACACTGGATTCGTCCAGGACTCGGGCTCCTCTTAAATGAATCGGCTCGCGGTCGACTTTCGACTTTGCATGACAAGGCCTTTGGCGTGATAATGATCGCCGTTCGCCGAAGTGCAAGACAGAATGGTCCCGTGCCTCTAATGCGTCGACGCCTCTAGGGGCGTCTTCCTCATTGACGTTTGACCTCAAATCAGGTAGGACTACCCGCTGAACTTAA	Fungi	Basidiomycota	Agaricomycetes	Boletales	Suillaceae	Suillus		SH176742.07FU	/suillus-rhizopogon	AJ272412	386	6.80867e-160	1	386	1	0	0	0	0	0	0	0	0	0	0	0	0	0	0	0	0	0	0	0	0	0	0	0	0	0	0	0	0	0	0	0	0	0
FIN1194	CGAAATGCGATACGTAATGTGAATTGCAGAATTCAGTGAATCATCGAATCTTTGAACGCACCTTGCGCCCCTTGGCATTCCGAGGGGCACACCCGTTTGAGTGTCGTGAAATTCTCAAAACCCTTTTCTTTCAAAGAGGATTTTGGACTTGGAGGCTTTTTGCTGGTTTCGCACAGAAGCGAGCTCCTCCTAAATGGATTAGTGGGGTCTGCTTTGCCGATCCTTGACGTGATAAGATGTTTCTACGTCTTGGGTTTGGCACCGCACCCGCTTCTAACCGTCTCATCGACAATGATGGCGTTCCGGTCACCACCGTTTCATCGGTGGGAGGCTTGACCCACCAAAAAAACCTTGACCTCAAATCGGGTGAGACTACCCGCTGAACTTAA	Fungi	Basidiomycota	Agaricomycetes	Russulales	Russulaceae	Russula	Russula_gracillima	SH186205.07FU	/russula-lactarius	UDB011284	387	2.47834e-160	1	389	0.99	0	0	0	0	0	0	0	0	2	0	0	0	2	0	0	0	0	0	0	0	0	0	0	0	0	0	0	0	0	0	0	0	0
FIN1195	CGAAATGCGATAAGTAGTGTGAATTGCAGAATTCAGTGAATCATCGAATCTTTGAACGCACATTGCGCCCCTTGGTATCCCGAGGGGCATGCCTGTTCGAGCGTCATTTCACCATTCAAGCCTGGCTTGGTGTTGGGCGACGTCCCCTTTGGGGACGCGCTTCGAAATGCTCGGCGGCGTGGCACCGGCTTTAAGCGTAGCAGAATCTTTCGCTTTGAAGGTCGGGGCCCCGTCTGCCGGAAGACCTACTCGCAAGGTTGACCTCGGATCAGGCAGGGATACCCGCTGAACTTAA	Fungi	Ascomycota	Dothideomycetes	Hysteriales	Gloniaceae	Cenococcum		SH199612.07FU	/cenococcum	DQ474343	289	4.54696e-117	1	295	0.98	0	0	0	0	0	0	0	0	0	0	0	0	0	0	0	0	0	0	0	0	3	0	0	0	0	0	0	0	0	0	0	0	0
FIN1197	CGAAATGCGATAAGTAATGTGAATTGCAGAATTCAGTGAATCATCGAATCTTTGAACGCACATTGCGCCCCTTGGTATTCCGAGGGGCATGCCTGTTCGAGCGTCATTATAACCACTCAAGCCTCGGCTTGGTCTTGGGGTTCGCGGTCTCGCGTCCCCTAAAATCAGTGGCGGTGCCGTCTGGCTCTAAGCGTAGTAATTCTCTCGCTATAGGGTCCCGGCGGTTACCTGCCAGAACCCCCCATTTTTTTACGGTTGACCTCGGATCAGGTAGGGATACCCGCTGAACTTAA	Fungi	Ascomycota	Leotiomycetes	Helotiales				SH214265.07FU	/meliniomyces	FJ197016	287	3.46622e-116	1	293	0.98	0	0	0	0	0	0	0	0	0	0	0	0	0	0	0	0	0	0	0	0	0	0	0	0	0	0	0	0	0	0	0	6	0
FIN1203	CGAAATGCGATAAGTAATGTGAATTGCAGAATTCAGTGAATCATCGAATCTTTGAACGCACATTGCGCCCCTTGGTATTCCGAGGGGCATGCCTGTTCGAGCGTCATTATAACCACTCAAGCCTTGGCTTGGTATTGGGGTTTCGCGGTTCCGCGGCCCTTAAAATCAGTGGCGGTGCCGTCTGGCTCTAAGCGTAGTAATTCTCTCGCTATAGGGTCCCGGTGGTTACCTGCCAGAACCCCCCATTTTTTACGGTTGACCTCGGATCAGGTAGGGATACCCGCTGAACTTAA	Fungi	Ascomycota	Leotiomycetes	Helotiales				SH214265.07FU	/meliniomyces	FJ197016	278	3.36263e-112	1	293	0.97	0	0	0	0	0	0	0	0	0	0	0	0	0	0	0	0	0	0	0	0	0	0	0	2	0	0	0	0	0	0	0	0	0
FIN1204	CGAAATGCGATAAGTAGTGTGAATTGCAGAATTCAGTGAATCATCGAATCTTTGAACGCACATTGCGCCCCTTGGTATCCCGAGGGGCATGCCTGTTCGAGCGTCATTTCACCACTCAAGCCTGGCTTGGTGTTGGGCGACGTCCCTTAGGGACGCGCCTCGAAACGCTCGGCGGCATGGCACCGGCTTTAAGCGTAGCAGAATCTTTCGCTTTGAAAGTCGGGGCCCCGTCTGCCGGAAGACCTACTCGCAAGGTTGACCTCGGATCAGGCAGGGATACCCGCTGAACTTAA	Fungi	Ascomycota	Dothideomycetes	Hysteriales	Gloniaceae	Cenococcum		SH214459.07FU	/cenococcum	EU668240	291	5.86049e-118	1	293	0.99	0	0	0	0	0	0	0	0	0	0	0	0	0	0	0	0	0	0	0	0	0	0	0	0	0	0	0	0	0	0	2	0	0
FIN1214	CGAATTGCGATATGTAATGTGAATTGCAGATCTACAGTGAATCATCGAATCTTTGAACGCACATTGCGCTCCTCGGTGTTCCGAGGAGCATGCCTGTTTGAGTGTCAGTAAATTCTCAACCCCTCTCGATTCGCTTCGAGGGGGAGCTTGGATAGTGGGGGCTGCCGGAGACCTGGACTCGCGTCCAGGACTTGGGCTCTCCTGAAATGCATCGGCTTGCGATCGACTTTTGACTTTGCGTGACAAGGCTTTCGGCGTGATAATGATCGCCGTCTTCCGAAGCGCATGAAGGGAAGGTCTCATGCCTCCAACATGTCGACGGCGACGTCTTCCTTCTTTATGTTTGACCTCAAATCAGGTAGGACTACCCGCTGAACTTAA	Fungi	Basidiomycota	Agaricomycetes	Boletales	Gomphidiaceae			SH182862.07FU	/suillus-rhizopogon	EF619654	364	3.73034e-150	1	381	0.97	0	0	0	0	0	0	0	0	0	0	0	0	0	0	0	0	0	0	0	0	0	0	0	0	0	0	0	10	0	0	0	0	70
FIN1215	CGAAATGCGATAAGTAATGTGAATTGCAGAATTCAGTGAATCATCGAATCTTTGAACGCACATTGCGCCCCTTGGTATTCCGAGGGGCATGCCTGTTCGAGCGTCATTATAACCACTCAAGCCTCGGCTTGGTCTTGGGGTTCGCGGTATCGCGGCCCTTAAAATCAGTGGCGGTGCCGTCTGGCTCTAAGCGTAGTAATTCTCTCGCTATAGGGTCCCGGCGGTTACCTGCCAGAACCCCCCATTTTTTACGGTTGACCTCGGATCAGGTAGGGATACCCGCTGAACTTAA	Fungi	Ascomycota	Leotiomycetes	Helotiales				SH181080.07FU	/meliniomyces	HM164651	289	4.48713e-117	1	292	0.99	11	0	0	0	0	0	0	0	0	0	0	0	0	0	0	0	0	0	0	0	0	0	0	0	0	0	0	0	0	0	0	4	0
FIN1219	CGAAATGCGATACGTAATGTGAATTGCAGAATTCAGTGAATCATCGAATCTTTGAACGCACCTTGCGCCCCCTGGTATTCCGAGGGGCACACCCGTTTGAGTGTCGTGAAAATCTCAACCTCCTCGGTTTCTTCTGGACACCGAAGGAGGCTTGGACTTTGGAGGCCTTTGCTGGCGTCTCTCGCCAGCTCCTCTCAAATGAATTAGCGGGGTCCTCTTTGCCGATCCTCGACGTGTGATAAGATGTTTCCATGTCTTGGTTTCTGGCTCTGTTGCTTTTGGGACCCGCTTCTAACCGTCTCAACCCGAGACAATGTTTGAGCGTGTCTCCCTTCTCGGGAAACGCCCTCAAGCCCACGAACCCTTGACCTCAAATCGGGTGAGACTACCCGCTGAACT…	Fungi	Basidiomycota	Agaricomycetes	Russulales	Russulaceae	Lactarius		SH176406.07FU	/russula-lactarius	HM189794	400	4.49424e-166	1	402	0.99	19	0	0	0	12	0	5	0	0	0	0	0	0	0	0	0	0	0	0	0	0	0	0	0	0	0	0	0	0	0	0	0	0
FIN1220	CGAAATGCGATAAGTAATGTGAATTGCAGAATTCAGTGAATCATCGAATCTTTGAACGCACCTTGCGCTCCTTGGTATTCCGAGGAGCATGCCTGTTTGAGTGTCATTAATATATATATCAACCTTCTCTTGTTTGAGTGGTTTGGATGTGGGGGTTTGCTGGCTTCTTAAAAAGGGTTCAGCTCCTCTGAAATGCATTAGCAGAACAACCTGTTCATTGGCGTGATAACTATCTATGCTATTGAATATCAGGGGCAGTTCAGCTTTCTAACAGTCCTTGGACAAACTTATCATTTAATGTGACCTCAAATCAGGTAGGACTACCCGCTGAACTTAA	Fungi	Basidiomycota	Agaricomycetes	Agaricales	Cortinariaceae	Cortinarius	Cortinarius_traganus	SH188483.07FU	/cortinarius	UDB000747	320	9.93327e-131	1	337	0.98	0	0	0	0	0	0	0	0	0	0	0	0	0	0	0	0	0	0	0	0	0	0	0	165	0	2	0	87	0	0	0	0	0
FIN1232	CGAAATGCGATAAGTAATGTGAATTGCAGAATTCAGTGAATCATCGAATCTTTGAACGCACCTTGCGCCCCTTGGTATCCCGAGGGGCATGCCTGTTCGAGCGTCATTTCACCATTCAAGCCTGGCTTGGTGTTGGGCGACGTCCCCTTTGGGGACGCGCTTCGAAATGCTCGGCGGCGTGGCACCGGCTTTAAGCGTAGCAGAATCTTTCGCTTTGAAAGTCGGGGCCCCGTCTGCCGGAAGACCTACTCAAGGTTGACCTCGGATCAGGTAGGGATACCCGCTGAACTTAA	Fungi	Ascomycota	Dothideomycetes	Hysteriales	Gloniaceae	Cenococcum			/cenococcum	AB848418	287	3.46622e-116	1	293	0.98	0	0	0	0	6	0	28	0	0	0	0	11	0	0	0	0	0	0	0	0	0	0	0	8	0	0	0	2	0	0	0	0	0
FIN1235	CGAAATGCGATAAGTAATGTGAATTGCAGAATTCAGTGAATCATCGAATCTTTGAACGCACCTTGCGCTCCTTGGTATTCCGAGGAGCATGCCTGTTTGAGTGTCATTAATATAATTTCAACCCTTCTCTTTTTTGAAAAGGTTTGGATGTGGGGGTTTGCTGGCCTCTTCAAAAGGTTCAGCTCCCCTGAAATGCATTAGCAGAACAACCTTGCTCATTGGTGTGATAACTATCTACGCTTATGAATGTGAGGGAACAGTTCAGCTTTCTAACAGTCTTTGGACAATTCATCATTAATGTGACCTCAAATCAGGTAGGACTACCCGCTGAACTTAA	Fungi	Basidiomycota	Agaricomycetes	Agaricales	Cortinariaceae	Cortinarius		SH188520.07FU	/cortinarius	FJ039708	335	2.25106e-137	1	337	0.99	0	0	0	0	0	0	0	0	0	0	0	0	0	0	0	0	0	0	0	0	0	0	0	0	0	0	0	0	0	0	0	0	0
FIN1238	CGAATCGCGATAAGTAATGTGAATTGCAGATTTTCAGTGAATCATCGAATCTTTGAACGCACCTTGCGCCCCTTGGCATTCCGAGGGGCACACCCGTTTGAGTGTCGTGAAATCTTCAAAACCCTTTTCTTTGATCCATTTTGGTCGGGAAAAGGATTTTTGGACTTGGAGGTTCAATGCTCGCCCTTTCTTTTGAAAGCGAGCTCCTCTCAAATGAATCAGTGGGGTCCGCTTTGCTGATCCTTGACGTGATAAGATGTTTCTACGTTTTGGGTTTAGCACTGTCCCTTGGACGCCTGCTCCTAACCGTCTCACGGACAATGATGGTGCTCTGGTCACCGCCGTCTACATCGGCGGGAGGCTGGACCCACGAAAAGAAAACCTTGACCTCAAATCGGG…	Fungi	Basidiomycota	Agaricomycetes	Russulales	Russulaceae	Russula	Russula_nitida	SH190320.07FU	/russula-lactarius	AJ893219	409	4.88174e-170	1	421	0.98	0	0	0	0	0	0	0	0	0	0	0	0	0	0	0	0	0	0	0	0	0	0	0	0	0	0	0	0	0	0	0	0	0
FIN1243	CGAAATGCGATACGTAATGTGAATTGCAGAATTCAGTGAATCATCGAATCTTTGAACGCACCTTGCGCCCCTTGGTATTCCGAGGGGCACACCCGTTTGAGTGTCGTGAAAATCTCAACCTTCTCGGTTTTCTTCTGGACACCGAAGGAGGCTTGGACTTTGGAGGCCTTTGCTGGCATCTCTCTCTTCTTGAGAGCCAGCTCCTCTTAAACAAATTAGCGGGGTCCTCTTTGCCGATCCTCGACATGTGATAAGATGTTTCCATGACTTGGTTTCTGGCTCTGTTGCCTTTGGGACCCGCTTCTAACCGTCTCGACGAGACGACGTTTGGGCGCGTCTCCCTTCTCGGGAGACACTCTCAACCCCACGAACCCTTGACCTCAAATCGGGTGAGACTAC…	Fungi	Basidiomycota	Agaricomycetes	Russulales	Russulaceae	Lactarius	Lactarius_deliciosus_var_deterrimus	SH220113.07FU	/russula-lactarius	AF249286	410	1.72054e-170	1	412	0.99	0	0	0	0	0	0	0	0	0	0	0	0	0	0	0	0	0	0	0	0	0	0	0	0	0	0	0	0	0	0	0	0	0
FIN1248	CGAAATGCGATAAGTAATGTGAATTGCAGAATTCAGTGAATCATCGAATCTTTGAACGCACCTTGCGCCCTTTGGCTATTCTGAAGGGCATGCCTGTTTGAGTATCATGAACACCTCAACTCTCGCGGTTTGCCGTGATGAGCTTGGACTTTGGGGGTCTTGCTGGCCTATGGTCGGCTCCTCTCAAATGGATCAGCTTGCCAGTGTTTGGTGGCATCGCAGGTGTGATAACTATCTACGCTTGTGGTCTCCCACCAGGTAACCCTCAGCGATGGGAGTTCGCTGGAGCTCATAAATGTCTCTCCTCAGTGAGGACAGCTTTTGAACGTTTGATCTCAAATCAGGTAGGACTACCCGCTGAACTTAA	Fungi	Basidiomycota	Agaricomycetes	Thelephorales	Thelephoraceae	Tomentella		SH189367.07FU	/tomentella-thelephora	FJ553568	359	5.84489e-148	1	367	0.98	0	0	0	0	0	0	0	0	0	0	0	0	0	0	0	0	0	0	0	0	0	0	0	0	0	0	0	0	0	0	0	0	0
FIN1249	CGAAATGCGATAAGTAGTGTGAGTTGCAGAATTCAGTGAATCATCGAATCTTTGAACGCACATTGCGCCCCTTGGTATCCCGAGGGGCATGCCTGTTCGAGCGTCATTTCACCACTCAAGCCTGGCTTGGTGTTGGGCGACGTCCCCTTTGGGGACGCGCCTCGAAACGCTCGGCGGCGTGGCACCGGCTTTAAGCGTAGCAGAATCTTTCGCTTTGAAAGTCGGGGCCCCGTCTGCCGGAAGACCTACTCGCAAGGTTGACCTCGGATCAGGTAGGGATACCCGCTGAACTTAA	Fungi	Ascomycota	Dothideomycetes	Hysteriales	Gloniaceae	Cenococcum	Cenococcum_geophilum	SH199612.07FU	/cenococcum	AY394919	291	5.91236e-118	1	295	0.99	0	0	0	0	0	0	0	0	0	0	0	0	0	0	0	0	0	0	0	0	16	2	17	5	0	4	0	0	0	0	0	0	0
FIN1251	CGAAATGCGATAAGTAATGTGAATTGCAGAATTCAGTGAATCATCGAATCTTTGAACGCACCTTGCGCCCCTTGGCTATTCCGAGGGGCATGCCTGTTTGAGTATCATGAACACCTCAACTCTCATGGTTTGCCATGATGAGTTGGACTCTGGGGGTTTTGCTGGCCTGCGGTCGGCTCCCCTCAAATGAATCAGCCTCCCAGTGTTTGGTGGCATCACGGGTGTGATAAATATCTACGCTCGCGGTTGTCTGCCAGGTAACCTTTGGTGACAAAGGTTTGCTGGAGCTCACAGATGTCTCTCCTCGGCGAGGACAGCTTTTTTGAACGTTCGATCTCAAATCAGGTAGGACTACCCGCTGAACTTAA	Fungi	Basidiomycota	Agaricomycetes	Thelephorales	Thelephoraceae	Tomentella		SH184509.07FU	/tomentella-thelephora	HM189982	362	2.7497e-149	1	368	0.99	0	0	0	0	62	0	0	0	0	0	0	0	0	0	0	0	0	0	0	0	0	0	0	0	0	0	0	0	0	0	0	0	0
FIN1255	CGAAATGCGATACGTAATGTGAATTGCAGAATTCAGTGAATCATCGAATCTTTGAACGCACCTTGCGCCCCTTGGCATTCCGAGGGGCACACCCGTTTGAGTGTCGTGAAATCATCAAAACCTTTTCTTTGATCCTTTTTGGTCAGGAAAAGGATTTTTGGACTTGGAGGTTCCATGCTTGCTTTTGCTTATGAAAGTGAGCTCCTCTCAAATAAATTAGTGGGGTCTGCTTTGCTGATCCTTGATGTGATAAGATGTTTCTACATTTTGGATTTAGCACTGTCCCTTGGACGCCTGCTCCTAACTGTCTTTTGGACAATGATGGTGCTTCGGTTGCCGCCATTTATGTTGGCGGGAGGCTGAACCCACCCAAAAAAAACCTTGACCTCAAATCGGGTG…	Fungi	Basidiomycota	Agaricomycetes	Russulales	Russulaceae	Russula		SH176549.07FU	/russula-lactarius	AY061724	417	1.39172e-173	1	419	0.99	0	0	0	0	0	0	0	0	0	0	0	0	0	0	0	0	0	0	0	0	0	0	0	0	0	0	0	0	0	0	0	0	0
FIN1259	CGAAATGCGATAAGTAATGTGAATTGCAGAATTCAGTGAATCATCGAATCTTTGAACGCATCTTGCGCTCCTTGGTATTCCGAGGAGCATGCCTGTTTGAGTGTCATTAAATTCTCAAACCATGACTTTTTGTTGTGGCTTGGATAGTTGGGTGTTGCCAGCTTTTTTTTATTGCAGGCTCACCTTAAATACATAAGTGGTGCATTTAGAAACTTGTTAGGTGTTGTAAATTATCAATACATCTATGTTTCTCTGAATATACTGCTTCTAACAAACCTCATTTGATGATTTTGACCTCAAATCAGGTAGGACTACCCGCTGAACTTAA	Fungi	Basidiomycota	Agaricomycetes	Agaricales	Inocybaceae	Inocybe	Inocybe_jacobi	SH211892.07FU	/inocybe	FN550883	328	2.74454e-134	1	328	1	0	0	0	0	0	0	0	0	0	0	0	0	0	0	0	0	0	0	0	0	0	0	0	0	0	0	0	0	0	0	0	0	0
FIN1262	CGAAATGCGATAAGTAATGTGAATTGCAGAATTCAGTGAATCATCGAATCTTTGAACGCACCTTGCGCTCCTTGGTATTCCGAGGAGCATGCCTGTTTGAGTGTCATTAATATATCAACCTTTGCTCTTGTAGTGAGTGGTTTGGATGTGGGGGTTTGCTGGTCTCTTAAAAAAAGGGTTCAGCTCTCCTGAAATGCATTAGCAGAACAAACCTGTTCATTGGTGTGATAACTATCTGCGCCATTGAATGTGAGGGGCAGTTCAGCTTTCTAACAGTCTTTGGACAATTCATCATTAATGTGACCTCAAATCAGGTAGGACTACCCGCTGAACTTAA	Fungi	Basidiomycota	Agaricomycetes	Agaricales	Cortinariaceae	Cortinarius		SH188477.07FU	/cortinarius	AY669690	313	1.25301e-127	1	337	0.96	0	0	0	0	0	0	0	0	0	0	0	0	0	0	0	0	0	0	0	0	0	0	0	0	0	0	0	0	0	0	0	245	0
FIN1264	CGAAATGCGATAAGTAATGTGAATTGCAGAATTCAGTGAATCATCGAATCTTTGAACGCACCTTGCGCCCCTTGGTATTCCGAGGGGCATGCCTGTTTGAGTGTCATTAAATCCTCAACCCCTCCGATTCGTTTCGGTGGGGATTGGACTTGGAGCGTGCTGGCGAAGGTCGGCTCCTCTTTAAATGCATCAGCGGAGAAAATGCCTTTTGCGCCTCTGGCCGTTCAGCGTGATAATGATGTTGCGCTGCGGTCGAGCTTAAGGTCCGCTTCCAAAGGTCCTCGGACAAATATAAATATACATATGACTTTTGACCTCAAATCAGGTAGGACTACCCGCTGAACTTAA	Fungi	Basidiomycota	Agaricomycetes	Atheliales	Atheliaceae	Tylospora		SH197766.07FU	/amphinema-tylospora	EF521240	326	2.27309e-133	1	348	0.97	0	0	0	0	23	0	0	0	0	0	0	0	0	0	0	0	0	0	0	0	0	0	0	0	0	0	0	0	0	0	0	0	0
FIN1269	CGAAATGCGATAAGTAATGTGAATTGCAGAATTCAGTGAATCATCGAATCTTTGAACGCACATTGCGCCCTGTGGTATTCCGCAGGGCATGCCTGTTCGAGCGTCATTTAACCACTCAAGCCTCGGCTTGGTCTTGGGGTTCGCGGTCTCGCGGCCCTTAAAATCAGTGGCGGTGCCGTCTGGCTCTAAGCGTAGTAATGCTCTCGCTATAGGGTCCCGGTGGTTACCTGCCAGAACCCCCCATTTTTTACGGTTGACCTCGGATCAGGTAGGGATACCCGCTGAACTTAA	Fungi	Ascomycota	Leotiomycetes	Helotiales	Helotiaceae	Meliniomyces		SH214265.07FU	/meliniomyces	FJ197016	275	7.1082e-111	1	291	0.97	0	0	0	0	0	0	0	0	0	0	0	0	0	0	0	0	0	0	0	0	0	0	0	3	0	0	0	0	0	0	0	0	0
FIN1272	CGAAATGCGATAAGTAATGTGAATTGCAGATTTTCAGTGAATCATCGAATCTTTGAACGCACCTTGCGCTCCTTGGTATTCCGAGGAGCATGCCTGTTTGAGTGTCATTAAATCCTCAAACTCTGATTGATTTTGTTTTTGATCAGAGCTTTGGATTTGGAGCGTGCTGGCGTCAGTCGGCTCCTCTTGAATGCATCAGCGGAATCCCCATTCATTTCGGACGTCAGTGTGATAATCATGTTGCGCTGTCTCTTGCCGATCTTGAAAGCCCGCTCACAATGGTCTTCGGACAAACCTCACATATCAAATTTGACCTCAAATCAGGTAGGACTACCCGCTGAACTTAA	Fungi	Basidiomycota	Agaricomycetes	Atheliales	Atheliaceae	Piloderma		SH208788.07FU	/piloderma	AB831864	343	6.67414e-141	1	347	0.99	0	0	0	0	0	0	0	0	0	0	0	0	0	0	0	0	0	0	0	0	0	0	0	0	0	0	0	0	0	0	0	0	0
FIN1280	CGAAATGCGATAAGTAATGTGAATTGCAGATATTCAGTGAATCATCGAATCTTTGAACGCACCTTGCGCTCCTTGGTATTCCGAGGAGCATGCCTGTTTGAGTGTCATTAAATTCTCAAACTCCGATCGATTTGTTTCGACTTCGGGGCTTGGATTTGGAGCGTGCTGGCGTCGGTCGGCTCCTCTTAAATGCATCAGCGGAATCTAACGTTCCGGACGTCAGTGTGATAATCACGTTGCGCTGTCTTTCGGTCCGAAAAGCCCGCTCACAATGGTCTTCGGACAACTTCATATCAAATTTGACCTCAAATCAGGTAGGACTACCCGCTGAACTTAA	Fungi	Basidiomycota	Agaricomycetes	Atheliales	Atheliaceae	Piloderma		SH203891.07FU	/piloderma	DQ469291	335	2.25106e-137	1	337	0.99	0	0	0	0	0	0	0	0	0	0	0	0	0	0	0	0	0	0	0	0	0	0	0	0	0	0	0	0	0	0	0	0	0
FIN1287	CGAAATGCGATAAGTAGTGTGAATTGCAGAATTCAGTGAATCATCGAATCTTTGAACGCACATTGCGCCTTTCGGCATTCCGGAGGGCATGCCTGTTCGAGAGTCATTAACAACCAGTTCAATCCCTCTTTGAAAATATTTGGGGGATTGGTTATTGGTGAATGAGGGGATGCGTGCATCACGTTGAATCACCTCACCACCAAAATTCAGAGGCGGTTTGTCCCCACGTGTTTGTGGCGTTGTAAAGGCTTACCAGCACTATTCGCTCGCATCGTGGGTGCACTGCTTGCCATTGGAGAAATCCCCATTCATCAAAGGTTGACCTCGGATCAGGTAGGGATACCCGCTGAACTTAA	Fungi	Ascomycota	Pezizomycetes	Pezizales	Pyronemataceae	Humaria	Humaria_hemisphaerica	SH179622.07FU	/genea-humaria	UDB015480	354	9.23421e-146	1	356	0.99	0	0	0	0	0	0	0	0	0	0	0	11	3	0	0	0	0	0	0	0	0	0	0	0	0	0	0	0	0	0	0	0	0
FIN1289	CGAAATGCGATAAGTAATGTGAATTGCAGAATTCAGTGAATCATCGAATCTTTGAACGCACCTTGCGCCCTTTGGCCATTCCGAAGGGCATGCCTGTTTGAGTATCATGAACACCTCAACTCTTCATGGTTTTCCGTGATGAGCTTGGACTTTGGGGGTTTTGCTGGCCTACGGTCGGCTCCTCTAAAATGAATCAGCTTGCCAGTGTTTGGTGGGCATCACAGGTGTGATAACTATCTACGCTTGTGGTTTTCCCACCAGGTAACCTTCAGCAGTGGAGGTTCGCTGGAGCTCACAGATGTCTCTCCTCAGTGAGGACAGCCCTTTGAATGTTTGATCTCAAATCAGGTAGGACTACCCGCTGAACTTAA	Fungi	Basidiomycota	Agaricomycetes	Thelephorales	Thelephoraceae	Tomentella		SH177782.07FU	/tomentella-thelephora	FJ816765	371	2.86275e-153	1	371	1	0	0	0	0	0	0	0	0	0	0	0	0	0	0	0	0	0	0	0	0	0	0	0	0	0	0	0	0	0	0	0	0	0
FIN1291	CGAAATGCGATAAGTAATGTGAATTGCAGAATTCAGTGAATCATCGAATCTTTGAACGCACATTGCGCCCCTTGGTATTCCGAGGGGCATGCCTGTTCGAGCGTCATTATAACCACTCAAGCCTCGGCTTGGTCTTGGGGTTCGCGGTCTCGCGGCCCTTAAAATCAGTGGCGGTGCCGTCTGGCTCTAAGCGTAGTAATGCTCTCGCTATAGGGTCCCGGTGGTTACCTGCCAGAACCCCCCATTTTTTACGGTTGGCCTCGGATCAGGTAGGGATACCCGCTGAACTTAA	Fungi	Ascomycota	Leotiomycetes	Helotiales				SH214265.07FU	/meliniomyces	FJ197016	285	2.65394e-115	1	292	0.98	0	0	0	0	0	0	0	0	0	0	0	0	0	0	0	0	0	0	0	0	0	0	0	0	0	0	0	0	0	0	0	0	0
FIN1296	CGAAATGCGATAAGTAATGCGAATTGCAGAATTCCGTGAGTCATCGAATCTTTGAACGCACATTGCGCCCCCCGGCTTCCCGGGGGGCATGCCTGTCCGAGCGTCATTGCCATCCCCTCAAGCTCTGCTTGGCTTGTTGGGCCAGCGTCCGCCTGCGGCTCCTGTCGCGGGGGGACGGGCCCGAAAGGCAGTGGCGGCCCCTGGAGACTTGGTCCTTTGGGCGGTGATGCATGGGTCTCTTCATCCACCGTCCCGTTGGCCACGCCCCGGGAGTCTGTCGAAACGATTGGTCTTCCCCCTTTAGGTTGACCTCGGATCAGGTAGGGATACCCGCTGAACTTAA	Fungi	Ascomycota	Eurotiomycetes	Eurotiales	Elaphomycetaceae	Elaphomyces	Elaphomyces_muricatus	SH190236.07FU	/elaphomyces	UDB017328	337	2.99231e-138	1	343	0.99	0	0	0	0	0	7	0	2	0	0	6	0	0	37	0	3	0	0	2	0	0	0	0	0	0	0	88	0	0	0	0	0	0
FIN1298	CGAAATGCGATACGTAATGTGAATTGCAGAATTCAGTGAATCATCGAATCTTTGAACGCACCTTGCGCCCCTTGGCATTCCGAGGGGCACACCCGTTTGAGTGTCGTGAATTCATCAAAACCTTTTCTTTGATCCTTTTCGGTCAGGAAAAGGATTTTTGGACTTGGAGGTTCTATGCTTGCTTTCGCTTATGAAAGTGAGCTCCTCTCAAATGAATTAGTGGGGTCTGCTTTGCTGATCCTTGATGTGATAAGATGTTTCTACATTTTGGATTTAGCACTGTCCCTTGGACACCTGCTCCTAACTGTCCCTTGGACAATGATGGTGCTTCGGTTGCCGCCATCTACATTGGCGGGGGCCGGACCCACCAAAAAAAAAACCTTGACCTCAAATCGGGTG…	Fungi	Basidiomycota	Agaricomycetes	Russulales	Russulaceae	Russula	Russula_claroflava	SH176554.07FU	/russula-lactarius	AY061665	412	2.28272e-171	1	419	0.99	0	0	0	0	0	0	0	0	0	0	0	0	0	0	0	0	2	70	0	0	0	0	0	0	0	0	0	0	0	0	0	0	0
FIN1302	CGAAATGCGATAAGTAATGTGAATTGCAGAATTCAGTGAATCATCGAATCTTTGAACGCACATTGCGCCCCTTGGTATTCCGAGGGGCATGCCTGTTCGAGCGTCATTATAACCACTCAAGCCTCGGCTTGGTCTTGGGGTTCGCGGTATCGCGGCCCTTAAAATCAGTGGCGGTGCCGTCTGGCTCTAAGCGTAGTAATTCTCTCGCTATAGAGTCCCGGTGGTTACCTGCCAGAACCCCCCATTTTTTACGGTTGACCTCGGATCAGGTAGGGATACCCGCTGAACTTAA	Fungi	Ascomycota	Leotiomycetes	Helotiales	Helotiaceae	Rhizoscyphus		SH214265.07FU	/meliniomyces	AM084704	288	1.24437e-116	1	292	0.99	14	0	0	0	0	0	0	0	0	0	0	0	0	0	0	0	0	0	0	0	0	0	0	0	0	0	0	0	0	0	0	0	0
FIN1307	CGAAATGCGATACGTAATGTGAATTGCAGAATTCAGTGAATCATCGAATCTTTGAACGCACCTTGCGCCCCTTGGTATTCCGAGGGGCACACCCGTTTGAGTGTCGTGAAAATCTCAACCTCCTCGGTTTCTTCTGGACGCCGAAGGAGGCTTGGACTTTGGAGGCCTTTGCTGGCGTCTCTCGCCAGCTCCTCTCAAATGAATTAGCAGGGTCCTCTTTGCTGATCCTCGACGTGTGATAAGATGTTTCCATGTCTTGGTTTCTGGCTCTGTCACCTTTGGGACCCGCTTCTAACCGTCTTCAACCTTGCGTTGAGACAACGTTCGAGCATGTCTCCCTTCTCGGGAAGCTCCCTCGACCCCACGAACCCTTGACCTCAAATCGGGTGAGACTACCCG…	Fungi	Basidiomycota	Agaricomycetes	Russulales	Russulaceae	Lactarius		SH182377.07FU	/russula-lactarius	FJ876167	390	1.23444e-161	1	409	0.97	0	0	0	0	0	0	0	0	0	0	0	0	0	0	0	0	0	0	0	0	0	0	0	0	0	0	0	0	0	0	0	0	0
FIN1310	CGAAATGCGATAAGTAGTGTGAATTGCAGAATTCAGTGAATCATCGAATCTTTGAACGCACATTGCGCCCCTTGGTATCCCGAGGGGCATGCCTGTTCGAGCGTCATTTCACCACTCAAGCCTGGCTTGGTGTTGGGCGACGTCCCCTTCAGGGACGCGCCTCGAAACACTCGGCGGCGTGGCACCGGCTTTAAGCGTAGCAGAATCTTTCGCTTTGAAAGTCGGGGCCCCGTCTGCCGGAAGACCTACTCACAAGGTTGACCTCGGATCAGGTAGGGATACCCGCTGAACTTAA	Fungi	Ascomycota	Dothideomycetes	Hysteriales	Gloniaceae	Cenococcum		SH199612.07FU	/cenococcum	HM189724	293	7.68776e-119	1	295	0.99	0	0	0	0	0	0	0	0	2	0	0	0	0	2	0	0	0	0	0	0	2	0	2	0	0	0	0	0	0	0	0	0	0
FIN1322	CGAAATGCGATACGTAATGTGAATTGCAGAATTCAGTGAATCATCGAATCTTTGAACGCACCTTGCGCCCCCTGGTATTCCGAGGGGCACACCCGTTTGAGTGTCGTGAAAACCTCAACCTCCTTGGTTTCTTCTGGAGACCAAAGCAGGCTTGGACTTTGGAGGCCTTTGCTGGCACCTCTCGCCAGCTCCTCTTAAATGAATTAGCAGGGTCCTCTTTGCCGATCCTCGACGTGTGATAAGATGTTTTTCCATGTCTTGGTTTCTGGCTCTGTCACCTTTGGGACCCGCTTCTAACCGTCTTGACCTTGCGTCGAGACAATGTTCGAGCATGTCTCCCCATTCTCGGGAAGCTCCCTCGACCCCACGAACCCCTTGACCTCAAATCGGGTGAGACTA…	Fungi	Basidiomycota	Agaricomycetes	Russulales	Russulaceae	Lactarius		SH182377.07FU	/russula-lactarius	AM109901	384	5.68088e-159	1	413	0.97	0	0	0	0	0	0	0	0	23	0	0	2	0	0	0	0	0	0	0	0	0	0	0	0	0	0	0	0	0	0	0	0	0
FIN1325	CGAAATGCGATAAGTAGTGTGAATTGCAGAATTCAGTGAATCATCGAATCTTTGAACGCACATTGCGCCTCATGGTATCCCATGGGGCATGCCTTCCGGAGCGTCGGGAAAGCCCCCTTCAAGCATTTTTTTTGCTTGGTTGTGGAGGCTGAGCGTTGCCTGCGTGCACGTTTGCCTTCGAAATTCATTGGCGGACTGTTTCATGTTCCATTTGGCGTTATAGGATAACTCTTTCGCTTGGACTTATGAGGCTGTTCAGCCCAGAAATAACCCCCCATTATTCCGGAACGACCTCAATTAGGTAAGGATACCCGCTGAACTTAA	Fungi	Ascomycota	Pezizomycetes	Pezizales	Pyronemataceae	Otidea			/otidea	KR019792	315	1.55054e-128	1	323	0.99	0	0	0	0	2	3	0	0	52	0	0	0	0	0	0	0	0	0	0	2	0	0	2	0	0	0	0	0	0	0	0	0	0
FIN1331	CGAAATGCGATACGTAATGTGAATTGCAGAATTCAGTGAATCATCGAATCTTTGAACGCACCTTGCGCCCCTTGGCATTCCGAGGGGCACACCCGTTTGAGTGTCGTGAAATCATCAAAACCTTCTCTTTGACCCTCTTTGGTCGGGAAAAGGATTTTTGGACTTGGAGGTTCCATGCTCGCCTTCGCTTTTGAAAGCGAGCTCCTCTCAAATGAATTAGTGGGGTCCGCTTTGCTGGTCCTTGACGTGATAAGATGTTTCTACGTTTTGGATTTAGCACTGTCCCTTGGATGCCTGCTCCTAACCGTCTCACGGACAATGATGGTGCTCTGGTCACTGCCATCTACATTGGCGGGAGGCTGGACCCACAAAAGAAAACCTTGACCTCAAATCGGGTGA…	Fungi	Basidiomycota	Agaricomycetes	Russulales	Russulaceae	Russula	Russula_vinososordida	SH219855.07FU	/russula-lactarius	UDB011115	418	5.00416e-174	1	418	1	0	0	0	0	0	0	0	0	0	0	0	0	0	0	0	0	0	0	0	0	0	0	0	0	0	0	0	0	0	0	0	0	0
FIN1332	CGAAATGCGATAAGTAATGTGAATTGCAGATTTTCAGTGAATCATCGAATCTTTGAACGCACCTTGCGCTCCTTGGTATTCCGAGGAGCATGCCTGTTTGAGTGTCATTAAATTCTCAACTCCGATCGATTTGTTTCGACCTCGGAGCTTGGACTTTGGAGTGTGCTGGCGTCGGTCGGCTCCTCTCAAATGCATCAGCGGAATCTAACGTTTCGGACGTCAGTGTGATAATCATGTTGCGCTGTCTGTCTGATCTGAAAGCCCGCTCACAATGGTCTTCGGACAACTTCATATCAAATTTGACCTCAAATCAGGTAGGACTACCCGCTGAACTTAA	Fungi	Basidiomycota	Agaricomycetes	Atheliales	Atheliaceae	Piloderma		SH203891.07FU	/piloderma	HM488557	327	7.87462e-134	1	337	0.98	0	0	0	0	0	0	0	0	0	0	0	0	0	0	0	0	0	0	0	0	0	0	0	0	0	0	0	0	0	0	0	0	0
FIN1334	CGAAATGCGATAAGTAATGTGAATTGCAGAATTCAGTGAATCATCGAATCTTTGAACGCACATTGCGCCCCTTGGTATTCCGAGGAGCATGCCTGTTTGAGTGTCATTAATATATAATCAACCCTCTTGTTTGAGTGGCTTGGATGTGGGGGCTTGCTGGCCTCTTAAAAGGTTCAGCTCCCCTGAAATGCATTAGTGGAACGACCTGTTCATTCATTGGTGTGATAACTATCTACGCTATTGAACGTGAGGCAGTTCAGCTTTCTAACTGTCCTTGGACAATTCATTGTTGTATGTGACCTCAAATCAGGTAGGACTACCCGCTGAACTTAA	Fungi	Basidiomycota	Agaricomycetes	Agaricales	Cortinariaceae	Cortinarius	Cortinarius_raphanoides	SH188503.07FU	/cortinarius	UDB018300	329	1.0087e-134	1	333	0.99	0	0	0	0	0	2	0	0	0	0	0	3	0	0	0	0	0	0	0	0	2	0	3	0	0	0	21	0	0	31	0	3	0
FIN1336	CGAAATGCGATAAGTAATGTGAATTGCAGATTTTCAGTGAATCATCGAATCTTTGAACGCACCTTGCGCTCCTTGGTATTCCGAGGAGCATGCCTGTTTGAGTGTCATTAAATCCCCAACCCCACCGATTTGCTTCGGGGGGATTGGACTTGGAGCGTGCTGGCGAAGGTCGGCTCCTCTTTAAATGCATCAGCGGAGAAGAAAGCTCGTCCCAGTGTGATAATCCTGTTGCGCTGTGGTGGGGTGAAAATTCCGCTTCCAACCGTCCTCCGGGACAAGACATCTCAATTTGACCTCAAATCAGGTAGGACTACCCGCTGAACTTAA	Fungi	Basidiomycota	Agaricomycetes	Atheliales	Atheliaceae	Amphinema		SH197944.07FU	/amphinema-tylospora	EF433987	325	5.83093e-133	1	327	0.99	0	0	0	0	0	0	0	0	0	0	0	0	0	0	0	0	0	0	0	0	0	0	3	0	0	0	0	0	0	0	0	0	0
FIN1348	CGAAATGCGATACGTAATGTGAATTGCAGAATTCAGTGAATCATCGAATCTTTGAACGCACCTTGCGCCCCCTGGTATTCCGAGGGGCACACCCGTTTGAGTGTCGTGAAAACCTCAACCTCCTTGGTTTCTTCTGGAGACCAAAGCAGGCTTGGACTTTGGAGGCCTTTGCTGGCACCTCTCGCCAGCTCCTCTTAAATGAATTAGCAGGGTCCTCTTTGCTGATCCTCGACGTGTGATAAGATGTTTCCATGTCTTGGTTTCTGGCTCTGTCACCTTTGGGACCCGCTTCTAACCGTCTTCAACCTTGCGTTGAGACAACGTTCGAGCATGTCTCCCTTCTCGGGAAACACCCTCGAGCCCACGAACCCTTGACCTCAAATCGGGTGAGACTACCCG…	Fungi	Basidiomycota	Agaricomycetes	Russulales	Russulaceae	Lactarius		SH182377.07FU	/russula-lactarius	AM109901	403	2.15141e-167	1	409	0.99	0	0	0	0	0	0	0	0	0	0	0	0	0	0	0	0	0	0	0	2	0	0	0	0	0	0	0	0	0	0	0	0	0
FIN1350	CGAAATGCGATAAGTAATGTGAATTGCAGAATTCAGTGAATCATCGAATCTTTGAACGCACCTTGCGCCCCTTGGCTATTCCGAGGGGCATGCCTGTTTGAGTATCATGAACACCTCAACTCTCATGGTTCGCCATGATGAGCTTGGACTCTGGGGGTTTTGCTGGCCTGCGGTCGGCTCCCCTCAAATGAATCAGCCTCCCAGTGTTTGGTGGCATCACGGGTGTGATAAATATCTACGCTCGCGGTTGTCTGCCAGGTAACCTTTGGTGACAAAGGTTTGCTGGAGCTCACAGATGTCTCTCCTCGGCGAGGACAGCTTTTTTGAACGTTCGATCTCAAATCAGGTAGGACTACCCGCTGAACTGAA	Fungi	Basidiomycota	Agaricomycetes	Thelephorales	Thelephoraceae	Tomentella		SH184509.07FU	/tomentella-thelephora	HM189982	366	4.66455e-151	1	369	0.99	0	0	0	0	7	0	0	0	0	0	0	0	0	0	0	0	0	0	0	0	0	23	0	0	0	0	0	0	0	0	0	0	0
FIN1351	CGAAATGCGATAAGTAATGTGAATTGCAGATTTTCAGTGAATCATCGAATCTTTGAACGCACCTTGCGCTCCTTGGTATTCCGAGGAGCATGCCTGTTTGAGTGTCATTAATATATATCAACCTTCTCATTTATGAGTGGTTTGGATGTGGGGGTTTGCTGGCCTCTTAAATGAGTTCAGCTCCTCTGAAATGCATTAGCAGAACAACCTTGTTCATTGGCGTGATAACTATCTACGCTATTGAATGTGAGGGACAGTTCAGCTTTCTAACAGTCCTTGGACAACTTATCATTAATGTGACCTCAAATCAGGTAGGACTACCCGCTGAACTTAA	Fungi	Basidiomycota	Agaricomycetes	Agaricales	Cortinariaceae	Cortinarius	Cortinarius_biformis	SH188479.07FU	/cortinarius	UDB002252	328	2.80788e-134	1	334	0.99	0	0	0	0	0	0	0	0	0	0	0	0	0	0	0	0	0	0	0	0	0	0	0	0	0	0	0	0	0	0	0	0	0
FIN1352	CGAAATGCGATAAGTAATGTGAATTGCAGAATTCAGTGAATCATCGAATCTTTGAACGCACCTTGCGCCCCTTGGCTATTCCGAGGGGCATGCCTGTTTGAGTATCATGAACACCTCAACTCTTGTGGTTCGCCATGAAGAGCTTGGACTTGGGGCTTGCTGGCGCACAGCCGGCTCCTCTCAAATGAATTAGCCTGCCAGTGTTTGGTGGCGTCACGGGTGTGATAACTATTTACGCTTGTGGTTGCCTGCCAGGTAACCTTCGGTGACGGAGGTTCGCTGGAGCTTATAAACGTCTTTCCTTGGTGAAGACAGCTTTTTGAACGTTCGATCTCAAATCAGGTAGGACTACCCGCTGAACTTAA	Fungi	Basidiomycota	Agaricomycetes	Thelephorales	Thelephoraceae	Tomentella	Tomentella_terrestris	SH184519.07FU	/tomentella-thelephora	UDB016369	362	2.7222e-149	1	365	0.99	0	0	0	0	0	0	0	0	0	0	0	0	0	0	0	0	0	0	0	0	0	0	0	0	0	0	0	0	0	0	0	0	0
FIN1354	CGAAATGCGATAAGTAATGTGAATTGCAGAATTCAGTGAATCATCGAATCTTTGAACGCACCTTGCGCTCCTTGGTATTCCGAGGAGCATGCCTGTTTGAGTGTCATTAAATTCTCAACCTTCCATGTTTTATTAGCATGGTTAGGCTTGGATGTGGGGGTTGCGGGCTTCATCAATGATGTCAGCTCTCCTTAAATGCATTAGCGGAACTTTTGTGGACCGTCTATTGGTGTGATAGTTATCTACGCCGTGGATGTGATGCAGCTTTATGAAGTTCAGCTTCTAAACGTCCATTGACTTGGACAATTTTGACAATTTGACCTCAAATCAGGTAGGACTACCCGCTGAACTTAA	Fungi	Basidiomycota	Agaricomycetes	Agaricales				SH220961.07FU	/laccaria	UDB002578	352	7.05235e-145	1	354	0.99	0	0	0	0	0	3	0	152	0	0	0	0	0	0	0	0	0	0	0	0	0	0	0	0	0	0	0	0	0	0	0	0	0
FIN1357	CGAAATGCGATAAGTAATGTGAATTGCAGAATTCAGTGAATCATCGAATCTTTGAACGCACCTTGCGCTCCTTGGTATTCCGAGGAGCATGCCTGTTTGAGTGTCATTAATATATATATCAACCCTTCTCATTGTTGAAGTGGTTTGGATGTGGGGGTTTGCTGGCCTCTTGAATGAGTTCAGCTCCCCTGAAATGCATTAGCAGAACAACCCTGTTCATTGGTGTGATAACTATCTATGCTATTGGATGTGAGGGGCAGTTCAGCTTTCTAATGGTCCTTGGACAATTTATCATTTATGTGACCTCAAATCAGGTAGGACTACCCGCTGAACTTAA	Fungi	Basidiomycota	Agaricomycetes	Agaricales	Cortinariaceae	Cortinarius		SH188502.07FU	/cortinarius	AY669681	335	2.25106e-137	1	337	0.99	0	0	0	0	0	0	0	0	0	0	0	0	0	0	0	0	0	0	0	3	6	0	0	0	0	0	0	0	0	0	0	0	0
FIN1359	CGAAATGCGATACGTAATGTGAATTGCAGAATTCAGTGAATCATCGAATCTTTGAACGCACCTTGCGCCCCTTGGCATTCCGAGGGGCACACCCGTTTGAGTGTCGTGAAATTCTCAAAAACCCCTTCCTTTGGTGGAGAGGATTTTGGACTTGGAGGTCTTTTGCTGGTTTCACCTTGAAGCGAGCTCCTCCCAAATGGATTAGTGGGGTCTGCTTTGCCGATCCTTGACGTGATAATATGTTTCTACGTCTTGGGTTTTTGCACTGTACCTCTGCTTCTAACCGTCTCATTGACAACGATGGTGTTCCGGTCACCGCCGATTCATCGGTGGGAGGCGTGACCCACAAAACGACCTTGACCTCAAATCGGGTGGGACTACCCGCCGAACTTAA	Fungi	Basidiomycota	Agaricomycetes	Russulales	Russulaceae			SH218422.07FU	/russula-lactarius	HQ022002	388	9.07595e-161	1	394	0.99	0	0	0	0	0	0	0	0	0	0	0	0	0	0	0	0	0	0	0	0	0	0	0	0	0	0	0	0	0	0	0	0	0
FIN1361	CGAAATGCGATACGTAATGTGAATTGCAGAATTCAGTGAATCATCGAATCTTTGAACGCACCTTGCGCCCCTTGGTATTCCGAGGGGCACACCCGTTTGAGTGTCGTGAAAATCTCAACCTCCTCGGTTTCTTCTGGACACCGAAGGAGGCTTGGACTTTGGAGGCCTTTGCTGGCGTCTCTCGCCAGCTCCTCTCAAATGAATTAGCGGGGTCCTCTTTGCCGATCCTCGACGTGTGATAAGATGTTTCCATGTCTTGGTTTCTGGCTCTGTTGCCTTTGGGACCCGCTTCTAACCGTCTCAACCCGAGACAATGTTTGAGCGCGTCTCCCTTCTCGGGAAACGCCCTCAAGCCCACGAACCCTTGACCTCAAATCGGGTGAGACTACCCGCTGAACT…	Fungi	Basidiomycota	Agaricomycetes	Russulales	Russulaceae				/russula-lactarius	KJ008843	400	4.49424e-166	1	402	0.99	12	0	0	0	4	0	8	0	0	0	0	0	0	0	0	0	0	0	0	0	0	0	0	0	0	0	0	0	0	0	0	0	0
FIN1362	CGAAATGCGATAAGTAGTGTGAATTGCAGAATTCAGTGAATCATCGAATCTTTGAACGCACATTGCGCCCCTTGGTATTCCGAGGGGCATGCCTGTTCGAGCGTCATTATAACCACTCAAGCCTCGGCTTGGTCTTGGGGTTCGCGGTCCCGCGGCCCTTAAAATCAGTGGCGGTGCCGTCTGGCTCTAAGCGTAGTAATTCTCTCGCTATAGGGTCCCGGCGGTTACCTGCCAGAACCCCCCATTTTTTACGGTTGACCTCGGATCAGGTAGGGATACCCGCTGAACTTAA	Fungi	Ascomycota	Leotiomycetes	Helotiales				SH214265.07FU	/meliniomyces	DQ273323	286	9.56996e-116	1	292	0.98	0	0	0	0	0	0	0	0	0	0	0	0	0	0	0	0	0	0	0	0	0	0	0	0	0	0	0	0	0	0	0	0	0
FIN1365	CGAAATGCGATAAGTAATGTGAATTGCAGAATTCAGTGAATCATCGAATCTTTGAACGCACCTTGCGCTCCTTGGTATTCCGAGGAGCATGCCTGTTTGAGTGTCATTAATATTATATATCGAACCCTCTCTTTTGTTGAGTGGTTTGGATGTGGGGTTTGCTGGCCTCTTGAGGAGGTCAGCTTCCCTGAAATGCATTAGCAGAACAACCTGTTCGTTCATTGGTGTGATAACTATCTACGCTATTGAACGGTGAAGGCAAGTTCAGCTTCCTAACCGTCTTTGGACAATTTATCATCTATATGTGACCTCAAATCAGGTAGGACTACCCGCTGAACTTAA	Fungi	Basidiomycota	Agaricomycetes	Agaricales	Cortinariaceae	Cortinarius	Cortinarius_caesiobrunneus_Kyt#v.,_Niskanen_&_Liimat.	SH188500.07FU	/cortinarius	UDB017795	340	1.39792e-139	1	342	0.99	0	0	0	0	0	0	0	0	0	0	0	0	0	0	0	0	0	0	0	0	0	0	0	0	0	0	0	0	0	0	0	0	0
FIN1367	CGAAATGCGATAAGTAATGTGAATTGCAGATTTTCAGTGAATCATCGAATCTTTGAACGCACCTTGCGCTCCTTGGTATTCCGAGGAGCATGCCTGTTTGAGTGTCATTAAATTCTCAACTCCGATCGATTTGTTTCGACCTCGGAGCTTGGACTTTGGAGTGTGCTGGCGTCGGTCGGCTCCTCTCAAATGCATCAGCGGAATCTAACGTTTCGGACGTCAGTGTGATAATCACGTTGCGCTGTCAACCGATCCTGAAAGGCCCGCTCATAATGGTCTTCGGACAAAATCATCATCAAATTTGACCTCAAATCAGGTAGGACTACCCGCTGAACTTAA	Fungi	Basidiomycota	Agaricomycetes	Atheliales	Atheliaceae	Piloderma	Piloderma_fallax	SH203892.07FU	/piloderma	UDB001740	331	1.3413e-135	1	339	0.99	0	0	0	0	0	0	0	0	0	0	0	0	0	0	0	0	0	0	0	0	0	0	0	0	0	0	0	0	0	0	0	0	0
FIN1371	CGAAATGCGATAAGTAATGTGGATTGCAGATTTTCAGTGAATCATCGAATCTTTGAACGCACCTTGCGCTCCTTGGTATTCCGAGGAGCATGCCTGTTTGAGTGTCATTAAATTCTCAACCCCGAACCTTTTGGTTTCGGGGCTTGGACTTGGAGCGTGCTGGCCTTCCGGGGTCGGCTCCTCTCAAATGCATCAGCGGAATCTAACCTTTGGTTTCCGGAAGTCGGTGTGATAATCATGTTGCGCCGTCGTCTGACCTCAAAGTCCGCTTACAATGGTCTTTGGACAACTTATCAAATTTGACCTCAAATCAGGTAGGACTACCCGCTGAACTTAA	Fungi	Basidiomycota	Agaricomycetes	Atheliales	Atheliaceae	Piloderma		SH197923.07FU	/piloderma	UDB001726	335	2.25106e-137	1	337	0.99	0	0	0	0	0	0	0	0	0	0	0	0	0	0	0	0	0	0	0	0	0	0	0	0	0	0	0	0	0	0	10	0	0
FIN1373	CGAAATGCGATAAGTAATGTGAATTGCAGAATTTAGTGAATCATCGAATCTTTGAACGCACATTGCGCCCCTTGGCATTCCGAGGGGCATGCCTGTTCGAGCGTCATCACAACCCTCAAGCTCTGCTTGGTGTTGGGCATCGCCAGTCTTGGTGTGCCTTAAAATCAGTGGCGGCGCCATCTGGCCCTCAGCATAGTAGTAATTCTCTTGCTATAGGGACCTGGTAGGTGCCAGCCATCAACCCCTAGTTATAATTAAGGTTGACCTCGGATCAGGTAGGGATACCCGCTGAACTTAA	Fungi	Ascomycota	Leotiomycetes	Helotiales				SH201649.07FU	/helotiales2	UDB002570	298	4.7487e-121	1	298	1	0	0	0	0	0	0	0	0	0	0	0	0	0	0	0	0	0	0	0	0	0	0	0	0	0	0	0	0	0	0	0	0	0
FIN1377	CGAAATGCGATAAGTAATGTGAATTGCAGAATTCAGTGAATCATCGAATCTTTGAACGCACCTTGCGCTCCTTGGTATTCCGAGGAGCATGCCTGTTTGAGTGTCATTAATATATCAATCAACCTTCTCTTTTTGGGTTGTTTGGATGTGGGGGTTTGCTGGCCTTGTAAAGGGTTCAGCTCCCCTGAAATGCATTAGCAGAACAACCCTGTTCATTGGTGTGATAACTATCTACGCTATTGAATGTAAGGGGCAGTTCAGCTTTCTAACAGTCCTCGGACAATTCATCATTAATGTGACCTCAAATCAGGTAGGACTACCCGCTGAACTTAA	Fungi	Basidiomycota	Agaricomycetes	Agaricales	Cortinariaceae			SH188471.07FU	/cortinarius	GU998024	329	1.0087e-134	1	333	0.99	0	0	0	0	0	3	0	57	0	0	0	0	0	0	0	0	0	0	112	0	0	0	0	0	0	0	0	0	0	0	0	0	0
FIN1382	CGAAATGCGATAAGTAATGTGAATTGCAGATTTTCAGTGAATCATCGAATCTTTGAACGCACCTTGCGCTCCTTGGTATTCCGAGGAGCATGCCTGTTTGAGTGTCATTAAATCATCAACCCCACCGATTTGTTTCGGCTTGGGGCTTGGACTTGGAGCGTGCTGGCGAAGGTCGGCTCCTCTTTAAATGCATCAGCGGAAGAATGCATCTTTTTTCCCTTCAGCGTGATAATCCTGTTGCGCTGTGTGTGGGTCAAAGGTGTTCCGCTTATAATCGTCCTTCGGACAAACGAACCCATCTATTTTTGACCTCAAATCAGGTAGGACTACCCGCTGAACTTAA	Fungi	Basidiomycota	Agaricomycetes	Atheliales	Atheliaceae	Amphinema		SH197945.07FU	/amphinema-tylospora	UDB001719	343	6.57846e-141	1	343	1	0	0	0	0	0	0	0	0	0	0	0	0	0	0	0	0	0	0	0	0	0	0	0	0	0	0	0	0	0	0	0	0	0
FIN1386	CGAAATGCGATACGTAATGTGAATTGCAGAATTCAGTGAATCATCGAATCTTTGAACGCACCTTGCGCCCCCTGGTATTCCGAGGGGCACACCCGTTTGAGTGTCGTGAAAACCTCAACCTCCTTGGTTTCTTCTGGAGACCAAAGCAGGCTTGGACTTTGGAGGCCTTTGCTGGCACCTCTCGCCAGCTCCTCTTAAATGAATTAGCAGGGTCCTCTTTGCTGATCCTCGACGTGTGATAAGATGTTTCCATGTCTTGGTTTCTGGCTCTGTCACCTTTGGGACCCGCTTCTAACCGTCTTCAACCTTGCGTTGAGACAACGTTCGAGCATGTCTCCCTTCTCGGGAAGCTCCCTCGACCCCACAAACCCTTGACCTCAAATCGGGTGAGACTACCCG…	Fungi	Basidiomycota	Agaricomycetes	Russulales	Russulaceae	Lactarius		SH182377.07FU	/russula-lactarius	AM109901	407	3.63749e-169	1	409	0.99	0	0	0	0	0	0	0	0	5	0	0	0	0	0	0	0	0	0	0	2	0	0	0	0	0	0	0	0	0	0	0	0	0
FIN1387	CGAAATGCGATAAGTAATGTGAATTGCAGAATTCAGTGAATCATCGAATCTTTGAACGCACCTTGCGCCCCTTGGTATTCCGAGGGGCACACCCGTTTGAGTGTCGTGAAAATCTCAACCTTCTCGGTTTTCTTCTGGACACCGAAGGAGGCTTGGACTTTGGAGGCCTTTGCTGGCATCTCTCTCTTCTTGAGAGCCAGCTCCTCTTAAACGAATTAGCGGGGTCCTCTTTGCCGATCCTCGACATGTGATAAGATGTTTCCATGACTTGGTTTCTGGCTCTGTTGCCTTTGGGACCCGCTTCTAACCGTCTCGACGAGACGACGTTTGGGCGCGTCTCCCTTCTCGGGAGACACTCTCAACCCCACGAACCCTTGACCTCAAATCGGGTGAGACTAC…	Fungi	Basidiomycota	Agaricomycetes	Russulales	Russulaceae	Lactarius	Lactarius_deliciosus_var_deterrimus	SH220113.07FU	/russula-lactarius	AF249286	410	1.72054e-170	1	412	0.99	0	0	0	0	0	0	0	0	0	0	0	0	0	0	0	0	0	0	0	0	0	0	0	0	0	0	0	0	0	0	0	0	0
FIN1399	CGAAATGCGATAAGTAATGTGAATTGCAGAATTCAGTGAATCATCGAATCTTTGAACGCACCTTGCGCCCCTTGGCTATTCCGAGGGGCATGCCTGTTTGAGTATCATGAACACCTCAACTCTCATGGTTCGCCATGATGAGCTTGGACTCTGGGGGTTTTGCTGGCCCGCGGTCGGCTCCCCTCAAATGAATCAGCCTCCCAGTGTATGGTGGCATCACGGGTGTGATAAATATCTACGCTCGCGGTTGTCTGCCAGGTAACCTTTGGTGACAAAGGTTTGCTGGAGCTCACAGATGTCTCTCCTCGGTGAGGACAGCTTTTTTGAACGTTCGATCTCAAATCAGGTAGGACTACCCGCTGAACTTAA	Fungi	Basidiomycota	Agaricomycetes	Thelephorales	Thelephoraceae	Tomentella		SH184509.07FU	/tomentella-thelephora	HM189976	365	1.29357e-150	1	369	0.99	0	0	0	0	4	0	0	0	0	0	0	0	0	0	0	0	0	0	0	0	0	3	0	0	0	0	0	0	0	0	0	0	0
FIN1402	CGAAATGCGATAAGTAGTGTGAATTGCAGAATTCAGTGAATCATCGAATCTTTGAACGCACATTGCGCCCCTTGGTATCCCGAGGGGCATGCCTGTTCGAGCGTCATTTCACCACTCAAGCCTGGCTTGGTGTTGGCGACGTCCCCTTTAGGGACGCGCCTCGAAACACTCGGCGGCGTGGCACCGGCTTTAAGCGTAGCAGAATCTTTCGCTTTGAAAGTCGGGGCCCCGTCTGCCGGAAGACCTACTCACAAGGTTGACCTCGGATCAGGTAGGGATACCCGCTGAACTTAA	Fungi	Ascomycota	Dothideomycetes	Hysteriales	Gloniaceae	Cenococcum		SH199612.07FU	/cenococcum	HM189724	291	5.88642e-118	1	294	0.99	0	0	0	0	0	0	0	0	2	0	0	0	0	3	0	0	0	0	0	2	7	0	2	0	0	0	0	0	0	0	2	0	0
FIN1403	CGAAATGCGATAAGTAATGTGAATTGCAGAATTCAGTGAATCATCGAATCTTTGAACGCACCTTGCGCCCTTTGGCTATTCCGAAGGGCATGCCTGTTTGAGTATCATGAACACCTCAACTCTCATGGTTTGCCATGATGAGCTTGGACTTTGGGGGTCTTGTTGGCCTGTGAGCCAGCTCCTCTTAAATGGATTAGCTTGCCGGTGTTTGGTGGCGTCACAGGTGTGATAACTATCTACGCTTGTGGTTTCCCACCAGGTAACCTTCAGCAATGGAGGTTCACCGGAGCTCATAAATGTCTCTCCTCAGCGAGGACAGATTTTGACCGTTTGATCTCAAAGCAGGTAGGACTACCCGCTGAACTTAA	Fungi	Basidiomycota	Agaricomycetes	Thelephorales	Thelephoraceae	Tomentella		SH177789.07FU	/tomentella-thelephora	UDB017373	366	4.64905e-151	1	368	0.99	0	0	0	0	0	0	0	0	0	0	0	0	0	0	0	0	0	0	0	0	89	0	44	0	0	0	0	0	0	0	0	0	0
FIN1405	CGAAATGCGATAAGTAATGTGAATTGCAGAATTCAGTGAATCATCGAATCTTTGAACGCACATTGCGCCCCTTGGTATTCCGAGGGGCATGCCTGTTCGAGCGTCATTATAACCACTCAAGCCTTGGCTTGGTCTTGGGGTTCGCGGTTTCGCGGCCCTTAAAATCAGTAGCAGTGCCGTTTGGCTCTAAGCGTAGTAATTCTCTCGCTATAGGGTCCAGGTGACCACCTGCCAGAACCCCCCATTCTTTACGGTTGACCTCGGATCAGGTAGGGATACCCGCTGAACTTAA	Fungi	Ascomycota	Leotiomycetes	Helotiales		Cadophora		SH214265.07FU	/meliniomyces	EF093155	288	1.24437e-116	1	292	0.99	0	0	0	0	0	0	0	0	0	0	0	0	0	0	0	0	0	0	0	0	0	0	0	0	0	0	0	0	0	0	0	0	0
FIN1407	CGAAATGCGATAAGTAATGTGAATTGCAGAATTCAGTGAATCATCGAATCTTTGAACGCACATTGCGCCCCTTGGTATTCCGAGGGGCATGCCTGTTCGAGCGTCATTATAACCACTCAAGCCTTGGCTTGGTCTTGGGGTTCGCGGTTTCGCGGCCCTTAAAATCAGTGGCGGTGCCGTTTGGCTCTAAGCGTAGTAATTCTCTCGCTATAGGGCCCAGGTGACCACCTGCCAGAACCCCCCATTCTTTACGGTTGACCTCGGATCAGGTAGGGATACCCGCTGAACTTAA	Fungi	Ascomycota	Leotiomycetes	Helotiales		Cadophora		SH214265.07FU	/meliniomyces	EF093155	290	1.61804e-117	1	292	0.99	0	0	0	0	0	0	0	0	0	0	0	0	0	0	0	0	0	0	0	0	0	0	11	0	0	0	0	0	0	0	0	0	0
FIN1413	CGAAATGCGATACGTAATGTGAATTGCAGAATTCAGTGAATCATCGAATCTTTGAACGCACCTTGCGCCCCTTGGTATTCCGAGGGGCACACCCGTTTGAGTGTCGTGAAAACCTCAACCTCTTTGGTTTCCTTCTGGGGACCAAAGCAGGCTTGGACTTTGGAGGCCTTTTGCTGGCACCTCTCTCTTTTGAAGGCCAGCTCCTCTTAAATGAATTAGCAGGGTCCTCTTTGCCGATCCTCGACGTGTGATAAGATGTTTTTCCATGTCTTGGTTTCTGGCTCTGTCACCTTTGGGACCCGCTTCTAACCGTCTTCAACCTTGCGTTGAGACAACGTTCGAGCATGTCTCCCTTCTCGGGAAGCTCCCTCGACCCCACGAACCCTTGACCTCAAATCG…	Fungi	Basidiomycota	Agaricomycetes	Russulales	Russulaceae	Lactarius		SH182379.07FU	/russula-lactarius	HM189817	405	2.90373e-168	1	423	0.98	0	0	0	0	9	0	0	0	12	0	0	0	0	0	0	0	0	0	0	0	0	0	0	0	0	0	0	0	0	0	0	0	0
FIN1416	CGAAATGCGATAAGTAATGTGAATTGCAGAATTCAGTGAATCATCGAATCTTTGAACGCACATTGCGCCCCTTGGTATTCCGAGGGGCATGCCTGTTCGAGCGTCATTACAACCACTCAAGCCTCGGCTTGGTCTTGGGGTTCGCGGTCTCGCGGCCCTTAAAATCAGTGGCGGTGCCGTCTGGCTCTAAGCGTAGTAATTCTCTCGCTATAGAGTCCCGGTGGCTACCTGCCAGAACCCCCCATTTTTTACGGTTGACCTCGGATCAGGTAGGGATACCCGCTGAACTTAA	Fungi	Ascomycota	Leotiomycetes	Helotiales	Helotiaceae	Rhizoscyphus		SH214265.07FU	/meliniomyces	AM084704	290	1.61804e-117	1	292	0.99	21	0	0	0	0	0	0	0	0	0	0	0	0	0	0	0	0	0	0	0	0	0	0	0	0	0	0	0	0	0	0	36	0
FIN1421	CGAAATGCGATAAGTAATGTGAATTGCAGAATTCAGTGAATCATCGAATCTTTGAACGCACATTGCGCCCTTTGGTATTCCGAGGGGCATGCCTGTTCGAGCGTCATTATAACCACTCAAGCCTTGGCTTGGTATTGGGGTTCGCGGTTTCGCGGCTCTTAAAATCAGTGGCGGTGCCGTCTGGCTCTAAGCGTAGTAATGCTCTCGCTATAGGGTCCCGGTGGTTACCTGCCAGAACCCCCCATTTTTTACGGTTGACCTCGGATCAGGTAGGGATACCCGCTGAACTTAA	Fungi	Ascomycota	Leotiomycetes	Helotiales				SH214265.07FU	/meliniomyces	FJ197016	277	9.28396e-112	1	292	0.97	0	0	0	0	0	0	0	0	0	0	0	0	0	0	0	0	0	0	0	0	0	0	0	0	0	0	0	0	0	0	0	0	0
FIN1426	CGAAATGCGATAAGTAATGTGAATTGCAGAATTCAGTGAATCATCGAATCTTTGAACGCACATTGCGCCCCTTGGTATTCCGAGGGGCATGCCTGTTCGAGCGTCATTATAACCACTCAAGCCTCGGCTTGGTCTTGGGGTTCGCGGTCCCGCGGCCCTTAAAATCAGTGGCGGTGCCGTCTGGCTCTAAGCGTAGTAATTCTCTCGCTATAGGGTCCCGGCGGTTGCCTGCCAGAACCCCCCATTTTTTACGGTTGACCTCGGATCAGGTAGGGATACCCGCTGAACTTAA	Fungi	Ascomycota	Leotiomycetes	Helotiales				SH214265.07FU	/meliniomyces	HM164662	288	1.24437e-116	1	292	0.99	0	0	0	0	0	0	0	0	0	0	0	0	0	0	0	0	0	0	0	0	0	0	0	0	0	0	0	0	0	0	0	0	0
FIN1428	CGAAATGCGATAAGTAGTGTGAATTGCAGAATTCAGTGAATCATCGAATCTTTGAACGCACATTGCGCCCCTTGGTATTCCGAGGGGCATGCCTGTTCGAGCGTCATTATAACCACTCAAGCCTTGGCTTGGTCTTGGGGTTCGCGGTTTCGCGGCCCTTAAAATCAGTGGCGGTGCCGTTTGGCTCTAAGCGTAGTAATTCTCTCGCTATAGGGTCCAGGTGACCACCTGCCAGAACCCCCCATTCTTTACGGTTGACCTCGGATCAGGTAGGGATACCCGCTGAACTTAA	Fungi	Ascomycota	Leotiomycetes	Helotiales		Cadophora		SH214265.07FU	/meliniomyces	EF093155	290	1.61804e-117	1	292	0.99	0	0	0	0	0	0	0	0	0	0	0	0	0	0	0	0	0	0	0	0	0	0	6	0	0	0	0	0	0	0	0	0	0
FIN1440	CGAAATGCGATAAGTAATGTGAATTGCAGAATTCAGTGAATCATCGAATCTTTGAACGCACCTTGCGCTCCTTGGTATTCCGAGGAGCATGCCTGTTTGAGTGTCATTAATATATATCAAACTTCTCATTGCTGAGTGGTTTGGATGTGGGGGTTTGCTGGCTTCTTAAATGAGTTCAGCTCCCCTGAAATGCATTAGCAGAACAACCCGTTCATTGGCGTGATAACTATCTACGCTATTGAATGTGAGGGACAGTTCAGCTTTCTAACAGTCCTCGGACAACTTATCATTTATGTGACCTCAAAGCAGGTAGGACTACCCGCTGAACTTAA	Fungi	Basidiomycota	Agaricomycetes	Agaricales	Cortinariaceae	Cortinarius		SH188642.07FU	/cortinarius	HQ285366	330	3.6236e-135	1	332	0.99	143	46	0	0	0	0	0	0	0	0	0	0	0	0	0	0	0	0	0	0	0	0	0	0	0	0	0	0	0	0	0	0	0
FIN1448	CGAAATGCGATACGTAATGTGAATTGCAGAATTCAGTGAATCATCGAATCTTTGAACGCACCTTGCGCCCCTTGGTATTCCGAGGGGCACACCCGTTTGAGTGTCGTGAAAATCTCAACCTCCTCGGTTTCTTCTGGACGCCGAAGGAGGCTTGGACTTTGGAGGCCTTTGCTGGCGTCTCTCGCCAGCTCCTCTCAAATGAATTAGCGGGGTCCTCTTTGCCGATCCTCGACGTGTGATAAGATGTTTCCATGTCTTGGTTTCTGGCTCTGTCGCCTTTGGGACCCGCTTCTAACCGTCTCAAGTCGAGACAACGTTTGAGCGTGTCTCCCTTCTCGGGAAACACCCTCAAGCCCACGAACCCTTGACCTCAAATCGGGTGAGACTACCCGCTGAACT…	Fungi	Basidiomycota	Agaricomycetes	Russulales	Russulaceae	Lactarius	Lactarius_vietus	SH176403.07FU	/russula-lactarius	UDB011511	400	4.49424e-166	1	402	0.99	0	0	0	0	0	0	0	0	0	0	0	0	0	0	0	0	0	0	0	0	0	0	0	0	0	0	0	0	0	0	0	0	0
FIN1449	CGAAATGCGATAAGTAGTGTGAATTGCAGAATTCAGTGAATCATCGAATCTTTGAACGCACATTGCGCCCCTTGGTATCCCGAGGGGCATGCCTGTTCGAGCGTCATTTCACCACTCAAGCCTGGCTTGGTGTTGGGCGACGTCCCCTTTGGGGACGCGCCTCGAAACGCTCGGCGGCGTGGCACCGGCTTTAAGCGTAGCAGAATCTTTCGCTTTGAAAGTCGGGGCCCCGTCTGCCGGAAGACCTACTTCAAGGTTGACCTCGGATCAGGTAGGGATACCCGCTGAACTTAA	Fungi	Ascomycota	Dothideomycetes	Hysteriales	Gloniaceae	Cenococcum		SH214459.07FU	/cenococcum	DQ474380	288	1.25543e-116	1	294	0.99	0	0	0	0	0	0	0	0	0	0	0	0	0	0	0	0	0	0	0	0	0	0	0	0	0	0	0	0	0	0	0	0	0
FIN1454	CGAAATGCGATAAGTAATGTGAATTGCAGAATTCAGTGAATCATCGAATCTTTGAACGCACATTGCGCCCCTTGGTATTCCGAGGGGCATGCCTGTTCGAGCGTCATTATAACCACTCAAGCCTTGGCTTGGTCTTGGGGTTCGCGGTCTCGCGGCCCTTAAAATCAGTGGCGGTGCCGTCTGGCTCTAAGCGTAGTAATTCTCTCGCTATAGAGTCCCGGTGGTTACCTGCCAGAACCCCCCATTTTTTACGGTTGACCTCGGATCAGGTAGGGATACCCGCTGAACTTAA	Fungi	Ascomycota	Leotiomycetes	Helotiales	Helotiaceae	Rhizoscyphus		SH214265.07FU	/meliniomyces	AM084704	288	1.24437e-116	1	292	0.99	3	0	0	0	0	0	0	0	2	0	0	0	0	0	0	0	0	0	0	0	0	0	0	0	0	0	0	0	0	0	0	15	0
FIN1455	CGAAATGCGATAAGTAATGCGAATTGCAGAATTCAGTGAATCATCGAATCTTTGAACGCACATTGCGCCCCTTGGTATCCCGAGGGGCATGCCTGTTCGAGCGTCATTTCACCACTCAAGCCTGGCTTGGTGTTGGGCGACGTCCCCTTTGGGGACGCGCCTCGAAACGCTCGGCGGCGTGGCACCGGCTTTAAGCGTAGCAGAATCTTTCGCTTTGAAGGTCGGGGCCCCGTCTGCCGGAAGACCTACTCGCAAGGTTGACCTCGGATCAGGCAGGGATACCCGCTGAACTTAA	Fungi	Ascomycota	Dothideomycetes	Hysteriales	Gloniaceae	Cenococcum	Cenococcum_geophilum	SH199612.07FU	/cenococcum	AY394919	289	4.54696e-117	1	295	0.98	0	0	0	0	0	0	0	0	0	0	0	0	0	0	0	0	0	2	0	0	3	4	48	3	0	0	0	0	0	0	0	0	0
FIN1457	CGAAATGCGATAAGTAATGTGAATTGCAGATTTTCAGTGAATCATCGAATCTTTGAACGCACATTGCGCCTCCTGGTATTCCGGGAGGCATGCCTGTTCGAGCGTCATTAAATACCACTCAAGCTCTTCTGCTTGGTCATGGAAGAAGAGTATGCTTGCATCCTCTCTTCTGAAATCGAATGGCGGACTGCCTCATGTGCCTCGCGTAGTAAGTTCATCTTTTCGCTTGGAGTGTGAGATAGTCTCGCCATCAACCCCCATACTTCTAAGGTTGACCTCGGATCAGGTAGGGATACCCGCTGAACTTAA	Fungi	Ascomycota	Pezizomycetes	Pezizales	Pyronemataceae			SH211927.07FU	/wilcoxina	HM146894	301	2.33258e-122	1	309	0.99	0	0	0	0	0	0	0	0	0	0	0	0	0	0	0	0	0	0	0	0	0	0	0	0	0	0	0	0	0	0	0	0	0
FIN1458	CGAAATGCGATAAGTAGTGTGAATTGCAGAATTCAGTGAATCATCGAATCTTTGAACGCACATTGCGCCCCTTGGTATTCCGAGGGGCATGCCTGTTCGAGCGTCATTATAACCACTCAAGCCTCGGCTTGGTCTTGGGGTTCGCGGTCTCGCGTCCCTTAAAATCAGTGGCGGTGCCGTCTGGCTCTAAGCGTAGTAATTCTCTCGCTATAGGGTCCCGGCGGTTGCCTGCCAGAACCCCCCCATTTTTTACCGGTTGACCTCGGATCAGGTAGGGATACCCGCTGAACTTAA	Fungi	Ascomycota	Leotiomycetes	Helotiales	Helotiaceae			SH214265.07FU	/meliniomyces	KC876237	286	9.65502e-116	1	294	0.98	0	2	0	0	0	0	0	0	0	0	0	0	0	0	0	0	0	0	0	0	0	0	0	0	0	0	0	0	0	0	0	0	0
FIN1470	CGAAATGCGATACGTAATGTGAATTGCAGAATTCAGTGAATCATCGAATCTTTGAACGCACCTTGCGCCCCTTGGCATTCCGAGGGGCACACCCGTTTGAGTGTCGTGAAATCATCAAAACCTTCTCTTTGACCCTCTTTGGTCGGGAAAAGGATTTTTGGACTTGGAGGTTCCATGCTCGCCTTCACTTTTGAAAGCGAGCTCCTCTCAAATGAATTAGTGGGGTCCGCTTTGCTGGTCCTTGACGTGATAAGATGTTTCTACGTTTTGGATTTAGCACTGTCCCTTGGATGCCTGCTCCTAACCGTCTCACGGACAATGATGGTGCTCTGGTCACTGCCATCTACATTGGCGGGAGGCTGGACCCACAAAAGAAAACCTTGACCTCAAATCGGGTGA…	Fungi	Basidiomycota	Agaricomycetes	Russulales	Russulaceae			SH219855.07FU	/russula-lactarius	FJ827236	418	5.00416e-174	1	418	1	0	0	0	0	0	0	0	0	0	0	0	0	0	0	0	0	0	0	0	0	0	0	0	0	0	0	0	0	0	0	0	0	0
FIN1480	CGAAATGCGATAAGTAATGTGAATTGCAGAATTCAGTGAATCATCGAATCTTTGAACGCACATTGCGCCCCTTGGTATTCCGAGGGGCATGCCTGTTCGAGCGTCATTATAACCACTCAAGCCTCGGCTTGGTCTTGGGGTTCGCGGTCTCGCGGCCCTTAAAATCAGTGGCGGTGCCGTCTGGCTCTAAGCGTAGTAATTCTCTCGCTATAGGGTCCCGGTGGTTACCTGCCAGAACCCCCCATTTTTTCTAGGTTGACCTCGGATCAGGTAGGGATACCCGCTGAACTTAA	Fungi	Ascomycota	Leotiomycetes	Helotiales				SH214265.07FU	/meliniomyces	FJ197016	287	3.46622e-116	1	293	0.98	0	0	0	0	0	0	0	0	17	0	0	0	0	0	0	0	0	0	0	0	16	0	0	2	0	0	0	0	0	0	0	0	0
FIN1484	CGAAATGCGATAAGTAATGTGAATTGCAGAATTCAGTGAATCATCGAATCTTTGAACGCACCTTGCGCCCCTTGGATATTCCGAGGGGCATGCCTGTTTGAGTATCATGAACACCTCAACTCTCATGGTTTGCCGTGACGAGCTTGGACCTTGGGGGTTTTGCTGGCCTGTGGTCGGCTCCTCTCAAATGAATCAGCCTCCCGGTGTTTGGTGGCATCACGAGTGTGATAACTATCTACGCTCGCGGTTGTCCACCAGGTAACCTTTGGTGACAAAGGTTCGCTGGAGCTCACAGATGTCTCTCCTCGGCGAGGACAGCTTTTTTGAACGTTCGATCTCAAATCAGGTAGGACTACCCGCTGAACTTAA	Fungi	Basidiomycota	Agaricomycetes	Thelephorales	Thelephoraceae			SH184511.07FU	/tomentella-thelephora	JF298203	358	1.63175e-147	1	369	0.98	0	0	0	0	0	0	0	0	0	0	0	0	0	0	0	0	0	0	0	0	0	0	0	0	0	0	0	0	0	0	0	0	0
FIN1488	CGAAATGCGATAAGTAATGTGAATTGCAGATTTTCAGTGAATCATCGAATCTTTGAACGCACCTTGCGCTCCTTGGTATTCCGAGGAGCATGCCTGTTTGAGTGTCATTAAATTCTCAACTCTGATCGATTTGTTTCGACTTCGGAGATTGGACTTGGAGGTGCTGGCCGCATATTGGTCGGCTCCTCTCAAATGCATCAGCGGAATTCAACCTTTGGCTTCCGGATGTCAGTGTGATAATCATGTTGCGCTGTCGTTTGATCCCTCAGAGTCCGCTTATAATGGTCTTCGGACAAAATCATCATCAAATTTGACCTCAAATCAGGTAGGACTACCCGCTGAACTTAA	Fungi	Basidiomycota	Agaricomycetes	Atheliales	Atheliaceae	Piloderma		SH196824.07FU	/piloderma	FJ475618	322	1.34443e-131	1	348	0.97	0	0	0	0	0	0	0	0	0	0	0	0	0	0	0	0	0	0	0	0	0	0	0	0	0	0	0	0	0	0	0	0	0
FIN1491	CGAAATGCGATACGTAATGTGAATTGCAGAATTCAGTGAATCATCGAATCTTTGAACGCACCTTGCGCCCCTTGGCATTCCGAGGGGCACACCCGTTTGAGTGTCGTGAAATCCTCAAAATCCTCTTCTTTGATCGGAACAGGACTTTTGGACTTGGAGGTTCAATGCTCGCTTTCACCTTTGAAAGCGAGCTCCTCTCAAATGAATTAGTGGGGTCCGCTTTGCTGGTCCTTGACGTGATAAGATGTTTCTACGTTTTGGACTTGGCACTGTTTTCTCCGCTCCTAACCGTCTCGTGGACAACGATGGTGCTCCGGTCGCCGCCGTCTGTGGCGGGAGGCTGGACCCACAAAAAACCTTGACCTCAAATCGGGTGGGACTACCCGCTGAACTTAA	Fungi	Basidiomycota	Agaricomycetes	Russulales	Russulaceae	Russula			/russula-lactarius	DQ422031	394	2.00755e-163	1	396	0.99	0	0	0	0	0	0	0	0	0	0	0	0	0	0	0	0	0	0	0	0	0	0	0	0	0	0	0	0	0	0	0	0	0
FIN1499	TGAAATGCGATAACTGGTGTGAATTGCATCTATGTAACTCTAATTTACGAATAACACCAAGTGAATCATCGAGTCTTTGAACGCAATTGCGCCCTCTCGGTCGCTTCCAATTGGGGGTTGACTCATAGGGGGTACATCTGTTTGAGGGTCATTTGTACCTTCTCAAAGGATTTTTTTTTTTTTAAAATAAAAAGAACCTTTGGATGTGGGTCTTGCTGTGATCATCTCTCAGCTGACCTTGAAAGCATTAGCAAGCTTTTTCTGAGTCTTTTCTAGATGAGGCGTTCTAACATTTGACGTCTTCACAATAAAAAGAACCAGAGTGCTTAAGCCTGCTTCTAATCATACGGCCATTATTTTTCAATGACCTCAAATCAGATGAGACTACCCGCTGAACTT…	Fungi	Basidiomycota	Agaricomycetes	Cantharellales	Cantharellaceae			SH216284.07FU	/cantharellus	KC412489	382	4.21698e-158	1	401	0.98	0	0	0	0	0	0	0	0	0	0	0	0	0	0	0	0	0	0	0	0	0	0	0	0	0	0	0	0	0	0	0	0	0
FIN1508	CGAAATGCGATAAGTAATGTGAATTGCAGAATTCAGTGAATCATCGAATCTTTGAACGCACCTTGCGCTCCTTGGTATTCCGAGGGGCATGCCTGTTCGAGCGTCATTATAACCACTCAAGCCTCGGCTTGGTCTTGGGGTTCGCGGTCTCGCGTCCCTTAAAATCAGTGGCGGTGCCGTCTGGCTCTAAGCGTAGTAATTCTCTCGCTATAGGGTCCCGGCGGTTGCCTGCCAGAACCCCCCATTTTTTACGGTTGACCTCGGATCAGGTAGGGATACCCGCTGAACTTAA	Fungi	Ascomycota	Leotiomycetes	Helotiales				SH214265.07FU	/meliniomyces	HM164665	288	1.24437e-116	1	292	0.99	0	0	0	0	0	0	2	0	0	0	0	0	0	0	0	0	0	0	0	0	0	0	0	0	0	0	0	0	0	0	0	0	0
FIN1509	CGAAATGCGATACGTAATGTGAATTGCAGAATTCAGTGAATCATCGAATCTTTGAACGCACCTTGCGCCCCTTGGCATTCCGAGGGGCACACCCGTTTGAGTGTCGTGAAATCTTCAAAACCCTTTTTTCCTTTGAACCATTGCGGTCGGGAAAAGGATTTTTGGACTTGGAGGCTCAATGCCCGCCCTTTCTTTTTGAAAGCGCGAGCTCCTCTCAAATGAATTAGTGGGGTCCGCTTTGCTGATCCTTGACGTGATAAAATGTTTCTACGTTTTGGGTTTAGCACTGTTCCTTGGATGCCTGCTCCTAATCGTCTCATTGACAATGATGGTGCTCTGGTCACCGCCGTCTACATCGGCGGGAGGCTGGACCCACAAAAAGAAAACCTTGACCTCAAA…	Fungi	Basidiomycota	Agaricomycetes	Russulales	Russulaceae	Russula		SH176552.07FU	/russula-lactarius	FJ845433	406	1.05594e-168	1	426	0.98	0	0	0	0	0	0	0	0	0	0	0	0	0	0	0	0	0	0	0	0	0	0	0	0	0	0	0	0	0	0	0	0	0
FIN1518	CGAAATGCGATAAGTAATGTGAATTGCAGAATTCAGTGAATCATCGAATCTTTGAACGCACATTGCGCCCCTTGGTATTCCGAGGGGCATGCCTGTTCGAGCGTCATTATAACCACTCAAGCCTCGGCTTGGTCTTGGGGTTCGCGGTCCCGCGGCCCTTAAAATCAGTGGCGGTGCCGTCTGGCTCTAAGCGTAGTAATTCTCTCGCTATAGGGTCCCGGCGGTTACCTGCCAGAACCCCCTATTTTTTACGGTTGACCTCGGATCAGGTAGGGATACCCGCTGAACTTAA	Fungi	Ascomycota	Leotiomycetes	Helotiales				SH214265.07FU	/meliniomyces	DQ273323	286	9.56996e-116	1	292	0.98	0	0	0	0	0	6	0	0	100	0	0	0	0	0	0	0	0	0	0	0	0	0	0	0	0	0	0	0	0	0	0	0	0
FIN1524	CGAAATGCGATAAGTAATGTGAATTGCAGAATTCAGTGAATCATCGAATCTTTGAACGCACATTGCGCCCCTTGGTATTCCGAGGGGCATGCCTGTTCGAGCGTCATTATAACCACTCAAGCCTTGGCTTGGTCTTGGGGTTCGCGGTTTCGCGGCCCTTAAAATCAGTAGCGGTGCCGTTTGGCTCTAAGCGTAGTAATTCTCTCGCTATAGGGTCCAGGTGACCACCTGCCAGAACCCCCCATTCTTTACGGTTGACCTCGGATCAGGTAGGGATACCCGCTGAACTTAA	Fungi	Ascomycota	Leotiomycetes	Helotiales		Cadophora		SH214265.07FU	/meliniomyces	EF093155	290	1.61804e-117	1	292	0.99	0	0	0	0	0	0	0	0	0	0	0	0	0	0	0	0	0	0	0	0	0	0	2	0	0	0	0	0	0	0	0	0	0
FIN1530	CGAAATGCGATAAGTAATGTGAATTGCAGAATTCAGTGAATCATCGAATCTTTGAACGCACATTGCGCCCCTTGGTATTCCGAGGGGCATGCCTGTTCGAGCGTCATTATAACCACTCAAGCCTCGGCTTGGTCTTGGGGTTCGCGGTCTCGCGGCCCTTAAAATCAGTGGCGGTGCCGTTTGGCTCTAAGCGTAGTAATTCTCTCGCTATAGGGTCCCGGCGGTTACCTGCCAGAACCCCCCATTTTTTACGGTTGACCTCGGATCAGGTAGGGATACCCGCTGAACTTAA	Fungi	Ascomycota	Leotiomycetes	Helotiales	Helotiaceae	Meliniomyces		SH214265.07FU	/meliniomyces	GQ240929	290	1.61804e-117	1	292	0.99	2	0	0	0	0	0	0	0	15	0	0	0	0	0	0	0	0	0	0	0	6	0	0	3	0	0	0	0	0	0	0	5	0
FIN1532	CGAAATGCGATAAGTAATGTGAATTGCAGAATTCAGTGAATCATCGAATCTTTGAACGCACCTTGCGCTCCCTGGTATTCCGGGGAGCACGCCTGTTCGAGTGTCGTGAAATTTCTCAAGCTTGGATGGCTTTTTTGTCCGTCCTTAGCCTTGGTTGTTGGGCTTTGCCGTGCCCTTCATTGGGACGGCTGGCCTTAAAAGCATTAGCTGATCCTCGTGTGGCACTGGTTCTACTCAGCGTGATAATTGTCTGATCGCTGAGGACATCTTTTGGGATGGCCAGTCCTCATTTGGGTTGCTTCTAAACCTGGTCTTGCAGATTCTTCAATCTGTGTTCCACTTTTCAGCTTTGACCTCGAATCAGGTGGGACTACCCGCTGAACTTAA	Fungi	Basidiomycota	Agaricomycetes	Cantharellales	Clavulinaceae	Clavulina		SH220216.07FU	/clavulina	EU862203	387	2.46289e-160	1	387	1	0	0	0	0	0	0	0	0	0	0	0	0	0	0	0	0	0	0	0	0	0	0	0	0	0	0	0	0	0	0	0	0	0
FIN1535	CGAAATGCGATAAGTAATGTGAATTGCAGAATTCAGTGAATCATCGAATCTTTGAACGCACCTTGCGCTCCTTGGTATTCCGAGGAGCATGCCTGTTTGAGTGTCATTAATATAATCAACCTCTTCAGCTTTTGCTTGCCGAGTGTTGGATGTGGGGGTATTTTTGCTGGCCTCTCTGAGGTCAGCTCCCCTGAAATGTATTAGCGGAATAATTTGTGAACCGTTCATTGGTGTGATAACTATCTACGCTATTGACGTGAAGCAATTCTGCTTCTAACAGTCCATTGACTTGGACAAATTTCATTAAACATGACCTCAAATCAGGTAGGACTACCCGCTGAACTTAA	Fungi	Basidiomycota	Agaricomycetes	Agaricales	Cortinariaceae	Cortinarius	Cortinarius_pseudotalus	SH222366.07FU	/cortinarius	KF732402	347	1.12843e-142	1	347	1	0	0	0	0	0	0	0	0	0	0	0	0	0	0	0	0	0	0	0	0	0	0	0	0	0	0	0	0	0	0	0	0	0
FIN1536	CGAAATGCGATAAGTAATGTGAATTGCAGAATTCAGTGAATCATCGAATCTTTGAACGCACCTTGCGCTCCTTGGTATTCCGAGGAGCATGCCTGTTTGAGTGTCATTAATATTATATATCGAACCCTCTTTTTTTGAGTGGTTTGGATGTGGGGTTGCTGGCCTCTTGAAGGGGTCAGCTTCCCTGAAATGCATTAGCAGAACAGCCTGTTCGTTCCATTGGTGTGATAACTATCTACGCTATTGAATGATGAAGGCAAGTTCAGCTTTCTAACCGTCTTTGGACAATTTATAATCTATATGTGACCTCAAATCAGGTAGGACTACCCGCTGAACTTAA	Fungi	Basidiomycota	Agaricomycetes	Agaricales	Cortinariaceae	Cortinarius			/cortinarius	AJ236076	338	1.06724e-138	1	340	0.99	7	0	0	121	0	0	0	0	0	0	0	0	0	0	0	0	0	0	0	0	0	0	0	0	0	0	0	0	0	0	0	0	0
FIN1537	CGAAATGCGATAAGTAATGTGAATTGCAGAATTCAGTGAATCATCGAATCTTTGAACGCACCTTGCGCCCTTTGGCTATTCCGAAGGGCATGCCTGTTTGAGTATCATGAACATCTCAACTCCTCACGGTTCGCCCGTGATGAGCTTGGACTTTGGGGGTCTTGCCGGCCTGCAGGTCGGCTCCTCTCAAATAAATCAGCTTGCCGGTGTTTGGTGGCGTCACAGGTGTGATAACTATCTACGCTTGTGGTTTTCCGCCAGGTAACCTCCAGCGATGGGGGTTCACTGGAGCTCACAAATGTCTCTCCTCGGTGAGGACAGCTCTTTGAACGTTTGATCTCAAATCAGGTAGGACTACCCGCTGAACTTAA	Fungi	Basidiomycota	Agaricomycetes	Thelephorales	Thelephoraceae			SH189354.07FU	/tomentella-thelephora	EF218838	369	2.20163e-152	1	371	0.99	0	0	0	0	0	0	0	0	0	0	0	0	0	0	0	0	0	0	0	0	0	0	0	0	0	0	0	0	0	0	0	0	0
FIN1538	CGAAATGCGATAAGTAATGTGAATTGCAGAATTCAGTGAATCATCGAATCTTTGAACGCACCTTGCGCTCCTTGGTATTCCGAGGAGCATGCCTGTTTGAGTGTCATTAATATATATCAACCTCTCTTGTTGAGTGGCTTGGATGTGGGGGGGTTTTGCTGGCCTGTTCAGCTCCTCTGAAATACATTAGCAGAACAAACCTGTTCATTGGTGTGATAACTATCTACGCTATTGAATGTGAGGGGCAGTTCAGCTTTCCAACAGTCCTTGGACAACTTATCATTTATGTGACCTCAAATCAGGTAGGACTACCCGCTGAACTTAA	Fungi	Basidiomycota	Agaricomycetes	Agaricales	Cortinariaceae	Cortinarius	Cortinarius_tortuosus	SH188512.07FU	/cortinarius	AY669669	325	5.7859e-133	1	325	1	0	0	0	0	0	0	0	0	0	0	0	0	0	0	0	0	0	0	0	0	0	0	0	0	0	0	0	0	0	0	0	0	0
FIN1543	CGAAATGCGATAAGTAATGTGAATTGCAGATTTTCAGTGAATCATCGAATCTTTGAACGCACCTTGCGCCCCTTGGTATTCCGAGGGGCATGCCTGTTTGAGTGTCATTAAATCCTCAACCGCGCCGATCGATTTTCGGTGGGGCTTGGACTTTGGAGCGTGCTGGCGAAGGTCGGCTCCTCTTTAAATGCATCAGCGGAAGAAACCTTTGTCTTTCCCGCCTTCGGTGTGATAATTGTGTTGCGCCGTGGTGGAACTTCAACGATCCGCTTACAATGGTCTTCGGACGAAACCTCATGTCATCTTGACCTCAAATCAGGTAGGACTACCCGCTGAACTTAA	Fungi	Basidiomycota	Agaricomycetes	Atheliales	Atheliaceae	Tylospora		SH213927.07FU	/amphinema-tylospora	AF052562	340	1.39792e-139	1	342	0.99	0	0	0	0	0	0	11	0	0	0	0	0	0	0	0	0	0	0	0	0	0	0	0	4	0	0	0	0	0	0	0	0	0
FIN1544	CGAAATGCGATAAGTAATGTGAATTGCAGAATTCAGTGAATCATCGAATCTTTGAACGCACATTGCGCCCCTTGGTATTCCGAGGGGCATGCCTGTTCGAGCGTCATTTCACCATTCAAGCCTGGCTTGGTGTTGGGCGACGTCCCCTTTGGGGACGCGCTTCGAAATGCTCGGCGGCGTGGCACCGGCTTTAAGCGTAGCAGAATCTTTCGCTTTGAAAGTCGGGGCCCCGTCTGCCGGAAGACCTACTCGCAAGGTTGACCTCGGATCAGGCAGGGATACCCGCTGAACTTAA	Fungi	Ascomycota	Dothideomycetes	Hysteriales	Gloniaceae	Cenococcum		SH199612.07FU	/cenococcum	DQ474343	287	3.49689e-116	1	295	0.98	0	0	0	0	0	0	0	0	0	0	0	0	0	0	0	0	0	0	0	0	0	0	0	2	0	0	0	0	0	0	2	0	0
FIN1548	CGAAATGCGATAAGTAATGTGAATTGCAGATTTTCAGTGAATCATCGAATCTTTGAACGCACCTTGCGCCCCTTGGTATTCCGAGGGGCATGCCTGTTTGAGTGTCATTAAATTCTCAACCCCGGTCGACTTGTCGTTGACTTTCGGGGCTTGGACTTGGGGGCGTGCCGGCGAAAGCGGGCTCCCCTGAAAAGCATCAGCGGAACTTTCATCTTTGAACTTCTGGACGTCAGCGTGATAATGGTGTTGCGCTGTCCGCTTCCGGAGGTCGAAGCCCCGCTCACAATGGTCTTCGGACAATTTGTCATCACATTTTGACCTCAGATCAGGTAGGACTACCCGCTGAACTTAA	Fungi	Basidiomycota	Agaricomycetes	Atheliales	Atheliaceae	Piloderma		SH188138.07FU	/piloderma	HQ022070	352	7.00304e-145	1	352	1	0	0	0	0	0	0	0	0	0	0	0	0	0	0	0	0	0	0	0	0	0	0	0	0	0	0	0	0	0	0	0	0	0
FIN1549	CGAAATGCGATACGTAATGTGAATTGCAGAATTCAGTGAATCATCGAATCTTTGAACGCACCTTGCGCCCCTTGGTATTCCGAGGGGCACACCCGTTTGAGTGTCGTGAAAATCTCAACCTCCTTGGTTTCTTCTGGACACCGAAGGAGGCTTGGACTTTGGAGGCCTTTGCTGGCATCTCTCGCCAGCTCCTCTCAAATGAATTAGCGGGGTCCTCTTTGCCGATCCTCGACGTGTGATAAGATGTTTCCATGTCTTGGTTTCTGGCTCTGTTGCTTTTGGGACCCGCTTCTAACCGTCTCAAGTCGAGACAACGTTTGAGCGTGTCTCCCTTCTCGGGAAACACCCTCGAGCCCACGAACCCTTGACCTCAAATCGGGTGAGACTACCCGCTGAACT…	Fungi	Basidiomycota	Agaricomycetes	Russulales	Russulaceae	Lactarius	Lactarius_vietus	SH176403.07FU	/russula-lactarius	UDB011511	392	1.57217e-162	1	402	0.98	0	0	0	0	0	0	0	0	0	0	0	0	0	0	0	0	0	0	0	0	0	0	0	0	0	0	0	0	0	0	0	0	0
FIN1550	CGAAATGCGATACGTAATGTGAATTGCAGAATTCAGTGAATCATCGAATCTTTGAACGCACCTTGCGCCCCTTGGTATTCCGAGGGGCACACCCGTTTGAGTGTCGTGAAAATCTCAACCTCCTCGGTTTCTTCTGGACGCCGAAGGAGGCTTGGACTTTGGAGGCCTTTGCTGGCGTCTCTCGCCAGCTCCTCTTAAATGAATTAGCAGGGTCCTCTTTGCTGATCCTCGACGTGTGATAAGATGTTTCCATGTCTTGGTTTCTGGCTCTGTCACCTTTGGGACCCGCTTCTAACCGTCTTCAACCTTGCGTTGAGACAACGTTCGAGCATGTCTCCCTTCTCGGGAAGCTCCCTCGACCCCACGAACCCTTGACCTCAAATCGGGTGAGACTACCCG…	Fungi	Basidiomycota	Agaricomycetes	Russulales	Russulaceae	Lactarius		SH182377.07FU	/russula-lactarius	FJ876167	392	1.60512e-162	1	409	0.97	0	0	0	0	0	0	0	0	0	0	0	0	0	0	0	0	0	0	0	0	0	0	0	0	0	0	0	0	0	0	0	0	0
FIN1554	CGAAATGCGATAAGTAATGTGAATTGCAGAATTCAGTGAATCATCGAATCTTTGAACGCACCTTGCGCTCCTTGGTATTCTGAGGAGCATGCCTGTTTGAGTGTCATGAAATGCTCAACTGCTTTAGCTTTTGTGGTTGAAGTAAAGTTGGATTTGGAGGAATAATTGCTGGCGTAACCTTTTAAGGTTGCTTGTTAGCTCCTCTTAAATGGATGAACTTTCCAGTAGTGTAAAAGTAACACCAATGTGATAATTATCTACGTTGGATGAACTTGTACAAGGAAAGATGAATCTGTCTTGGGACCCCCTTGACAAAACAAATGACAAATTTGACCTCAAATCAGGTAGGATTACCCGCTGAACTTAA	Fungi	Basidiomycota		Thelephorales		Pseudotomentella		SH223399.07FU	/pseudotomentella	JF300801	367	1.67084e-151	1	367	1	0	0	0	0	0	0	0	0	0	0	0	0	0	0	0	0	0	0	0	0	0	0	0	0	0	0	0	0	0	0	0	0	0
FIN1557	CGAAATGCGATAAGTAGTGTGAATTGCAGTATTCAGTGAATCATCGAATCTTTGAACGCACATTGCGCCCCTTGGTATCCCGAGGGGCATGCCTGTTCGAGCGTCATTTCACCATTCAAGCCTGGCTTGGTGTTGGGCGACGTCCCCTTTGGGGACGCGCTTCGAAATGCTCGGCGGCGTGGCACCGGCTTTAAGCGTAGCAGAATCTTTCGCTTTGAAAGTCGGGGCCCCGTCTGCCGGAAGACCTACTCAAGGTTGACCTCGGATCAGGTAGGGATACCCGCTGAACTTAA	Fungi	Ascomycota	Dothideomycetes	Hysteriales	Gloniaceae	Cenococcum			/cenococcum	AB848418	289	4.50708e-117	1	293	0.99	0	4	0	0	27	0	37	0	0	0	0	0	0	0	0	0	0	0	0	0	0	0	0	0	0	0	0	7	0	0	0	0	0
FIN1564	CGAAATGCGATAAGTAATGTGAATTGCAGATTTTCAGTGAATCATCGAATCTTTGAACGCACCTTGCGCCCCTTGGTATTCCGAGGGGCATGCCTGTTTGAGTGTCATTAAATTCTCAACTCCGATTTGATTTGTTTCTTATCGGAGCTTGGACTTTGGAGCGTGCTGGCGTAAGGTCGGCTCCTCTTAAATGTATCAGCGGAATCCAACCTTTGAATTCTGGACATCGGTGTGATAATAAAAGTTGTGCCGTCGTTCTACTTCAAAGTCCGCTTACAATGGTCTTTTGACAAACTCTTATCAAATTTGACCTCAAATCAGGTAGGACTACCCGCTGAACTTAA	Fungi	Basidiomycota	Agaricomycetes	Atheliales	Atheliaceae	Piloderma		SH196704.07FU	/piloderma	UDB001733	338	1.08293e-138	1	344	0.99	0	0	0	0	0	0	0	0	0	0	0	0	0	0	0	0	0	0	0	0	0	0	0	0	0	0	0	0	0	0	0	0	0
FIN1565	CGAAATGCGATAAGTAATGTGAATTGCAGAATTCAGTGAATCATCGAATCTTTGAACGCACATTGCGCCCCTTGGTATTCCGAGGGGCATGCCTGTTCGAGCGTCATTATAATCACTCAAGCCTCGGCTTGGTCTTGGGGTTCGCGGTATCGCGGCCCTTAAAATCAGTGGCGGTGCCGTCTGGCTCTAAGCGTAGTAATTCTCTCGCTATAGGGTCCCGGCGGTTACCTGCCAGAACCCCCCAATTTTTACGGTTGACCTCGGATCAGGTAGGGATACCCGCTGAACTTAA	Fungi	Ascomycota	Leotiomycetes	Helotiales				SH214265.07FU	/meliniomyces	HQ022050	292	2.10391e-118	1	292	1	2	0	0	0	0	0	0	0	0	0	0	0	0	0	0	0	0	0	0	0	0	0	0	0	0	0	0	0	0	0	0	0	0
FIN1572	CGAAATGCGATAAGTAATGTGAATTGCAGAATTCAGTGAATCATCGAATCTTTGAACGCACCTTGCGCTCCTTGGTATTCCGAGGAGCATGCCTGTTTGAGTGTCATTAATATATATCAACCCTCTTCTTTGTTGAGTGGTTTGGATGTGGGGGGTTTGCTGGCCTCTTAAAGGGTCAGCTCCCCTGAAATGCATTAGCAGAACAAACCTGTTCATTGGTGTGATAACTATCTACGCTATTGAATGATGAAGGCAGTTCAGCTTCCTAACAGTCTTTGGACAATTTAATCATTTATTTGACCTCAAATCAGGTAGGACTACCCGCTGAACTTAA	Fungi	Basidiomycota	Agaricomycetes	Agaricales	Cortinariaceae	Cortinarius	Cortinarius_uraceus	SH188510.07FU	/cortinarius	KJ206524	334	6.173e-137	1	334	1	0	0	0	2	0	0	0	0	0	0	0	0	0	0	0	0	0	0	0	0	0	0	0	0	0	0	0	0	0	0	0	0	0
FIN1574	CGAAATGCGATAAGTAATGTGAATTGCAGAATTCAGTGAATCATCGAATCTTTGAACGCACCTTGCGCCCTTTGGCTATTCTGAAGGGCATGCCTGTTTGAGTATCATGAACACCTCAACTCTCGCGGTTTGCCGTGATGAGCTTGGACTTTGGGGGTCTTGCTGGCCTATGGTCGGCTCCTCTCAAATGGATCAGCTTGCCAGTGTTTGGTGGCATCGCAGGTGTGATAACTATCTACGCTTGTGGTCTCCCACCAGGTAACCCTCAGCGATGGGGGTTCGCTGGAGCTCATAAATGTCTCTCCTCAGTGAGGACAGCTTTTGAACGTTTGATCTCAAATCAGGTAGGACTACCCGCTGAACTTAA	Fungi	Basidiomycota	Agaricomycetes	Thelephorales	Thelephoraceae	Tomentella		SH189367.07FU	/tomentella-thelephora	FJ553568	361	7.60004e-149	1	367	0.99	0	0	0	0	0	0	0	0	0	0	0	0	0	0	0	0	0	0	0	0	0	0	0	0	0	0	0	0	0	0	0	0	0
FIN1577	CGAAATGCGGTAAGTAATGTGAATTGCAGAATTCAGTGAATCATCGAATCTTTGAACGCACCTTGCGCTCCTTGGTATTCCGAGGAGCATGCCTGTTTGAGTGTCATTAATATATATCAACCTTGTGTTGGATGTGGGGGTTTTGTTGGCCTTTGAGAGGTCAGCTCCCCTGAAATGCATTAGCGGAACTAACTTGCCGTTCATTGGTGTGATAAAACTATCTACGTGAAAGGCAGGGGTTCAGCTTCTAACAAGTCTATCATTTAATGTGACCTCAAATCAGGTAGGGCTACCCGCTGAACTTAA	Fungi	Basidiomycota	Agaricomycetes	Agaricales	Cortinariaceae	Cortinarius	Cortinarius_balaustinus	SH197307.07FU	/cortinarius	UDB018299	300	6.38852e-122	1	306	0.99	0	0	0	0	0	0	0	0	0	0	0	0	0	0	0	0	0	0	0	0	0	0	0	0	0	0	0	0	0	0	0	0	0
FIN1579	CGAAATGCGATAAGTAATGTGAATTGCAGAATTCAGTGAATCATCGAATCTTTGAACGCACCTTGCGCTCCCTGGTATTCCGGGGAGCACGCCTGTTCGAGTGTCGCGAAATTTCTCAAGCTTTGGATGGCTTTGTTGTCTGTCCTCAGCCTTGGTTGTTGGGCTTTGCCGTGTCCTTCATTTGGGACGGCTGGCCTTAAAAGCATTAGCTGATCCTCGTGTGGCACTGGTTCTACTCAGCGTGATAATAGTCTGATCGCTGAGGACATCTTTTGGGATGGCCAGTTCTCATTTGGGTTGCTTCTAAACCTGGTTTTGCAGATTCTTCAATCTGTGTTCCACTTTTCAGCTTTGACCTCGAATCAGGTGGGACTACCCGCTGAATTTAA	Fungi	Basidiomycota	Agaricomycetes	Cantharellales	Clavulinaceae	Clavulina		SH220220.07FU	/clavulina	FN669174	385	1.90599e-159	1	389	0.99	0	0	0	0	0	0	0	0	0	0	0	0	0	0	0	0	0	0	0	0	0	0	0	0	0	0	0	0	0	0	0	0	0
FIN1580	CGAAATGCGATAAGTAATGTGAATTGCAGAATTCAGTGAATCATCGAATCTTTGAACGCACCTTGCGCTCCTTGGTATTCCGAGGAGCATGCCTGTTTGAGTGTCATAAATATATCAACTTCTTCAGCTTTTTTGCTTGTTGAGTGTTGGATGTGGGGTTTTTTTGCTGGCCTTTTCTGAAGGTCCAGCTCCCCTGAAATGCATTAGCGGAACAATTTGTTGACTGTTCATTGGTGTGATAATTATCTGCGCTATTGAACTGTGAGGCAAGTTCAGCTTCTAATGGTCCATTGACTTGGACAATTTTATTTATTTAATGTGACCTCAAATCAGGTAGGACTACCCGCTGAACTTAA	Fungi	Basidiomycota	Agaricomycetes	Agaricales	Cortinariaceae	Cortinarius	Cortinarius_illibatus	SH222443.07FU	/cortinarius	UDB001089	347	1.16483e-142	1	356	0.98	0	0	0	0	0	0	0	0	0	0	26	0	0	0	0	0	0	0	0	0	0	0	0	0	0	0	0	0	0	0	0	0	0
FIN1584	CGAAATGCGATAAGTAGTGTGAATTGCAGAATTCAGTGAATCATCGTATCTTTGAACGCACATTGCGCCCCTTGGTATCCCGAGGGGCATGCCTGTTCGAGCGTCATTTCACCACTCAAGCCTGGCTTGGTGTTGGGCGACGTCCCCTTTGGGGACGCGCCTCGAAACGCTCGGCGGCGTGGCACCGGCTTTAAGCGTAGCAGAATCTTTCGCTTTGAAAGTCGGGGCCCCGTCTGCCGGAAGACCTACTCGCAAGGTTGACCTCGGATCAGGCAGGGATACCCGCTGAACTTAA	Fungi	Ascomycota	Dothideomycetes	Hysteriales	Gloniaceae	Cenococcum	Cenococcum_geophilum	SH199612.07FU	/cenococcum	AY394919	293	7.68776e-119	1	295	0.99	0	0	0	0	0	0	0	0	0	0	0	0	0	0	0	0	0	0	0	0	2	2	58	0	0	2	0	0	0	0	0	0	0
FIN1588	CGAAATGCGATAAGTAATGTGAATTGCAGAATTCAGTGAATCATCGAATCTTTGAACGCACCTTGCGCTCCTTGGTATTCCGAGGAGCATGCCCGTTTGAGTGTCATTAATATATATCAAACTTCTCATTGCTGAGTGGTTTGGATGTGGGGGTTTGCTGGCTTCTTAAATGAGTTCAGCTCCCCTGAAATGCATTAGCAGAACAACCCGTTCATTGGCGTGATAACTATCTACGCTATTGAATGTGAGGGACAGTTCAGCTTTCTAACAGTCCTCGGACAACTTATCATTTATGTGACCTCAAATCAGGTAGGACTACCCGCTGAACTTAA	Fungi	Basidiomycota	Agaricomycetes	Agaricales	Cortinariaceae	Cortinarius		SH188642.07FU	/cortinarius	HQ285366	330	3.6236e-135	1	332	0.99	56	38	0	0	0	0	0	0	0	0	0	0	0	0	0	0	0	0	0	0	0	0	0	0	0	0	0	0	0	0	0	0	0
FIN1589	CGAAATGCGATAAGTAATGTGAATTGCAGAATTCAGTGAATCATCGAATCTTTGAACGCACCTTGCGCTCCTTGGTATTCCGAGGAGCATGCCTGTTTGAGTGTCATTAATATATATCAACCTTCTCATTTATGAGTGGTTTGGATGTGGGGGTTTGCTGGCCTCTTAAATGAGTTCAGCTCCTCTGAAATGCATTAGCAGAACAATCTTGTTCATTGGCGTGATAACTATCTACGCTATTGAATGTGAGGGACAGTTCAGCTTTCTAACAGTCCTTGGACAACTTATCATTAATGTGACCTCAAATCAGGTAGGACTACCCGCTGAACTTAA	Fungi	Basidiomycota	Agaricomycetes	Agaricales	Cortinariaceae			SH188479.07FU	/cortinarius	GU289417	333	1.70546e-136	1	333	1	0	0	0	0	0	0	0	0	0	0	0	0	0	0	0	0	0	0	0	0	0	0	0	0	0	0	0	0	0	0	0	0	0
FIN1590	CGAAATGCGATAAGTAATGTGAATTGCAGAATTCAGTGAATCATCGAATCTTTGAACGCATCTTGCGCTCCTTGGTATTCCGAGGAGCATGCCTGTTTGAGTGTCATTAAGTTCTCAACTGCACTAGTTCTTTCTGGTGCAGCTTGGATGTGGGGGTGTTTTTTTGCAGGCTTTTCAAAGTCGGCTCCCCTGAAATGCATTAGTGGTCTCCTAGCAGAGAAACTGCTACAGGTGTGATAATTATCTATGCCTTTAGTACTCTGCAAGAATGGATTGCACTGCTTCTTAACAAGTGAATCCCTGTTATGGGGAGTGCACATTTGACAAATTTGACCTCAAATCAGGTAGGACTACCCGCTGAACTTAA	Fungi	Basidiomycota	Agaricomycetes	Agaricales				SH179732.07FU	/inocybe	EF218781	367	1.67084e-151	1	367	1	0	0	0	0	0	0	0	0	0	0	0	0	0	0	0	0	0	0	0	0	0	0	0	0	0	0	0	0	0	0	0	0	0
FIN1593	CGAAATGCGATAAGTAGTGTGAATTGCAGAATTCAGTGAATCATCGAATCCTTGAACGCACATTGCGCCCCTTGGTATCCCGAGGGGCATGCCTGTTCGAGCGTCATTTCACCACTCAAGCCTGGCTTGGTGTTGGGCGACGTCCCCTTTGGGGACGCGCCTCGAAACGCTCGGCGGCGTGGCACCGGCTTTAAGCGTAGCAGAATCTTTCGCTTCACAAGTCGGGGCCCCGTCTGCCGGAAGACCTACTCGCAAGGTTGACCTCGGATCAGGCAGGGATACCCGCTGAACTTAA	Fungi	Ascomycota	Dothideomycetes	Hysteriales	Gloniaceae	Cenococcum		SH199612.07FU	/cenococcum	EU403098	291	5.91236e-118	1	295	0.99	0	0	0	0	0	0	0	0	0	0	0	0	0	0	0	0	0	0	0	0	0	0	0	0	0	0	0	0	0	2	3	0	0
FIN1596	CGAAATGCGATAAGTAATGTGAATTGCAGATTTTCAGTGAATCATCGAATCTTTGAACGCACCTTGCGCTCCTTGGTATTCCGAGGAGCATGCCTGTTTGAGTGTCATTAAATCCTCAACCCCACCGATTTGCTTCGGGGGGATTGGACTTGGAGCGTGCTGGCGAAGGTCGGCTCCTCTTTAAATGCATCAGCGGAGAAAATGCCTTTTGCGCCTCTGGCCGTTCAGCGTGATAATGATGTTGCGCTGCGGTCGAGCTTAAGGTCCGCTTCCAAAGGTCCTCGGACAAATATACATATGACTTTTGACCTCAAATCAGGTAGGACTACCCGCTGAACTTAA	Fungi	Basidiomycota	Agaricomycetes	Atheliales	Atheliaceae	Tylospora		SH197766.07FU	/amphinema-tylospora	UDB002638	329	1.04296e-134	1	342	0.98	0	0	0	0	0	0	0	0	27	0	0	0	0	0	0	0	0	0	0	0	0	0	0	0	0	0	0	0	0	0	0	0	0
FIN1601	CGAAATGCGATAAGTAATGTGAATTGCAGAATTCAGTGAATCATCGAATCTTTGAACGCACCTTGCGCTCCTTGGTATTCCGAGGAGCATGCCTGTTTGAGTGTCATTAATATATCAACCTCTTCAGCTTTTGCTTGTTGAGTGTTGGATGTGGGGGGTCTTTTGCTGGCCTTTTTTAGAGGTCAGCTTCCCTAAAATTTATTAGCGGAACAATTTGTTGACCGTTCATTGGTGTGATAATTATCTACGCTATTGACGTGAGGCAGTTCAGCTTCTAACAGTCCATTGACTTGGACAGTTTTCATTAATGTGACCTCAAATCAGGTAGGACTACCCGCTGAACTTAA	Fungi	Basidiomycota	Agaricomycetes	Agaricales	Cortinariaceae	Cortinarius	Cortinarius_anomalus	SH196664.07FU	/cortinarius	AM161514	344	2.40666e-141	1	347	0.99	0	0	5	0	0	0	0	0	0	0	0	0	0	0	0	0	0	0	0	0	0	0	0	0	0	0	0	0	0	0	0	0	0
FIN1605	CGAAATGCGATAAGTAATGTGAATTGCAGAATTCAGTGAATCATCGAATCTTTGAACGCACATTGCGCCCCTTGGTATTCCGAGGGGCATGCCTGTTCGAGCGTCATTATAACCACTCAAGCCTCGGCTTGGTCTTGAGGTTCGCGGTTTCGCGGCCCTTAAAATCAGTGGCGGTGCCGTCTGGCTCTAAGCGTAGTAATTCTCTCGCTATAGGGTCCAGGTGACCACCTGCCATAACCCCCCATTCTTTACGGTTGACCTCGGATCAGGTAGGGATACCCGCTGAACTTAA	Fungi	Ascomycota	Leotiomycetes	Helotiales	Helotiaceae			SH214265.07FU	/meliniomyces	GU452532	290	1.61804e-117	1	292	0.99	0	0	0	0	0	0	0	0	0	0	0	0	0	0	0	0	0	0	0	0	0	0	0	0	0	0	0	0	0	0	0	0	0
FIN1606	CGAAATGCGATACGTAATGTGAATTGCAGAATTCAGTGAATCATCGAATCTTTGAACGCACCTTGCGCCCCTTGGTATTCCGAGGGGCACACCCGTTTGAGTGTCGTGAAAATCTCAACCTCCTCGGTTTCTTCTGGACGCCGAAGGAGGCTTGGACTTTGGAGGCCTTTGCTGGCGTCTCTCGCCAGCTCCTCTCAAATGAATTAGCGGGGTCCTCTTTGCCGATCCTCGACGTGTGATAAGATGTTTCCATGTCTTGGTTTCTGGCTCTGTCGCCTTTGGGACCCGCTTCTAACCGTCTCAAGTCGAGACAACGTTTGAGCGTGTCTCCCTTCTCGGGAAGCTCCCTCGACCCCACGAACCCTTGACCTCAAATCGGGTGAGACTACCCGCTGAACT…	Fungi	Basidiomycota	Agaricomycetes	Russulales	Russulaceae	Lactarius	Lactarius_vietus	SH176403.07FU	/russula-lactarius	UDB011511	396	2.65814e-164	1	402	0.99	0	0	0	0	0	0	0	0	9	0	0	0	2	0	0	0	4	0	2	0	0	0	0	0	0	0	0	0	0	0	0	0	0
FIN1608	CGAAATGCGATAAGTAATGTGAATTGCAGATTTTCAGTGAATCATCGAATCTTTGAACGCACCTTGCGCTCCTTGGTATTCCGAGGAGCATGCCTGTTTGAGTGTCATTAAATTCTCAAACTCCGATCGATTTGTTTCGACTTCGGGGCTTGGATTTGGAGCGTGCTGGCGTCGATCGGCTCCTCTTAAATGCATCAGCGGAATCTAACGTTCCGGACGTCAGTGTGATAATCACGTTGCGCTGTCTTTCGGTCCGAAAAGCCCGCTCACAATGGTCTTCGGACAACTTCATATCAAATTTGACCTCAAATCAGGTAGGACTACCCGCTGAACTTAA	Fungi	Basidiomycota	Agaricomycetes	Atheliales	Atheliaceae	Piloderma		SH203891.07FU	/piloderma	DQ469291	335	2.25106e-137	1	337	0.99	0	0	0	0	0	0	0	0	0	0	0	0	0	0	0	0	0	0	0	0	0	0	0	0	0	0	0	0	0	0	0	0	0
FIN1609	CGAAATGCGATAAGTAGTGTGAATTGCAGAATTCAGTGAATCATCGAATCTTTGAACGCACATTGCGCCTCCTGGTATTCCGGGAGGCATGCCTGTTCGAGCGTCATTAAATACCACTCAAGCTCTTCTGCTTGGTCATGGAAGAAGAGTATGCTTGCATCCTCTCTTCTGAAATCGAATGGCGGACTGCCTCATGTGCCTCGCGTAGTAAGTCCATCTTTTCGCTTGGAGTGTGAGATAGTCTCGCCATCAACCCCCATACTTCTAAGGTTGACCTCGGATCAGGTAGGGATACCCGCTGAACTTAA	Fungi	Ascomycota	Pezizomycetes	Pezizales	Pyronemataceae			SH211927.07FU	/wilcoxina	HM146894	306	1.41624e-124	1	308	0.99	0	0	0	0	0	0	0	0	0	0	0	0	0	0	0	0	0	0	0	0	0	0	0	0	0	0	0	0	0	0	0	0	0
FIN1614	CGAAATGCGATAAGTAATGTGAATTGCAGAATTCAGTGAATCATCGAATCTTTGAACGCACATTGCGCCCCTTGGTATTCCGAGGGGCATGCCTGTTCGAGCGTCATTATAACCACTCAAGCCTCGGCTTGGTCTTGGGGTTCGCGGTCTCGCGTCCCTTAAAATCAGTGGCGGTGCCGTCTGGCTCTAAGCATAGTAATTCTCTCGCTATAGGGTCCCGGCGGTTGCCTGCTAGAACCCCCCATTTTTTACGGTTGACCTCGGATCAGGTAGGGATACCCGCTGAACTTAA	Fungi	Ascomycota	Leotiomycetes	Helotiales	Helotiaceae	Meliniomyces		SH214265.07FU	/meliniomyces	HQ157880	292	2.10391e-118	1	292	1	0	0	0	0	0	0	0	0	0	0	0	0	0	0	0	0	0	0	0	0	0	0	0	0	0	0	0	0	0	0	0	0	0
FIN1616	CGAAATGCGATAAGTAATGTGAATTGCAGAATTCAGTGAATCATCGAATCTTTGAACGCACCTTGCGCTCCTTGGTATTCCGAGGAGCATGCCTGTTTGAGTGTCATTAATATTATATATCGAACCCTCTCTTTTGTTGAGTGGTTTGGATGTGGGGTTTGCTGGCCTCTTGAAGAGGTCAGCTTCCCTGAAATGCATTAGCAGAACAACCTGTTCGTTCATTGGTGTGATAATTATCTACGCTATTGAACGGTGAAGGCAAGTTCAGCTTCCTAACCGTCTTTGGACAATTTATCATCTATATGTGACCTCAAATCAGGTAGGACTACCCGCTGAACTTAA	Fungi	Basidiomycota	Agaricomycetes	Agaricales	Cortinariaceae	Cortinarius	Cortinarius_caesiobrunneus_Kyt#v.,_Niskanen_&_Liimat.	SH188500.07FU	/cortinarius	UDB017795	340	1.39792e-139	1	342	0.99	0	0	0	0	0	0	0	0	0	0	0	0	0	0	0	0	0	0	0	0	0	0	0	0	0	0	0	0	0	0	0	0	0
FIN1626	CGAAATGCGATAAGTAATGTGAATTGCAGAATTCAGTGAATCATCGAATCTTTGAACGCACCTTGCGCTCCTTGGTATTCCGAGGAGCATGCCTGTTTGAGTGCCATTAATATATATCAACCCTTCTCATTGCTGAGTGGTTTGGATGTGGGGGTTTTGCTGGCCTCTTAAATGGGTTCAGCTCCCCTGAAATGCATTAGCAGAACAAACCTGTTCATTGGCGTGATAACTATCTACGCTATTGAATGTGAGGGACAGTTCAGCTTTCTAACAGTCCTTGGACAATTTATCATTTATGTGGCCTCAAGTCAGGTAGGACTACCCGCTGAACTTAA	Fungi	Basidiomycota	Agaricomycetes	Agaricales	Cortinariaceae	Cortinarius		SH188472.07FU	/cortinarius	GQ159804	311	9.56477e-127	1	335	0.96	0	0	0	0	0	0	0	0	0	0	0	0	0	0	0	0	0	0	0	0	0	0	0	0	0	0	0	0	0	0	0	0	0
FIN1640	CGAAATGCGATAAGTAATGTGAATTGCAGAATTCAGTGAATCATCGAATCTTTGAACGCACCTTGCGCTCCTTGGTATTCCGAGGAGCATGCCTGTTTGAGTGTCATTAATATATATCAAACCAACCTTCTCTTGTTGATTGGTTTGGATGTGGGGGTTTCTTTTTTGCTGGCCTGTTCAGCTCCCCTGAAATGCATTAGCAGAACAAAAAAAACCCTGGTTCATTGGTGTGATAAACTATCTACGCTATTGAACGTGAGGGGGGAAAAGTTCAGCTTTCCAACCGTCCTTTGGACAAAATTCATCATTAATGTGACCTCAAATCAGGTAGGACTACCCGCTGAACTTAA	Fungi	Basidiomycota	Agaricomycetes	Agaricales	Cortinariaceae			SH188533.07FU	/cortinarius	HQ022179	344	2.43254e-141	1	350	0.99	0	0	0	0	0	0	0	0	0	0	0	0	0	0	0	0	0	0	0	0	0	0	0	0	0	0	0	0	0	0	0	0	0
FIN1641	CGAAATGCGATAAGTAATGTGAATTGCAGAATTCAGTGAATCATCGAATCTTTGAACGCACCTTGCGCTCCTTGGTATTCCGAGGAGCATGCCTGTTTGAGTGTCATTAATATATATATCAACCCTTCTCATTGTTGAAGTGGTTTGGATGTGGGGGTTTGCTGGCCTCTTGAATGAGTTCAGCTCCCCTGAAATGCATTAGCAGAACAACCCTGTTCATTGGTGTGATAACTATCTACGCTATTGGATGTGAGGGGCAGTTCAGCTTTCTAATGGTCCTTGGACAATTTATCATTTATGTGACCTCAAATCAGGTAGGACTACCCGCTGAACTTAA	Fungi	Basidiomycota	Agaricomycetes	Agaricales	Cortinariaceae	Cortinarius		SH188502.07FU	/cortinarius	AY669681	337	2.92702e-138	1	337	1	0	0	0	0	7	2	0	0	0	0	0	0	0	0	0	0	0	0	0	0	0	0	0	0	0	0	0	0	0	0	0	0	0
FIN1642	CGAAATGCGATAAGTAATGTGAATTGCAGAATTCAGTGAATCATCGAATCTTTGAACGCACCTTGCGCTCCTTGGTATTCCGAGGAGCATGCCTGTTTGAGTGTCATTAATATAATCAACCTCCTCAGGTTTTTACTTGTCGAGTGTTTGGATGTGGGGGTATCTTTTGCTGGTCTCTTTTGAGGTCGGCTCCCCTGAAATGCATTAGCGGAACAATTTGTTGACTCGTTCATTGGTGTGATAACTATCTACGCTATTGACGTGAAGCAGGTTCAGCTTCTAACAGTCCATTAACTTGGACAAATTTTCATTAATGTGACCTCAAATCAGGTAGGACTACCCGCTGAACTTAA	Fungi	Basidiomycota	Agaricomycetes	Agaricales	Cortinariaceae	Cortinarius	Cortinarius_malicorius	SH212107.07FU	/cortinarius	UDB015385	347	1.1527e-142	1	353	0.99	0	0	0	0	0	0	0	0	0	0	0	0	148	0	0	0	0	0	0	0	0	0	0	0	0	0	0	0	0	0	0	0	0
FIN1646	CGAAATGCGATAAGTAATGTGAATTGCAGAATTCAGTGAATCATCGAATCTTTGAACGCACATTGCGCCCCTTGGTATTCCGAGGGGCATGCCTGTTCGAGCGTCATTATAACCACTCAAGCCTTGGCTTGGTATTGGGGTTTCGCGGTTCCGCGGCCCTTAAAATCAGTGGCGGTGCCGTCTGGCTCTAAGCGTAGTAATTCTCTCGCTATAGAGTCCCGGTGGCTACCTGCCAGAACCCCCCATTTTTTACGGTTGACCTCGGATCAGGTAGGGATACCCGCTGAACTTAA	Fungi	Ascomycota	Leotiomycetes	Helotiales	Helotiaceae	Rhizoscyphus		SH214265.07FU	/meliniomyces	AM084704	281	1.57666e-113	1	293	0.98	0	0	0	0	0	0	0	0	2	0	0	0	0	0	0	0	0	0	0	0	0	0	0	0	0	0	0	0	0	0	0	0	0
FIN1647	CGAAATGCGATAAGTAATGTGAATTGCAGAATTCAGTGAATCATCGAATCTTTGAACGCACATTGCGCCCCTTGGTATTCCGAGGGGCGTGCCTGTTCGAGCGTCATTATAACCACTCAAGCCTCGGCTTGGTCTTGGGGTTCGCGGTCTCGCGGCCCTTAAAATCAGTGGCGGTGCCGTCTGGCTCTAAGCGTAGTAATTCTCTCGCTATAGGGTCCCGGTGGTTACCTGCCAGAACCCCCCATTTTTTACGGTTGACCTCGGATCAGGTAGGGATACCCGCTGAACTTAA	Fungi	Ascomycota	Leotiomycetes	Helotiales				SH214265.07FU	/meliniomyces	FJ197016	287	3.45088e-116	1	292	0.99	0	0	0	0	0	0	0	0	0	0	0	0	0	0	0	0	0	0	0	0	3	0	0	2	0	0	0	0	0	0	0	0	0
FIN1648	CGAAATGCGATAAGTAATGTGAATTGCAGAATTCAGTGAATCATCGAATCTTTGAACGCACCTTGCGCCCTTTGGCTATTCCGAAGGGCATGCCTGTTTGAGTATCATGAACACCTCAACTCTCATGGCTTGCCATGATGAGCTTGGACTTTGGGGGTCTTGCTGGCCTGGGGTCGGCTCCTCTCAAATGAATTAGCTTGCCAGTGTTTGGTGGCATCACAGGTGTGATAACTATCTACGCTTGTGGTTTTCCACCAGGTAACCTTCCGCGATGAAGGTTCGCTGGGGCTCATAAATGTCTCTCCTCGGCGAGGACAGCTCTTTGAACGTTTGATCTCAAATCAGGTAGGACTACCCGCTGAACTTAA	Fungi	Basidiomycota	Agaricomycetes	Thelephorales	Thelephoraceae			SH177881.07FU	/tomentella-thelephora	JQ791166	368	6.0451e-152	1	368	1	0	0	0	0	0	0	0	0	0	0	0	0	0	0	0	0	0	0	0	0	3	0	0	0	0	0	0	0	0	0	0	0	0
FIN1668	CGAAATGCGATACGTAATGTGAATTGCAGAATTCAGTGAATCATCGAATCTTTGAACGCACCTTGCGCTCCTTGGTATTCCGAGGAGCATGCCTGTTTGAGTGTCATTAAATTCTCAACCCCGAACCTTTTGGTTTCGGGGCTTGGACTTGGAGCGTGCTGGCCTTCCGGGGTCGGCTCCTCTCAAATGCATCAGCGGAATCTAACCTTTGGTTTCCGGAAGTCGGTGTGATAATCATGTTGCGCCGTCGTCTGACCTCAAAGTCCGCTTACAATGGTCTTTGGACAACTTATCAAATTTGACCTCAAATCAGGTAGGACTACCCGCTGAACTTAA	Fungi	Basidiomycota	Agaricomycetes	Atheliales	Atheliaceae	Piloderma		SH197923.07FU	/piloderma	UDB001726	329	1.02012e-134	1	336	0.99	0	0	0	0	0	0	0	0	0	0	0	0	0	0	0	0	0	0	0	0	0	0	0	0	0	0	0	0	0	0	6	0	0
FIN1671	CGAAATGCGATAAGTAGTGTGAATTGCAGAATTCAGTGAATCATCGAATCTTTGAACGCACATTGCGCCCCTTGGTATCCCGAGGGGCATGCCTGTTCGAGCGTCATTTCACCATTCAAGCCTGGCTTGGTGTTGGGCGACGTCCCTTTGGGGACGCGCTTCGAAACGCTCGGCGGCGTGGCACCGGCTTTAAGCGTAGCAGAATCTTTCGCTTTGAAAGTCGGGGCCCCGTCTGCCGGAAGACCTACTCACAAGGTTGACCTCGGATCAGGTAGGGATACCCGCTGAACTTAA	Fungi	Ascomycota	Dothideomycetes	Hysteriales	Gloniaceae	Cenococcum		SH214459.07FU	/cenococcum	HM189732	288	1.25543e-116	1	294	0.99	0	0	0	0	0	0	0	0	0	0	0	0	0	0	0	0	0	0	0	0	2	0	7	0	0	0	0	0	0	0	0	0	0
FIN1672	CGAAGTGCGATAAGTAATGTGAATTGCAGAATTCAGTGAATCATCGAATCTTTGAACGCACATTGCGCCCCTTGGTATTCCGAGGGGCATGCCTGTTCGAGCGTCATTATAACCACTCAAGCCTCGGCTTGGTCTTGGGGTTCGCGGTCCCGCGGCCCTTAAAATCAGTGGCGGTGCCGTCTGGCTCTAAGCGTAGTAATTCTCTCGCTATAGGGTCCCGGCGGTTACCTGCCAGAACCCCCCATTTTTTACGGTTGACCTCGGATCAGGTAGGGATACCCGCTGAACTTAA	Fungi	Ascomycota	Leotiomycetes	Helotiales				SH214265.07FU	/meliniomyces	DQ273323	286	9.56996e-116	1	292	0.98	0	0	0	0	0	0	0	0	21	0	0	0	0	0	0	0	0	0	0	0	0	0	0	0	0	0	0	0	0	0	0	0	0
FIN1674	CGAAATGCGATACGTAATGTGAATTGCAGAATTCAGTGAATCATCGAATCTTTGAACGCACCTTGCGCCCCTTGGTATTCCGAGGGGCACACCCGTTTGAGCGTCGTGACTTCCTCAACCTTCTCGGTCTTTGCGATCGGGAAAGGCTTGGACTTTGGGGGTTTTTGCTGGCCTCTCTCGAAGCCAGCTCCCCTTAAATGGATTAGTGGGGTTCGCTTTGCCGATCCTCGACGTTGATAAGATGTTTCTACGTCTTGGGCTAGGCACCTGCTTCTAACCGTCTCGAGAGAGACAACGCGTTTTGGACCTTGACCTCAAATCGGGTGAGACTACCCGCTGAACTTAA	Fungi	Basidiomycota	Agaricomycetes	Russulales	Russulaceae	Russula	Russula_pallescens	SH189292.07FU	/russula-lactarius	DQ421987	346	3.11814e-142	1	346	1	0	0	0	0	0	0	0	0	0	0	0	0	0	0	0	0	0	0	0	0	0	0	0	0	0	0	0	0	0	0	0	0	0
FIN1676	CGAAATGCGATACGTAATGTGAATTGCAGAATTCAGTGAATCATCGAATCTTTGAACGCACCTTGCGCCCCCTGGTATTCCGAGGGGCACACCCGTTTGAGTGTCGTGAAAACCTCAACCTCCTTGGTTTCTTCTGGAGACCAAAGCAGGCTTGGACTTTGGAGGCCTTTGCTGGCACCTCTCGCCAGCTCCTCTTAAATGAATTAGCGGGGTCCTCTTTGCCGATCCTCGACGTGTGATAAGATGTTTCCATGTCTTGGTTTCTGGCTCTGTCGCCTTTGGGACCCGCTTCTAACCGTCTCAAGTCGAGACAACGTTTGAGCGTGTCTCCCTTCTCGGGAAACACCCTCGAGCCCACGAACCCTTGACCTCAAATCGGGTGAGACTACCCGCTGAACT…	Fungi	Basidiomycota	Agaricomycetes	Russulales	Russulaceae	Lactarius		SH176403.07FU	/russula-lactarius	UDB011511	382	4.22964e-158	1	402	0.97	0	0	0	0	0	0	0	0	0	0	0	0	0	0	0	0	0	0	0	0	0	0	0	0	0	0	0	0	0	0	0	0	0
FIN1685	CGAAATGCGATAAGTAATGTGAATTGCAGATTTTCAGTGAATCATCGAATCTTTGAACGCACCTTGCGCTCCTTGGTATTCCGAGGAGCATGCCTGTTTGAGTGTCATTAAATTCTCAACTCCGATCGATTTGTTTCGACCTCGGAGCTTGGACTTTGGAGTGTGCTGGCGTCGGTCGGCTCCTCTCAAATGCATCAGCGGAATCTAACGTTTCGGACGTCAGTGTGATAATCACGTTGCGCTGTCTTTCGGTCCGAAAAGCCCGCTCACAATGGTCTTCGGACAACTTCATATCAAATTTGACCTCAAATCAGGTAGGACTACCCGCTGAACTTAA	Fungi	Basidiomycota	Agaricomycetes	Atheliales	Atheliaceae	Piloderma		SH203892.07FU	/piloderma	UDB001740	322	1.29161e-131	1	337	0.97	0	0	0	0	0	0	0	0	0	0	0	0	0	0	0	0	0	0	0	0	0	0	0	0	0	0	0	0	0	0	0	0	0
FIN1691	CGAAATGCGATAAGTAATGTGAATTGCAGATTTTCAGTGAATCATCGAATCTTTGAACGCACCTTGCGCTCCTTGGTATTCCGAGGAGCATGCCTGTTTGAGTGTCATTAAATTCTCAACCCCACCGATTTGCTTCGGGGGGATTGGACTTGGAGCGTGCTGGCGAAGGTCGGCTCCTCTTTAAATGCATCAGCGGAGAAAATGCCTTTTGCGCCTCTGGCCGTTCAGCGTGATAATGATGTTGCGCTGCGGTCGAGCTTAAGGTCCGCTTCCAAAGGTCCTCTCGGACGATATATACATATGACTTTTGACCTCAAATCAGGTAGGACTACCCGCTGAACTTAA	Fungi	Basidiomycota	Agaricomycetes	Atheliales	Atheliaceae	Tylospora		SH197766.07FU	/amphinema-tylospora	JN943924	330	3.80203e-135	1	345	0.97	0	0	0	0	0	0	0	0	86	0	0	0	0	0	0	0	0	0	0	0	0	0	0	0	0	0	0	0	0	0	0	0	0
FIN1692	CGAAATGCGATAAGTAATGTGAATTGCAGAATTCAGTGAATCATCGAATCTTTGAACGCACCTTGCGCTCCTTGGTATTCCGAGGAGCATGCCTGTTTGAGTGTCATTAATATATCAACCTCTTCAGCTTTTGCTTATTGAGTGTTGGATGTGGGGGTCTTTTGCTGGCCTTTTAAAAGAGATCAGCTCCCCTAAAATGTATTAGCAGAACAATTTGTTGATCGTTCATTGGTGTGATAATTATCTACGCTATTGACGTGAAGCAGTTCAGCTTCTAACTGTCCATTGACTTGGACAATTTTTCATTAATGTGACCTCAAATCAGGTAGGACTACCCGCTGAACTTAA	Fungi	Basidiomycota	Agaricomycetes	Agaricales	Cortinariaceae	Cortinarius	Cortinarius_anomalus	SH196665.07FU	/cortinarius	UDB002227	346	3.14057e-142	1	348	0.99	0	0	0	0	0	0	0	0	0	0	0	0	0	0	0	0	0	0	0	0	0	0	0	0	0	0	0	0	0	0	0	0	0
FIN1698	CGAAATGCGATAAGTAATGTGAATTGCAGATTTTCAGTGAATCATCGAATCTTTGAACGCACCTTGCGCCCCTTGGTATCCCGAGGGGCATGCCTGTTCGAGCGTCATTTCACCACTCAAGCCTGGCTTGGTGTTGGGCGACGTCCCCTTTGGGGACGCGCCTCGAAACGCTCGGCGGCGTGGCACCGGCTTTAAGCGTAGCAGAATCTTTCGCTTTGAAGGTCGGGGCCCCGTCTGCCGGAAGACCTACTCGCAAGGTTGACCTCGGATCAGGCAGGGATACCCGCTGAACTTAA	Fungi	Ascomycota	Dothideomycetes	Hysteriales	Gloniaceae	Cenococcum	Cenococcum_geophilum	SH199612.07FU	/cenococcum	AY394919	284	7.49072e-115	1	296	0.98	0	0	0	0	0	0	0	0	0	0	0	0	0	0	0	0	0	0	0	0	0	0	61	0	0	0	0	0	0	0	0	0	0
FIN1702	CGAAATGCGATACGTAATGTGAATTGCAGAATTCAGTGAATCATCGAATCTTTGAACGCACCTTGCGCCCCTTGGTATTCCGAGGGGCACACCCGTTTGAGTGTCGTGAAATCTTCAAAACCCTTTTTTCCTTTGAACCATTGCGGTCCGGGAAAAGGATTTTTGGACTTGGAGGCTTAATGCTCGCCCTTTCTTTTCGAAAGCGAGCTCCTCTCAAATGAATTAGTGGGGTCCGCTTTGCTGATCCTTGACGTGATAAAATGTTTCTACGTTTTGGGTTTAGCACTGTCCCTTGGATGCCTGCTCCTAATCGTCTCATTGACAATGATGGTGCTCCGGTCACCGCCGTCTACATCGGCGGGAGGCTGGACCCACAAAAAGAAAACCTTGACCTCAAAT…	Fungi	Basidiomycota	Agaricomycetes	Russulales	Russulaceae	Russula		SH176552.07FU	/russula-lactarius	FJ845433	423	3.10282e-176	1	425	0.99	0	0	0	0	0	0	0	0	0	0	0	0	0	0	0	0	0	0	0	0	0	0	0	0	0	0	0	0	0	0	0	0	0
FIN1706	CGAAATGCGATACGTAATGTGAATTGCAGAATTCAGTGAATCATCGAATCTTTGAACGCACCTTGCGCCCCTTGGTATTCCGAGGGGCACACCCGTTTGAGTGTCGTGAATATCTCAACCTTCTCGGTTTCTTCTGGATGCCGAAGGAGGCTTGGACTTTGGAGGCCTCTGCTGGCATCTTTTGAAGGCCAGCTCCTCTCAAATGAATTAGCGGGGTCCTCTTTGCCAACCCTCGACATGTGATAAGATGTTTCCATGTCTTGGTTTATGGCTCTGTTGCTTTTGGGACCCGCTTCTAATCGTCTCAATGACAACGTTTGAGAGCGTCTCCCTTCTCGGGAAACCCTCTCGAACCCACGAACCCCTTGACCTCAAATCGGGTGAGACTACCCGCTGAAC…	Fungi	Basidiomycota	Agaricomycetes	Russulales	Russulaceae	Lactarius			/russula-lactarius	AJ534935	399	1.25007e-165	1	403	0.99	0	2	0	0	0	0	4	0	0	0	0	0	0	0	0	0	0	0	0	0	0	0	0	0	0	0	0	0	0	0	0	0	0
FIN1708	CGAAATGCGATACGTAATGTGAATTGCAGAATTCAGTGAATCATCGAATCTTTGAACGCACCTTGCGCCCCTTGGTATTCCGAGGGGCACACCCGTTTGAGTGTCGTGAATATCTCAACCTTCTCGGTTTCTTCTGGATGCCGAAGGAGGCTTGGACTTTGGAGGCCTCTGCTGGCATCTTTTGAAGGCCAGCTCCTCTCAAATGAATTAGCGGGGTCCTCTTTGCCAACCCTCGACATGTGATAAGATGTTTCCATGTCTTGGTTTATGGCTCTGTTGCTTTTGGGACCCGCTTCTAATCGTCTCAATGACAACGTTTGAGAGCGTCTCCCTTCTCGGGAAACACCCTCGAGCCCACGAACCCTTGACCTCAAATCGGGTGAGACTACCCGCTGAACT…	Fungi	Basidiomycota	Agaricomycetes	Russulales	Russulaceae	Lactarius		SH176405.07FU	/russula-lactarius	KJ705209	398	3.45635e-165	1	402	0.99	0	5	0	0	0	0	6	0	0	0	0	0	0	0	0	0	0	0	0	0	0	0	0	0	0	0	0	0	0	0	0	0	0
FIN1709	CGAAATGCGATAAGTAATGTGAATTGCAGAATTCAGTGAATCATCGAATCTTTGAACGCACCTTGCGCTCCTTGGTATTCCGAGGAGCATGCCTGTTTGAGTGTCATTAATATATATCAACCCCTCTTTGTTGAGTGGCTTGGATGTGGGGGTTGCTGGCCAGGTTCAGCTCTCCTAAAATGCATTAGCAGAACAACCTGTTCATTCATTGGTGTGATAACTATCTACGCTATTGAATGTGAGGTGGATCAGCTTCTTAACAGTCCTTCTTGGACAATTCATCATTTAATGTGACCTCAAATCAGGTAGGACTACCCGCTGAACTTAA	Fungi	Basidiomycota	Agaricomycetes	Agaricales	Cortinariaceae	Cortinarius		SH188568.07FU	/cortinarius	AM087249	323	4.50165e-132	1	328	0.99	0	0	0	0	0	0	0	0	0	0	0	2	59	0	0	0	0	0	17	0	0	0	0	0	0	0	0	0	0	0	0	0	0
FIN1710	CGAAATGCGATAAGTAGTGTGAATTGCAGAATTCAGTGAATCATCGAATCTTTGAACGCACCTTGCGCTCCTTGGTATTCCGAGGAGCATGCCTGTTTGAGTGTCATTAAATTCTCAAACCTCTCTCTCTATTTATAGGGAGAGAGTCCTTTGGACTTGGAGTGTTGCTGGCTTCATTTGTCAGCTCCTCTCAAATGCATTAGCTTGTTACCCTTGTGGATAGGCTTTGGTTTGATAATGTCTATGTCATTGCCATGAAACAAATGTCAGCTTCTAATAAATAAATCATTCATAAAATTTGACCTCAAATCAGGTAGGACTACCCGCTGAACTTAA	Fungi	Basidiomycota	Agaricomycetes	Agaricales	Hygrophoraceae	Hygrophorus		SH212614.07FU	/hygrophorus	JF908070	334	6.21942e-137	1	336	0.99	0	0	0	0	0	0	0	0	0	0	0	0	0	0	0	0	0	0	0	0	0	0	0	0	0	0	0	0	0	0	0	0	0
FIN1712	CGAAATGCGATAAGTAATGTGAATTGCAGAATTCAGTGAATCATCGAATCTTTGAACGCACATTGCGCCCCTTGGTATTCCGAGGGGCATGCCTGTTCGAGCGTCATTATAACCACTCAAGCCTCGGCTTGGTCTTGGGGTTCGCGGTTTCGCGGCCCTTAAAATTAGTGGCGGTGCCGTCTGGCTCTAAGCGTAGTAATTCTCTCGCTATAGGGTCCAGGTGACCATTTGCCATAACCCCCCATTCTTTACGGTTGACCTCGGATCAGGTAGGGATACCCGCTGAACTTAA	Fungi	Ascomycota	Leotiomycetes	Helotiales	Helotiaceae			SH214265.07FU	/meliniomyces	KC702654	290	1.61804e-117	1	292	0.99	0	0	0	0	0	0	0	0	0	0	0	0	0	0	0	0	0	0	0	0	0	0	0	0	0	0	0	0	0	0	0	131	0
FIN1714	CGAAATGCGATAAGTAATGTGAATTGCAGGATTCAGTGAATCATCGAATCTTTGAACGCACCTTGCGCTCCTTGGTATTCCGAGGAGCATGCCTGTTTGAGTGTCATTAATATATATCAAACTTCTCATTGCTGAGTGGTTTGGATGTGGGGGTTTGCTGGCTTCTTAAATGAGTTCAGCTCTCCTGAAATGCATTAGCAGAACAACCCGTTCATTGGCGTGATAACTATCTACGCTATTGAATGTGAGGGACAGTTCAGCTTTCTAACAGTCCTTGGACAACTTATCATTTATGTGACCTCAAATCAGGTAGGACTACCCGCTGAACTTAA	Fungi	Basidiomycota	Agaricomycetes	Agaricales	Cortinariaceae	Cortinarius		SH188642.07FU	/cortinarius	HQ285366	326	2.14319e-133	1	332	0.99	100	34	0	0	0	0	0	0	0	0	0	0	0	0	0	0	0	0	0	0	0	0	0	0	0	0	0	0	0	0	0	0	0
FIN1716	CGAAACGCGATAAGTAATGTGAATTGCAGAATTCAGTGAATCATCGAATCTTTGAACGCACCTTGCGCTCCTTGGTATTCCGAGGAGCATGCCTGTTTGAGTGTCATTAAATTAATCAAATTCTTTTTTTCTTTTAAAAAGGGATTTGGATTTGGAGTGCTGCTGGCTTGTCAAAAGTCAGCTCCTCTTAAATACATTAGCGTGTACACTTTGTGGATAGGCTTTGGTTTGATAAAATATCTATGCCATTGCTGTGAAGCAAAAGTCAGCTTCTAATTGAGTTAGTTAACCAACTATCATTATCACTCTTGACCTCAAATCAGGTAGGACTACCCGCTGAACTTAA	Fungi	Basidiomycota	Agaricomycetes	Agaricales	Hygrophoraceae	Hygrophorus		SH192796.07FU	/hygrophorus	JF908076	346	3.11814e-142	1	346	1	0	0	0	0	0	0	0	0	0	0	0	0	0	0	0	0	0	0	0	0	0	0	0	0	0	0	0	0	0	0	0	0	0
FIN1718	CGAAATGCGATAAGTAATGTGAATTGCAGAATTCAGTGAATCATCGAATCTTTGAACGCACATTGCGCCCCTTGGTATTCCGAGGGGCATGCCTGTTCGAGCGTCATTATAACCACTCAAGCCTCGGCTTGGTCTTGGGGTTCGCGGTATCGCGGCCCTTAAAATCAGTGGCGGTGCCGTCTGGCTCTAAGCGTAGTAATTCTCTCGCTATAGGGTCCCGGCGGTTACCTGCCAGAACCCCCCCATTTTTTACGGTTGACCCCGGATCAGGTAGGGATACCCGCTGAACTTAA	Fungi	Ascomycota	Leotiomycetes	Helotiales				SH181080.07FU	/meliniomyces	HM164651	291	5.86049e-118	1	293	0.99	23	0	0	0	0	0	0	0	0	0	0	0	0	0	0	0	0	0	0	0	0	0	0	0	0	0	0	0	0	0	0	0	0
FIN1726	CGAAATGCGATAAGTAATGTGAATTGCAGATTTTCAGTGAATCATCGAATCTTTGAACGCACCTTGCGCTCCTTGGTATTCCGAGGAGCATGCCTGTTTGAGTGTCATTAAATTCTCAACTCTGATCGATTTGTTTCGACTTCGGAGCTTGGATTTGGAGCGTGCTGGCGTCGGTCGGCTCCTCTTAAATGCATCAGCGGAATCTAACGTTTCGGACGTCAGTGTGATAATCACGTTGCGCTGTCAACCGATCCTGAAAGGCCCGCTCATAATGGTCTTCGGACAACTTCATATCAAATTTGACCTCAAATCAGGTAGGACTACCCGCTGAACTTAA	Fungi	Basidiomycota	Agaricomycetes	Atheliales	Atheliaceae			SH203892.07FU	/piloderma	KC412523	328	2.83955e-134	1	337	0.98	0	0	0	0	0	0	0	0	0	0	0	0	0	0	0	0	0	0	0	0	0	0	0	0	0	0	0	0	0	0	0	2	0
FIN1735	CGAAATGCGATAAGTAATGTGGATTGCAGAATTCAGTGAATCATCGAATCTTTGAACGCACATTGCGCCCCTTGGTATTCCGAGGGGCATGCCTGTTCGAGCGTCATTATAACCACTCAAGCCTCGGCTTGGTCTTGGGGTTCGCGGTCCCGCGGCCCTTAAAATCAGTGGCGGTGCCGTCTGGCTCTAAGCGTAGTAATTCTCTCGCTATAGGGTCCCGGCGGTTACCTGCCAGAACCCCCCATTTTTTACGGTTGACCTCGGATCAGGTAGGGATACCCGCTGAACTTAA	Fungi	Ascomycota	Leotiomycetes	Helotiales				SH214265.07FU	/meliniomyces	DQ273323	286	9.56996e-116	1	292	0.98	0	0	0	0	0	0	0	0	0	0	0	0	0	0	0	0	0	0	0	0	0	0	0	2	0	0	0	0	0	0	0	0	0
FIN1736	CGAAATGCGATAAGTAATGTGAATTGCAGAATTCAGTGAATCATCGAATCTTTGAACGCACCTTGCGCTCCTTGGTATTCCGAGGAGCATGCCTGTTTGAGTGTCATTAATATATATCAACCCACTCTTGTTGAGTGGTTTGGATGTGGAGGGTTTTGCTGGCTGCTTAAAAGGTGCCAGCTCCTCTGAAATGCATTAGTGGAACAACCTGTCCATTCATTGGTGTGATAACTATCTACGCTGTTGAATGTGAGGCAGTTCAGCTATCCAACAGTCCTTGGACAAACTTATCATTTAATGTGACCTCAAATCAGGTAGGACTACCCGCTGAACTTAA	Fungi	Basidiomycota	Agaricomycetes	Agaricales	Cortinariaceae	Cortinarius			/cortinarius	AJ236075	335	2.25106e-137	1	337	0.99	0	0	0	0	0	3	0	0	0	0	0	0	0	0	7	14	2	5	0	0	0	8	0	3	7	7	0	0	0	0	0	0	0
FIN1742	CGAAATGCGATAAGTAATGTGAATTGCAGATTTTCAGTGAATCATCGAATCTTTGAACGCACCTTGCGCCCCTTGGTATTCCGAGGGGCATGCCTGTTTGAGTGTCATTAAATTCTCAACTCCGATTTGATTTGTTTCTTATCGGAGCTTGGACTTTGGAGCGTGCTGGCGTAAGGTCGGCTCCTCTTAAATGTATCAGCGGAATCTAACCTTTGGATTCTGGACATCGGTGTGATAATAAAAGTTGCGCCGTCGTTCTACTTCAAAGTCCGCTTACAATGGTCTTTGGACAAACTCTTATCAAATTTGACCTCAAATCAGGTAGGACTACCCGCTGAACTTAA	Fungi	Basidiomycota	Agaricomycetes	Atheliales	Atheliaceae	Piloderma		SH196704.07FU	/piloderma	UDB001733	342	1.83097e-140	1	344	0.99	0	0	0	0	0	0	0	0	0	0	0	0	0	0	0	0	0	0	0	0	0	0	0	0	0	0	0	0	0	0	0	0	0
FIN1748	CGAAATGCGATAAGTAATGTGAATTGCAGAATTCAGTGAATCATCGAATCTTTGAACGCACCTTGCGCTCCTTGGTATTCCGAGGAGCATGCCTGTTTGAGTGTCATTAATATATATCAACCCACTCTTGTTGAGTGGTTTGGATGTGGAGGGTTTTGCTGGCTGCTTAAAAGGTGCCAGCTCCTCTGAAATGCATTAGTGGAACAACCTGTCCATTCATTGGTGTGATAACTATCTACGCTGTTGAATGTGGGGCAGTTCAGCTATCTAACAGTCCTTGGACAAACTTATCATTTAATGTGACCTCAAATCAGGTAGGACTACCCGCTGAACTTAA	Fungi	Basidiomycota	Agaricomycetes	Agaricales	Cortinariaceae	Cortinarius			/cortinarius	AJ236075	335	2.25106e-137	1	337	0.99	0	0	0	0	0	8	0	0	0	0	0	0	0	0	10	11	0	0	0	0	2	4	0	9	10	5	0	0	0	0	0	0	0
FIN1761	CGAAATGCGATAAGTAATGTGAATTGCAGAATTCAGTGAATCATCGAATCTTTGAACGCACCTTGCGCTCCTTGGTATTCCGAGGAGCATGCCTGTTTGAGTGTCATTAAATTCTCAACTCCAAGGGTTTCACGACCTTTCGGAGATTGGACTTGGAGGTGCTGGCCGCATATTGGTCGGCTCCTCTCAAATGCATCAGCGGAATTCAACCTTTGGCTTCCGGATGTCAGTGTGATAATCATGTTGCGCTGTCGTTTGATCCCTCAGAGTCCGCTTATAATGGTCTTCGGACAACTTCATATCAAATTTGACCTCAAATCAGGTAGGACTACCCGCTGAACTTAA	Fungi	Basidiomycota	Agaricomycetes	Atheliales	Atheliaceae	Piloderma		SH196824.07FU	/piloderma	AJ633118	333	1.78269e-136	1	345	0.98	0	0	0	0	0	0	0	0	0	0	0	0	0	0	0	0	0	0	0	0	0	0	0	0	0	0	0	0	0	0	0	2	0
FIN1776	CGAAATGCGATAAGTAGTGTGAATTGCAGAATTCAGTGAATCATCGAATCTTTGAACGCACATTGCGCCCCTTGGTATCCCGAGGGGCATGCCTGTTCGAGCGTCATTTCACCATTCAAGCCTGGCTTGGTGTTGGGCGACGTCCCCTTTGGGGACGCGCTTCGAAATGCTCGGCGGCGTGGCACCGGCTTTAAGCGTAGCAGAATCTTTCGCTTTGAAAGTCGGGGCCCCGTCTGCCGGAAGACCTACTCAAGGTTGACCTCGGATTAGGTAGGGATACCCGCTGAACTTAA	Fungi	Ascomycota	Dothideomycetes	Hysteriales	Gloniaceae	Cenococcum			/cenococcum	AB848418	289	4.50708e-117	1	293	0.99	0	0	0	2	0	0	5	0	0	0	0	5	0	0	0	0	0	0	0	0	0	0	0	7	0	0	0	0	0	0	0	0	0
FIN1781	CGAAATGCGATAAGTAGTGTGAATTGCAGAATTCAGTGAATCATCGAATCTTTGAACGCACATTGCGCCCCTTGGTATCCCGAGGGGCATGCCTGTTCGAGCGTCATTTCACCACTCAAGCCTGGCTTGGTGTTGGGCGACGTCCCCTTTAGGGACGCGCCTCGAAACACTCGGCGGCGTGGCACCGGCTTTAAGCGTAGCAGAATCTTTCGCTTTGAAAGTCGGGGCCCCGTCTGCCGGAAGACCTACTTCAAGGTTGACCTCGGATCAGGTAGGGATACCCGCTGAACTTAA	Fungi	Ascomycota	Dothideomycetes	Hysteriales	Gloniaceae	Cenococcum		SH199612.07FU	/cenococcum	HM189724	289	4.52702e-117	1	294	0.99	0	0	0	0	0	0	0	0	0	0	0	0	0	0	0	0	0	0	0	0	0	0	0	0	0	0	0	0	0	0	0	0	0
FIN1782	CGAAATGCGATAAGTAATGTGAATTGCAGATTTTCAGTGAATCATCGAATCTTTGAACGCATCTTGCGCTCCTTGGTATTCCGAGGAGCATGCCTGTTTGAGTGTCATTAAATATCTCAAAACTCTTGTGCTTTTGTTGGCATAGGACTTTTGGACATTGGGAGTTGCCGGCTGCTGGTAAAGTAGTGGGCTCTTCTGAAAAGCATTAGTTGAGGAGCTTTGCACTCTTATTGGTGTGATAAACTATCTATGCCAAGAGATGCTTCATGATCCTCTGCCGTCTAACTGTCTTTATAAGACAATATGATAAACTTGACCTCAAATCAGGTAGGACTACCCGCTGAACTTAA	Fungi	Basidiomycota	Agaricomycetes	Agaricales	Amanitaceae	Amanita			/amanita	AJ889924	344	2.43254e-141	1	350	0.99	0	0	0	0	0	0	0	0	0	0	0	0	0	0	0	0	0	0	0	0	0	0	0	0	0	0	0	0	0	0	0	0	0
FIN1784	CGAAATGCGATAAGTAATGTGAATTGCAGATTTTCAGTGAATCATCGAATCTTTGAACGCACCTTGCGCTCCTTGGTATTCCGAGGAGCATGCCTGTTTGAGTGTCATTAAATTCTCAACTCCAAGGGTTTCACGACCTTTCGGAGATTGGACTTGGAGGTGCTGGCCGCATATTGGTCGGCTCCTCTCAAATGCATCAGCGGAATTCAACCTTTGGCTTCCGGATGTCAGTGTGATAATCATGTTGCGCTGTCGTTTGATCCCTCAGAGTCCGCTTATAATGGTCTTCGGACAAAATCATATCAAATTTGACCTCAAATCAGGTAGGACTACCCGCTGAACTTAA	Fungi	Basidiomycota	Agaricomycetes	Atheliales	Atheliaceae	Piloderma		SH196824.07FU	/piloderma	AJ633118	343	6.65022e-141	1	346	0.99	0	0	0	0	0	0	2	0	0	0	0	0	0	0	0	0	0	0	0	0	0	0	0	0	0	0	0	0	0	0	0	0	0
FIN1791	CGAAATGCGATAAGTAATGTGAATTGCAGAATTCAGTGAATCATCGAATCTTTGAACGCACCTTGCGCTCCTTGGTATTCCGAGGAGCATGCCTGTTTGAGTGTCATTAATATATCAACTTCTTCAACTTTTGCTTGTCGAGTGTTGGATGTGGGGGGTTCTTTTTTTGCCGGGTCTCTTTTAATTGAGGTCGGCTCCCCTGAAATGCATTAGCGGAACAATTTGTTGACCGTTCATTGGTGTGATAAACTATCTACGCTATTGACGTGAGCCAGTTCAGCTTCTAACAATCCATTTACTTGGATAAATTTTTATTAATGTGACCTCAAATCAGGTAGGACTACCCGCTGAACTTAA	Fungi	Basidiomycota	Agaricomycetes	Agaricales	Cortinariaceae	Cortinarius	Cortinarius_camphoratus	SH222418.07FU	/cortinarius	UDB002216	355	3.34137e-146	1	357	0.99	0	0	0	0	0	0	0	0	0	0	0	0	0	0	0	0	0	0	0	0	0	0	0	0	0	0	0	0	0	0	0	0	0
FIN1796	CAAAATGCGATAAGTAATGTGAATTGCAGAATTCAGTGAATCATCGAATCTTTGAACGCACCTTGCGCCCCTTGGCTATTCCGAGGGGCATGCCTGTTTGAGTATCATGAACACCTCAACTCTCATGGTTCGCCATGATGAGCTTGGACTCTGGGGGTTTTGCTGGCCTGTGGTCGGCTCCCCTCAAATGAATCAGCCTCCCAGTGTTTGGTGGCATCACGGGTGTGATAAATATCTACGCTCGCGGTTGTCTGCCAGGTAACCTTTGGTGACAAAGGTTCGCTGGAGCTCACAGATGTCTCTCCTCGGCGAGGACAGCTTTTTTGAACGTTCGATCTCAAATCAGGTAGGACTACCCGCTGAACTTAA	Fungi	Basidiomycota	Agaricomycetes	Thelephorales	Thelephoraceae	Tomentella		SH184509.07FU	/tomentella-thelephora	HM189978	367	1.68201e-151	3	369	1	0	0	0	0	0	0	0	0	0	0	0	0	0	0	0	0	0	0	0	0	0	0	0	0	0	0	0	0	0	0	0	0	0
FIN1803	CGAAATGCGATAAGTAATGTAAATTGCAGATTTTCAGTGAATCATCGAATCTTTGAACGCACCTTGCGCTCCTTGGTATTCCGAGGAGCATGCCTGTTTGAGTGTCATTAAATTCTCAAACTCCGATCGATTTGTTTCGACTTCGGGGCTTGGATTTGGAGCGTGCTGGCGTCGGTCGGCTCCTCTTAAATGCATCAGCGGAATCTAACGTTCCGGACGTCAGTGTGATAATCACGTTGCGCTGTCTTTCGGTCCGAAAAGCCCGCTCACAATGGTCTTCGGACAACTTCATATCAAATTTGACCTCAAATCAGGTAGGACTACCCGCTGAACTTAA	Fungi	Basidiomycota	Agaricomycetes	Atheliales	Atheliaceae	Piloderma		SH203891.07FU	/piloderma	DQ469291	335	2.25106e-137	1	337	0.99	0	0	0	0	0	0	0	0	0	0	0	0	0	0	0	0	0	0	0	0	0	0	0	0	0	0	0	0	0	0	0	0	0
FIN1805	CGAAATGCGATACGTAATGTGAATTGCAGAATTCAGTGAATCATCGAATCTTTGAACGCACCTTGCGCCCCTTGGCATTCCGAGGGGCACACCCGTTTGAGTGTCGTGAAATTCTCAAAACCCTTTTCTTTCGAAGAGGATTTTGGACTTGGAGGCTTTTTGCTGGTTTCGCACAGAAGCGAGCTCCTCCTAAATGGATTAGTGGGGTCTGCTTTGCCGATCCTTGACGTGATAAGATGTTTCTACGTCTTGGGTTTGGCACCGCACCCGCTTCTAACCGTCTCATCGACAATGATGGCGCTCCGGTCACCACCGTTTCATCGGTGGGAGGCTTGACCCACCAAAAAAACCTTGACCTCAAATCGGGTGAGACTACCCGCTGAACTTAA	Fungi	Basidiomycota	Agaricomycetes	Russulales	Russulaceae	Russula	Russula_gracillima	SH186205.07FU	/russula-lactarius	UDB011284	387	2.47834e-160	1	389	0.99	0	0	0	0	0	0	0	0	0	0	0	0	0	0	0	0	0	0	0	0	0	0	0	0	0	0	0	0	0	0	0	0	0
FIN1812	CGAAATGCGATAAGTAGTGTGAATTGCAGAATTCAGTGAATCATCGAATCTTTGAACGCACATTGCGCCCCTTGGTATCCCGAGGGGCATGCCTGTTCGAGCGTCATTTCACCACTCAAGCCCGGCTTGGTGTTGGGCGACGTCCCCTTTAGGGACGCGCCTCGAAACACTCGGCGGCGTGGCACCGGCTTTAAGCGTAGCAGAATCTTTCGCTTTGAAAGTCGGGGCCCCGTCTGCCGGAAGACCTACTCACAAGGTTGACCTCGGATCAGGTAGGGATACCCGCTGAACTTAA	Fungi	Ascomycota	Dothideomycetes	Hysteriales	Gloniaceae	Cenococcum		SH199612.07FU	/cenococcum	HM189724	293	7.68776e-119	1	295	0.99	0	0	0	0	0	0	0	0	0	0	0	0	0	0	0	0	0	0	0	0	6	0	3	0	0	0	0	0	0	2	2	0	0
FIN1817	CGAAATGCGATAAGTAATGTGAATTGCAGAATTCAGTGAATCATCGAATCTTTGAACGCACCTTGCGCTCCTTGGTATTCCGAGGAGCATGCCTGTTTGAGTGTCATTAATATATATCAACCTTCTCATTTCTGAGTGGTTTGGATGTGGGGGTTTGCTGGCCTCTTAAAATGAGTTCAGCTCCCCTGAAATGCATTAGCAGAACAACCCTGTTCATTGGCGTGATAACTATCTACGCTATTGAATGTGAGGGGTGGTTCAGCTTTCTAACAGTCCTTGGACAATATTATCATTTATGTGACCTCAAATCAGGTAGGACTACCCGCTGAACTTAA	Fungi	Basidiomycota	Agaricomycetes	Agaricales	Cortinariaceae	Cortinarius		SH188472.07FU	/cortinarius	HM146808	333	1.71833e-136	1	335	0.99	0	0	0	0	0	0	0	0	0	0	0	0	0	0	0	0	0	0	0	0	0	0	0	0	0	0	0	0	0	0	0	0	0
FIN1819	CGAAATGCGATAAGTAATGTGAATTGCAGAATTCAGTGAATCATCGAATCTTTGAACGCACCTTGCGCTCCTTGGTATTCCGAGGAGCATGCCTGTTTGAGTGTCATTAATATATCAACCTCTTCAGCTTTTTGCATGTTGAGTGTTGGATGTGGGGGTATTTTTTGCTGGACTCTTGAATCTGAGGTCAGCTCCCCTAAAATGCATCAGCGAAACAATTTGTTTACCGCTCATTGGTGTGATAACTATCTACGCTATTGACGGTGAAGCATGTTTGGCTCCTAACAGTCCATTAACTTGGACAAACCTCTTATTAATGTGACCTCAAATCAGGTAGGACTACCCGCTGAACTTAA	Fungi	Basidiomycota	Agaricomycetes	Agaricales	Cortinariaceae			SH222454.07FU	/cortinarius	KC412501	356	1.20071e-146	1	356	1	0	0	76	0	0	0	0	0	0	0	0	0	0	0	0	0	0	0	0	0	0	0	3	0	0	0	0	0	0	0	0	0	0
FIN1820	CGAAATGCGATAAGTAATGTGAATTGCAGAATTCAGTGAATCATCGAATCTTTGAACGCACCTTGCGCTCCTTGGTATTCCGAGGAGCATGCCTGTTTGAGTGTCATTAATATAATCAACCTTCAACTTGTTTGAGTGGTTTGGATGTGGGGGTTTGCTGGCCTCTCAAAAGGTTTCAGCTCCTCTGAAATGCATTAGCAGAACAAACCTTGTTCATTGGTGTGATAACTATCTACGCTTATGAATGTGAGGGGCAGTTCAGCTTTCTAATCGTCTTTGGACAATTCATCATTAATGTGACCTCAAATCAGGTAGGACTACCCGCTGAACTTAA	Fungi	Basidiomycota	Agaricomycetes	Agaricales	Cortinariaceae	Cortinarius	Cortinarius_hemitrichus	SH188473.07FU	/cortinarius	DQ097870	334	6.173e-137	1	334	1	0	0	0	0	0	0	0	0	0	0	0	0	0	0	0	0	0	0	0	0	0	0	0	0	0	0	0	0	0	0	0	0	0
FIN1821	CGAAATGCGATAAGTAATGTGAATTGCAGAATTCAGTGAATCATCGAATCTTTGAACGCACATTGCGCCCCTTGGTATTCCGAGGGGCATGCCTGTTCGAGCGTCATTATAATCACTCAAGCCTCGGCTTGGTCTTGGGGTTCGCGGTTTCGCGGCCCTTAAAATCAGTGGCGGTGCCGTCTGGCTCTAAGCGTAGTAATTCTCTCGCTATAGGGTCCAGGTGACCACCTGCCATAACCCCCCATTCTTTACGGTTGACCTCGGATCAGGTAGGGATACCCGCTGAACTTAA	Fungi	Ascomycota	Leotiomycetes	Helotiales	Helotiaceae			SH214265.07FU	/meliniomyces	GU452532	290	1.61804e-117	1	292	0.99	0	0	0	0	0	0	0	0	0	0	0	0	0	0	0	0	0	0	0	0	0	0	0	0	0	0	0	0	15	0	0	10	0
FIN1825	CGAAATGCGATAAGTAATGTGAATTGCAGAATTCAGTGAATCATCGAATCTTTGAACGCACCTTGCGCTCCTTGGTATTCCGAGGAGCATGCCTGTTCGAGCGTCATTATAACCACTCAAGCCTTGGCTTGGTCTTGGGGTTCGCGGTTTCGCGGCCCTTAAAATCAGTGGCGGTGCCGTTTGGCTCTAAGCGTAGTAATTCTCTCGCTATAGGGTCCAGGTGACCACCTGCCAGAACCCCCCATTCTTTACGGTTGACCTCGGATCAGGTAGGGATACCCGCTGAACTTAA	Fungi	Ascomycota	Leotiomycetes	Helotiales		Cadophora		SH214265.07FU	/meliniomyces	EF093155	286	9.56996e-116	1	292	0.98	0	0	0	0	0	0	0	0	0	0	0	0	0	0	0	0	0	0	0	0	0	0	13	0	0	0	0	0	0	0	0	0	0
FIN1826	CGAAATGCGATACGTAATGTGAATTGCAGAATTCAGTGAATCATCGAATCTTTGAACGCACCTTGCGCCCCTTGGTATTCCGAGGGGCATGCCTGTTTGAGTGTCATTAAATCCTCAACCGCGCCGATTGATTTCGGTGGGGCTTGGACTTTGGAGCGTGCTGGCGAAGGTCGGCTCCTCTTTAAATGCATCAGCGGAAGAAACCTTTGTCTTTCCTGCCTTCGGTGTGATAATTGTGTTGCGCCGCGGTGGAACTTCAACGATCCGCTTACAACGGTCTTCGGACGAAACCTCATGTCATCTTGACCTCAAATCAGGTAGGACTACCCGCTGAACTTAA	Fungi	Basidiomycota	Agaricomycetes	Atheliales	Atheliaceae	Tylospora			/amphinema-tylospora	AF052561	333	1.75051e-136	1	340	0.99	0	0	0	0	0	0	0	0	0	0	0	0	0	0	0	0	0	0	0	0	0	0	0	0	0	0	0	0	0	0	0	0	0
FIN1827	CGAAATGCGATAAGTAATGTGAATTGCAGATTTTCAGTGAATCATCGAATCTTTGAACGCACCTTGCGCTCCTTGGTATTCCGAGGAGCATGCCTGTTTGAGTGTCATTAAATTCTCAACTCCGATTTGATTTGTTTCTTATCGGAGCTTGGACTTTGGAGCGTGCTGGCGTAAGGTCGGCTCCTCTTAAATGTATCAGCGGAATCTAACCTTTGGATTCTGGACATCGGTGTGATAATAAAAGTTGCGCCGTCGTTCTACTTCAAAGTCCGCTTACAATGGTCTTTTGACAAACTCTTATCAAATTTGACCTCAAATCAGGTAGGACTACCCGCTGAACTTAA	Fungi	Basidiomycota	Agaricomycetes	Atheliales	Atheliaceae	Piloderma		SH196704.07FU	/piloderma	UDB001733	340	1.40813e-139	1	344	0.99	0	0	0	0	0	0	0	0	0	0	0	0	0	0	0	0	0	0	0	0	0	0	0	0	0	0	0	0	0	0	0	0	0
FIN1831	CGAAATGCGATAAGTAATGTGAATTGCAGAATTCAGTGAATCATCGAATCTTTGAACGCACCTTGCGCTCCCTGGTATTCCGGGGAGCACGCCTGTTCGAGTGTCGCGAAATTTCTCAAGCTTGGATGGCTTTGTTGTCCATCCTTAGCCTTGGTTGTTGGGCTTTGCCGTGTCCTTCATTTGGGACGGCTGGCCTTAAAAGCATTAGCTGATCCTTGTGTAGCACTGGTTCTACTCAGCGTGATAATAATCTGATCGCTGAGGACATCTTTTGGGATGGCCAGTTCTCATTTGGGTTGCTTCTAAATTTGGTTTTGCAGATTTTCAATCTGTTCCACTTTTCAGCTTTGACCTCGAATCAGGTGGGACTACCCGCTGAACTTAA	Fungi	Basidiomycota	Agaricomycetes	Cantharellales	Clavulinaceae			SH220237.07FU	/clavulina	JX198537	362	2.90552e-149	1	385	0.97	0	0	0	0	0	0	0	0	0	0	0	0	0	0	0	0	0	0	0	0	0	0	0	0	0	0	0	0	0	0	0	0	0
FIN1850	CGAAATGCGATAAGTAATGTGAATTGCAGATTTTCAGTGAATCATTGAATCTTTGAACGCACCTTGCGCCCCTTGGTATTCCGAGGGGCATGCCTGTTTGAGTGTCATTAAATCCTCAACCGCGCCGATTGATTTTGGTGGGGCTTGGACTTTGGAGCATGCTGGCGAAGGTCGGCTCCTCTTTAAATGCATCAGCGGAAGAGACCTTTGTCTTTCCTGCCTTCGGTGTGATAATCGTGTTGTGCCGCGGTGGAACTTCAACGATCCGCTTACAATGGTCTTCGGACGAAACCTCATGTCATCTTGACCTCAAATCAGGTAGGACTACCCGCTGAACTTAA	Fungi	Basidiomycota	Agaricomycetes	Atheliales	Atheliaceae	Tylospora		SH213927.07FU	/amphinema-tylospora	AB254392	329	1.03915e-134	1	341	0.98	0	0	0	0	8	2	0	0	0	0	0	0	0	0	0	0	0	0	0	0	0	0	0	0	0	2	0	0	0	0	0	0	0
FIN1852	CGAAATGCGATAAGTAATGTGAATTGCAGAATTCAGTGAATCATCGAATCTTTGAACGCACCTTGCGCTCCTTGGTATTCCGAGGAGCATGCCTGTTTGAGTGTCATTAAATTCTCAACCTTCCATGTTTTATTAGCATGGTTAGGCTTGGATGTGGGGGTTGCGGGCTTCATCAATGATGTCAGCTCTCCTTAAATGCATTAGCGGAACTTTTGTGGACCGTCTATTGGTGTGATAGTTATCTACGCCGTGGATGTGATGCAGCTTTATGAAGTTCAGCTTCTAACCGTCCATTGACTTGGACAATTTTGGCAATTTGACCTCAAATCAGGTAGGACTACCCGCTGAACTTAA	Fungi	Basidiomycota	Agaricomycetes	Agaricales				SH220961.07FU	/laccaria	UDB002578	352	7.05235e-145	1	354	0.99	0	0	0	0	0	0	0	88	0	0	0	0	0	0	0	0	0	0	0	0	0	0	0	0	0	0	0	0	0	0	0	0	0
FIN1863	CGAAATGCGATAAGTAATGTGAATTGCAGAATTCAGTGAATCATCGAATCTTTGAACGCACCTTGCGCTCCTTGGTATTCCGAGGAGCATGCCTGTTTGAGTGTCATTAATATATATCAAACCCTCTTTGTTGAGTGGCTTGGATGTGGAGGTTTTTTGCTGGCCTCTTAAAAGGTCCAGCTCCTCTGAAATGCATTAGCAGAACAGCCTGTTCATTCATTGGTGTGATAACTATCTGCGCTATTGAATGTGGGGCAGTTCAGCTTCCTAACAGTCCTTTGGACAATTCATCATTTTATGTGACCTCAAATCAGGTAGGACTACCCGCTGAACTTAA	Fungi	Basidiomycota	Agaricomycetes	Agaricales	Cortinariaceae	Cortinarius		SH188499.07FU	/cortinarius	AY669694	332	4.80096e-136	1	337	0.99	0	0	0	0	0	0	0	0	0	0	0	0	0	0	0	0	0	0	0	0	2	0	0	0	0	0	0	0	0	0	0	0	0
FIN1864	CGAAATGCGATACGTAATGTGAATTGCAGAATTCAGTGAATCATCGAATCTTTGAACGCACCTTGCGCCCCTTGGCATTCCGAGGGGCACACCCGTTTGAGTGTCGTGAAATCATCAAAACCTTTTCTTTGATCCTTTTTGGTCAGGAAAAGGATTTTTGGACTTGGAGGTTCCATGCTTGCTTTTGCTTATGAAAGTGAGCTCCTCTCAAATAAATTAGTGGGGTCTGCTTTGCTGATCCTTGATGTGATAAGATGTTTCTACGTTTTGGATTTGGCACTGTCCCTTGGACGCCTGCTCCTAACCGTCTGTTGGACGACGATGGTGCTTCGGTCACTGCCATCTACATTGGCGGGAGGCTGGACCCACAAAAAAGACCTTGACCTCAAATCGGGTGAG…	Fungi	Basidiomycota	Agaricomycetes	Russulales	Russulaceae			SH176549.07FU	/russula-lactarius	FJ803977	386	7.47241e-160	1	417	0.96	0	0	0	0	0	0	0	0	0	0	0	0	0	0	0	0	0	0	0	0	0	0	0	0	0	0	0	0	0	0	0	0	0
FIN1865	CGAAATGCGATAAGTAATGTGAATTGCAGAATTCAGTGAATCATCGAATCTTTGAACGCACATTGCGCCCCTTGGTATTCCGAGGGGCATGCCTGTTCGAGCGTCATTATAACCACTCAAGCCTGGCTTGGTGTTGGGCGACGTCCCCTTTGGGGACGCGCCTCGAAACGCTCGGCGGCGTGGCACCGGCTTTAAGCGTAGCAGAATCTTTCGCTTTGAAAGTCGGGGCCCCGTCTGCCGGAAGACCTACTCGCAAGGTTGACCTCGGATCAGGCAGGGATACCCGCTGAACTTAA	Fungi	Ascomycota	Dothideomycetes	Hysteriales	Gloniaceae	Cenococcum	Cenococcum_geophilum	SH199612.07FU	/cenococcum	AY394919	286	9.74009e-116	1	296	0.98	0	0	0	0	0	0	0	0	0	0	0	0	0	0	0	0	0	0	0	0	3	0	0	0	0	0	0	0	0	0	0	0	0
FIN1874	CGAAATGCGATAAGTAATGTGAATTGCAGAATTCAGTGAATCATCGAATCTTTGAACGCACCTTGCGCTCCTTGGTATTCCGAGGAGCATGCCTGTTTGAGTGTCATTAATATATATCAACCTTCTCATTTATGAGTGGTTTGGATGTGGGGGTTTGCTGGCCTCTTAAATGAGTTCAGCTCCTCTGAAATGCATTAGCAGAACAACCTTGTTCATTGGCGTGATAACTATCTATGCTATTGAATGTGAGGGACAGTTCAGCTTTCTAACAGTCCTTGGACAACTTATCATTAATGTGACCTCAAATCAGGTAGGACTACCCGCTGAACTTAA	Fungi	Basidiomycota	Agaricomycetes	Agaricales	Cortinariaceae	Cortinarius	Cortinarius_biformis	SH188479.07FU	/cortinarius	UDB002252	331	1.3116e-135	1	333	0.99	0	0	0	0	0	0	0	0	0	0	0	0	0	0	0	0	0	0	0	0	0	0	0	0	0	0	0	0	0	0	0	0	0
FIN1876	CGAAATGCGATAAGTAATGTGAATTGCAGAATTCAGTGAATCATCGAATCTTTGAACGCACATTGCGCCCCTTGGTATTCCGAGGGGCATGCCTGTTCGAGCGTCATTATAACCACTCAAGCCTCGGCTTGGTCTTGGGGTTCGCGGTCTCGCGGCCCTTAAAATCAGTGGCGGTGCCGTCTGGCTCTAAGCGTAGTAATGCTCTCGCTATAGGGTCCCGGTGGTTACCTGCCAGAACCCCCCATTTTTTACAGGTTGACCTCGGATCAGGTAGGGATACCCGCTGAACTTAA	Fungi	Ascomycota	Leotiomycetes	Helotiales				SH214265.07FU	/meliniomyces	FJ197016	285	2.66573e-115	1	293	0.98	0	0	0	0	0	0	0	0	0	0	0	0	0	0	0	0	0	0	0	0	0	0	0	0	0	0	0	0	0	0	0	0	0
FIN1879	CGAAATGCGATACGTAATGTGAATTGCAGAATTCAGTGAATCATCGAATCTTTGAACGCACCTTGCGCCCCTTGGTATTCCGAGGGGCATGCCTGTTTGAGTGTCATTAAATCCTCAACCGCGCCGATTGATTTTCGGTGGGGCTTGGACTTTGGAGCGTGCTGGCGAAGGTCGGCTCCTCTTTAAATGCATCAGCGGAAGAAACCTTTGTCTTTCCCGCCTTCGGTGTGATAATTGTGTTGCGCCGTGGTGGAACTTCAACGATCCGCTTACAATGGTCTTCGGACGAAACCTCATGTCATCTTGACCTCAAATCAGGTAGGACTACCCGCTGAACTTAA	Fungi	Basidiomycota	Agaricomycetes	Atheliales	Atheliaceae	Tylospora		SH213927.07FU	/amphinema-tylospora	AF052562	334	6.33545e-137	1	341	0.99	0	0	0	0	0	0	4	0	0	0	0	0	0	0	0	0	0	0	0	0	0	0	0	0	0	0	0	0	0	0	0	0	0
FIN1893	CGAAATGCGATAAGTAATGTGAATTGCAGAATTCAGTGAATCATCGAATCTTTGAACGCACCTTGCGCTCCTTGGTATTCCGAGGAGCATGCCTGTTTGAGTGTCATTAATATATATATCAACCCACCCTTGTTGAGTGGTTTGGATGTGGAGGGTTTTGCTGGCTGCTTAAAAGGTGCCAGCTCCTCTGAAATGCATTAGTGGAACAACCTGTCCATTCATTGGTGTGATAACTATCTACGCTGTTGAATGTGAGGCAGTTCAGCTATCTAACAGTCCTTGGACAAACTTATCATTTAATGTGACCTCAAATCAGGTAGGACTACCCGCTGAACTTAA	Fungi	Basidiomycota	Agaricomycetes	Agaricales	Cortinariaceae	Cortinarius			/cortinarius	AJ236075	330	3.71968e-135	1	339	0.99	0	0	0	0	0	3	0	0	0	0	0	0	0	0	2	3	0	0	0	0	0	0	0	4	9	7	0	0	0	0	0	0	0
FIN1908	CGAAATGCGATAAGTAATGTGAATTGCAGAATTCAGTGAATCATCGAATCTTTGAACGCACATTGCGCCCCTTGGTATTCCGAGGGGCATGCCTGTTCGAGCGTCATTATAACCACTCAAGCCTCGGCTTGGTCTTGGGGTTCGCGGTATCGCGGCCCTTAAAATCAGTGGCGGTGCCGTCTGGCTCTAAGCGTAGTAATTCTCTCGCTATAGGGTCCCGGCGGTTACCTGCCAGAACCCCCCCATTTTTTCTAGGTTGACCTCGGATCAGGTAGGGATACCCGCTGAACTTAA	Fungi	Ascomycota	Leotiomycetes	Helotiales				SH181080.07FU	/meliniomyces	HM164651	286	9.65502e-116	1	294	0.98	4	0	0	2	0	2	0	0	0	0	0	2	0	0	0	0	0	0	0	0	0	0	0	0	0	0	0	0	0	0	0	0	0
FIN1913	CGAAATGCGATAAGTAATGTGAATTGCAGAATTCAGTGAATCATCGAATCTTTGAACGCACCTTGCGCTCCTTGGTATTCCGAGGAGCATGCCTGTTTGAGTGTCATTAATATATCAACCTTCTCTTGTTGAGTGGTTTGGATGTGGGGGTTTGCTGGCCTCTTAAAAAGGTTTTAGCTCTCCTGAAATGCATTAGCAGAACAACCCTGTTCATTGGTGTGATAATCTATCTACGCTATTGAATGTGAAGGGCAGTTCGGCTTTCTAACAGTCCCTAGGACAAAACTCATCATTAATGTGACCTCAAATCAGGTAGGACTACCCGCTGAACTTAA	Fungi	Basidiomycota	Agaricomycetes	Agaricales	Cortinariaceae	Cortinarius			/cortinarius	AJ889971	335	2.23432e-137	1	335	1	0	0	0	0	0	0	0	0	0	0	0	0	0	0	0	0	0	0	0	0	0	0	0	0	0	0	0	0	0	0	0	0	0
FIN1915	CGAAATGCGATAAGTAATGTGAATTGCAGAATTCAGTGAATCATCGAATCTTTGAACGCACCTTGCGCTCCTTGGTATTCCGAGGAGCATGCCTGTTTGAGTGTCATTAATATATCAACCTCTTCAAATTTGTTTGTCGAGTGTTGGATGTGGGGGGTATTTTTTTTGCTGGTCTCTCTTTGAGGTCAGCTCCCCTAAAATATATTAGCGGGACAATTTGTTGACCGTTCATTGGTGTGATAACTATCTACGCTATTGACGTGAGGCAGGTTCAGCTTCTAACAGTCCATTGACTTGGACAAATCTTTCATTAATGTGACCTCAAATCAGGTAGGACTACCCGCTGAACTTAA	Fungi	Basidiomycota	Agaricomycetes	Agaricales	Cortinariaceae			SH223032.07FU	/cortinarius	JQ791126	353	2.53415e-145	1	353	1	0	0	0	0	0	0	0	0	0	0	0	0	0	0	0	0	0	0	0	0	0	0	0	0	0	0	0	0	0	0	0	0	0
FIN1921	CGAAATGCGATAAGTAATGTGAATTGCAGAATTCAGTGAATCATCGAATCTTTGAACGCACATTGCGCCCCTTGGTATTCCGAGGGGCATGCCTGTTCGAGCGTCATTATAACCACTCAAGCCTCGGCTTGGTCTTGGGGTTCGCGGTCTCGCGTCCCTTAAAATCAGTGGCGGTGCCGTCTGGCTCTAAGCGTAGTAATTCTCTCGCTATAGGGTCCCGGCGGTTGCCTGCCAGAACCCCCCCATTTTTTACGGTTGACCTCGGATCAGGTAGGGATACCCGCTGAACTTAA	Fungi	Ascomycota	Leotiomycetes	Helotiales				SH214265.07FU	/meliniomyces	HM164665	289	4.50708e-117	1	293	0.99	0	0	0	0	0	0	0	0	0	0	0	0	0	0	0	0	0	0	0	0	0	0	0	0	0	0	0	0	0	0	0	0	0
FIN1924	CGAAATGCGATAAGTAATGTGAATTGCAGAATTCAGTGAATCATCGAATCTTTGAACGCACCTTGCGCTCCTTGGTATTCCGAGGAGCATGCCTGTTTGAGTGTCATTAATATATATATCAACCTTCTCTTTTTGAGTGGTTTGGATGTGGGGGTTTGCTGGCCTTGTAAAGGGTTCAGCTCCCCTGAAATGCATTAGCAGAACAACCCTGTTCATTGGTGTGATAACTATCTACGCTATTGAATGTAAGGGGCAGTTCAGCTTTCTAACAGTCCTCGGACAATTCATCATTAATGTGACCTCAAATCAGGTAGGACTACCCGCTGAACTTAA	Fungi	Basidiomycota	Agaricomycetes	Agaricales	Cortinariaceae			SH188471.07FU	/cortinarius	FM995585	333	1.70546e-136	1	333	1	0	0	0	0	0	0	0	3	0	19	0	0	0	0	0	0	0	0	0	0	0	0	0	0	0	0	0	0	0	0	0	0	0
FIN1926	CGAAATGCGATACGTAATGTGAATTGCAGAATTCAGTGAATCATCGAATCTTTGAACGCACCTTGCGCCCCTTGGTATTCCGAGGGGCACACCCGTTTGAGTGTCGTGAAAATCTCAACCTCCTCGGTTTCTTCTGGACGCCGAAGGAGGCTTGGACTTTGGAGGCCTTTGCTGGCGTCTCTCGCCAGCTCCTCTCAAATGAATTAGCGTGGTCCTCTTTGCCGAACCTCGACACGTGATAAGATGCTTCCGTGTCTCGGTTTCTGGCTCTGTTGCTTTTGGGACCCGCTTCTAACCGTCTGGACCTTGCGTCGAGACAATGTTCGAGCTCGTATCCCTTCTTGGGAAACCCCCTCGACCCCACGAACCCTTGGCCTCAAATCGGGTGAGACTACCCGC…	Fungi	Basidiomycota	Agaricomycetes	Russulales	Russulaceae	Lactarius			/russula-lactarius	AJ534901	394	2.081e-163	1	408	0.98	0	0	0	0	0	0	0	0	0	0	0	0	0	0	0	0	0	0	0	0	0	0	0	0	0	0	0	0	0	0	0	0	0
FIN1945	CGAAATGCGATAAGTAGTGTGAATTGCAGAGTTCAGTGAATCATCGAATCTTTGAACGCACATTGCGCCCCTTGGTATCCCGAGGGGCATGCCTGTTCGAGCGTCATTTCACCACTCAAGCCTGGCTTGGTGTTGGGCGACGTCCCCTTTGGGGACGCGCCTCGAAACGCTCGGCGGCGTGGCACCGGCTTTAAGCGTAGCAGAATCTTTCGCTTTGAAGGTCGGGGCCCCGTCTGCCGGAAGACCTACTCGCAAGGTTGACCTCGGATCAGGCAGGGATACCCGCTGAACTTAA	Fungi	Ascomycota	Dothideomycetes	Hysteriales	Gloniaceae	Cenococcum	Cenococcum_geophilum	SH199612.07FU	/cenococcum	AY394919	291	5.91236e-118	1	295	0.99	0	0	0	0	0	0	0	0	0	0	0	0	0	0	0	0	0	0	0	0	0	0	11	0	0	0	0	0	0	0	0	0	0
FIN1947	CGAAATGCGATAAGTAGTGTGAATTGCAGAATTCAGTGAATCATCGAATCTTTGAACGCACATTGCGCCCCTTGGTATCCCGAGGGGCATGCCTGTTCGAGCGTCACTTCACCACTCAAGCCTGGCTTGGTGTTGGGCGACGTCCCCTTTGGGGACGCGCCTCGAAACGCTCGGCGGCGTGGCACCGGCTTTAAGCGTAGCAGAATCTTTCGCTTCAAAAGTCAGGGCCCCGTCTGCCGGAAGACCTACTCGCAAGGTTGACCTCGGATCAGGCAGGTATACCCGCTGAACTTAA	Fungi	Ascomycota	Dothideomycetes	Hysteriales	Gloniaceae	Cenococcum		SH199612.07FU	/cenococcum	EU403098	289	4.54696e-117	1	295	0.98	0	0	0	0	0	0	0	0	0	0	0	0	0	0	0	0	0	0	0	0	0	0	0	0	0	0	0	0	0	2	29	0	3
FIN1954	CGAAATGCGATAAGTAATGTGAATTGCAGAATTCAGTGAATCATCGAATCTTTGAACGCACATTGCGCCCCTTGGTATTCCGAGGGGCATGCCTGTTCGAGCGTCATTATGACCACTCAAGCCTAGCTTGGTGTTGGGCGACGTCCCCTTTAGGGACGCGCCTCGAAACACTCGGCGGCGTGGCACCGGCTTTAAGCGTAGCAGAATCTTTCGCTTTGAAAGTCGGGGCCCCGTCTGCCGGAAGACCTACTCACAAGGTTGACCTCGGATCAGGTAGGGATACCCGCTGAACTTAA	Fungi	Ascomycota	Dothideomycetes	Hysteriales	Gloniaceae	Cenococcum		SH199612.07FU	/cenococcum	HM189724	284	7.49072e-115	1	296	0.98	0	0	0	0	0	0	0	0	0	0	0	0	0	0	0	0	0	0	0	3	0	0	8	0	0	0	0	0	0	0	2	0	0
FIN1955	CGAAATGCGATAAGTAGTGTGAATTGCAGAATTCAGTGAATCATCGAATCTTTGAACGCACATTGCGCCCCTTGGTATCCCGAGGGGCATGCCTGTTCGAGCGTCATTTCACCACTCAAGCCTGGCTTGGTGTTGGGCGACGTCCCCTTTAGGGACGCGCCTCGAAACACTCGGCGGCGTGGCACCGGCTTTAAGCGTAGCAGAATCTTTCGCTTTGAAAGTCGGGCCCCGTCTGCCGGAAGACCTACTCACAAGGTTGACCTCGGATCAGGTAGGGATACCCGCTGAACTTAA	Fungi	Ascomycota	Dothideomycetes	Hysteriales	Gloniaceae	Cenococcum		SH199612.07FU	/cenococcum	HM189724	291	5.88642e-118	1	294	0.99	0	0	0	0	0	0	0	0	0	0	0	0	0	0	0	0	0	0	0	0	0	0	0	0	0	0	0	2	0	0	37	0	2
FIN1957	CGAAATGCGATAAGTAATGTGAATTGCAGATTTTCAGTGAATCATCGAATCTTTGAACGCACCTTGCGCCCCTTGGTATTCCGAGGGGCATGCCTGTTTGAGTGTCATTAAATCCTCAACCCCTCCGATTCGTTTCGGTGGGGATTGGACTTGGAGCGTGCTGGCGTCGGTCGGCTCCTCTTAAATGCATCAGCGGAGAAAATGCCTTTTGCGCCTCTGGCCGTTCAGCGTGATAATGATGTTGCGCTGCGGTCGAGCTTAAGGTCCGCTTCCAAAGGTCCTCGGACAAATATACATATGACTTTTGACCTCAAATCAGGTAGGACTACCCGCTGAACTTAA	Fungi	Basidiomycota	Agaricomycetes	Atheliales	Atheliaceae	Tylospora		SH197766.07FU	/amphinema-tylospora	UDB002638	335	2.2929e-137	1	342	0.99	0	0	0	0	6	0	0	0	0	0	0	0	0	0	0	0	0	0	0	0	0	0	0	0	0	0	0	0	0	0	0	0	0
FIN1960	CGAAATGCGATAAGTAGTGTGAATTGCAGAATTCAGTGAATCATCGAATCTTTGAACGCACATTGCGCCCCTTGGTATCCCGAGGGGCATGCCTGTTCGAGCGTCATTATAACCACTCAAGCCTTGGCTTGGTCTTGGGGTTCGCGGTTTCGCGGCCCTTAAAATCAGTGGCGGTGCCGTTTGGCTCTAAGCGTAGTAATTCTCTCGCTATAGGGTCCAGGTGACCACCTGCCAGAACCCCCCATTCTTTACGGTTGACCTCGGATCAGGTAGGGATACCCGCTGAACTTAA	Fungi	Ascomycota	Leotiomycetes	Helotiales		Cadophora		SH214265.07FU	/meliniomyces	EF093155	288	1.24437e-116	1	292	0.99	0	0	0	0	0	0	0	0	0	0	0	0	0	0	0	0	0	0	0	0	0	0	18	0	0	0	0	0	0	0	0	0	0
FIN1968	CGAAATGCGATAAGTAATGTGAATTGCAGATTTTCAGTGAATCATCGAATCTTTGAACGCACCTTGCGCTCCTTGGTATTCCGAGGAGCATGCCTGTTTGAGTGTCATTAAATCCTCAACCCCGTCCGTCGGTCGGGGCTTGGACTTTGGAGCGTGCTGGCGAAGGTCGGCTCCTCTTTAAATGCATCAGCGGAGAAAAACAAACCTTTTTTCCCCCTTCAGCGTGATAACTGTGTTGCGCTGTGGTCGCGAAAGGGTCCGCTCATAATCGTCCTCGGACAAACACTGAATCTGTTTTGACCTCAGATCAGGTAGGACTACCCGCTGAACTTAA	Fungi	Basidiomycota	Agaricomycetes	Atheliales	Atheliaceae	Tylospora		SH192265.07FU	/amphinema-tylospora	KF007260	332	4.74741e-136	1	334	0.99	0	0	0	0	0	0	0	0	0	0	0	0	0	0	0	0	0	0	0	0	0	0	0	0	0	0	0	0	0	0	0	0	0
FIN1975	CGAAATGCGATAAGTAATGTGAATTGCAGAATTCAGTGAATCATCGAATCTTTGAACGCATCTTGCGCTCCTTGGTATTCCGAGGAGCATGCCTGTTTGAGTGTCATTTAAAACTTCTCAACCATTTGGAGTCTCTCCGGGTGGCTTGGAAATGGGGGATGTGCAGGCCAGCAATGGTCTGCTCCCCTGAAATGAATTAGTGGCATCTGAGCAGAGACTACCACAGGTGTGATAACTATTGATCAATGCCTTGGTATATACTGCAGGTTGTTGCTGCTTCTAATGTAATGACCCATTGACAAACTTGACCTCAAATCAGGTAGGATTACCCGCTGAACTTAA	Fungi	Basidiomycota	Agaricomycetes	Agaricales	Inocybaceae	Inocybe		SH196058.07FU	/inocybe	AM882927	342	1.8177e-140	1	342	1	0	0	7	0	0	3	0	0	0	0	0	0	0	0	0	0	0	0	0	0	0	0	0	0	0	0	0	0	0	0	0	0	0
FIN1982	CGAAATGCGATAAGTAATGTGAATTGCAGAATTCAGTGAATCATCGAATCTTTGAACGCACCTTGCGCCCTTTGGCTATTCCGAAGGGCATGCCTGTTTGAGTATCATGAACACCTCAACTCTCATGGTTTGCCATGATGAGCTTGGACTTTGGGGGTCTTGCTGGCCTGTGGTCAGCTCCTCTCAAATGAATCAGCTTTCCAGTGTTTGGTGGCATCACAAGTGTGATAAATATCTACGCTTGTGGTTTCCTGCCAGGTAACCTTCAGTGATGGAGGTTCGCTGGGGCTCATAAATGTCTCTCCTCAGCGAAGACAGCTTTGTAAATGTTTGATCTCAAATCAGGTAGGACTACCCGCTGAACTTAA	Fungi	Basidiomycota	Agaricomycetes	Thelephorales	Thelephoraceae	Tomentella	Tomentella_cinerascens	SH205650.07FU	/tomentella-thelephora	UDB003309	368	6.0451e-152	1	368	1	0	0	0	0	0	0	0	0	0	0	0	0	0	0	0	0	0	0	0	0	0	0	0	0	0	0	0	0	0	0	0	0	0
FIN1987	CGAAATGCGATAAGTAATGTGAATTGCAGAATTCAGTGAATCATCGAATCTTTGAACGCACCTTGCGCTCCTTGGTATTCCGAGGAGCATGCCTGTTTGAGTGTCATTAATATATCAACCTTCTCTTGTTGAGTGGTTTGGATGTGGGGGTTTGCTGGCCTCTTAAAAGGTTTTAGCTCCCCTGAAATGCATTAGCGGAACAACCCTGTTCATTGGTGTGATAACTATCTACGCTATTGAATGTGAAGGGCAGTTTGGCTTTCTAACAGTCCTTGGACAGCTCATCATTAATGTGACCTCAAATCAGGTAGGACTACCCGCTGAACTTAA	Fungi	Basidiomycota		Agaricales		Cortinarius		SH188470.07FU	/cortinarius	KC965470	326	2.12696e-133	1	330	0.99	0	0	0	0	0	0	0	0	0	0	0	0	0	0	0	0	0	0	0	0	0	0	0	0	0	0	0	0	0	0	0	0	0
FIN1988	CGAAATGCGATAAGTAATGTGAATTGCAGAATTCAGTGAATCATCGAATCTTTGAACGCACATTGCGCCCCTTGGTATTCCGAGGGGCATGCCTGTTCGAGCGTCATTATAACCACTCAAGCCTCGGCTTGGTCTTGGGGTTCGCGGTATCGCGGCCCTTAAAATCAGTGGCGGTGCCGTCTGGCTCTAAGCGTAGTAATTCTCTCGCTATAGGGTCCCGGCGGTTACCTGCCAGAACCCCCCCTTTTTTTTTTACGGTTGACCTCGGATCAGGTAGGGATACCCGCTGAACTTAA	Fungi	Ascomycota	Leotiomycetes	Helotiales				SH214265.07FU	/meliniomyces	HM164657	294	2.78433e-119	1	296	0.99	0	0	0	78	0	0	0	0	0	0	0	0	0	0	0	0	4	0	0	0	0	0	0	5	0	0	0	0	0	0	0	0	0
FIN1992	CAAAATGCGATAAGTAATGTGAATTGCAGATTTTCAGTGAATCTTTGAATCTTTGAACGCACCTTGCGCTCCTTGGTATTCTGAGGAGCATGCCTGTTTGAGTGTCATTAAATCCTCAACCCCATCTGTTGGTCGGGGCTTGGACTTTGGAGCGTGCTGGCGAAGGTCGGCTCCTCTTTAAATGCATCAGTGGAGAAAAACAAACCTTTTCCCCCCTTCAGCGTGATAACTGTGTTGCGCTGTGGTTGCGAAAGGGTCCGCTCATAATCGTCCTTGGACAAACACTGAATCTGTTTTGACCTCAGATCAGGTAGGACTACCCGCTGAACTTAA	Fungi	Basidiomycota	Agaricomycetes	Atheliales	Atheliaceae	Tylospora		SH192265.07FU	/amphinema-tylospora	KF007260	306	1.55708e-124	3	333	0.96	0	0	0	0	0	0	0	0	0	0	0	0	0	0	0	0	0	0	0	0	0	0	0	0	0	0	0	0	0	0	0	0	0
FIN2003	CGAAATGCGATAAGTAATGCGAATTGCAGAATTCCGTGAGTCATCGAATCTTTGAACGCACATTGCGCCCCCCGGCTTCCCGGGGGGCATGCCTGTCCGAGCGTCATTGCCATCCCCTCAAGCTCTGCTTGGCTTGTTGGGCCAGCGTCCGCCTGCGGCTCCTGTCGCGGGGGGACGGGCCCGAAAGGCAGTGGCGGCCCCTGGAGACTTGGTCCTTTGGGCGGTGATGCATGGGTCTCTTCATCCACTGTCCCGTTGGCCACGCCCCGGGAGTCTGTCGAACGATTGGTCGTCCCCCTTTAGGTTGACCTCGGATCAGGTAGGGATACCCGCTGAACTTAA	Fungi	Ascomycota	Eurotiomycetes	Eurotiales	Elaphomycetaceae	Elaphomyces	Elaphomyces_muricatus	SH190236.07FU	/elaphomyces	UDB017328	340	1.39792e-139	1	342	0.99	0	0	0	0	0	0	0	8	0	5	8	0	0	3	0	15	0	0	3	0	0	0	0	0	0	0	9	0	0	0	0	0	0
FIN2004	CGAAATGCGATAAGTAGTGTGAATTGCAGAATTCAGTGAATCATCGAATCTTTGAACGCACCTTGCGCCCCTTGGTTATTCCTTGGAGCATGCCTGTTTGAGTATCATGAACACCTCAACTCTCATGGTCTTCCATGATGAGCTTGGACTTTGGGGGTTTGCTGGCCCTGCGGCCGGCTCCTCTCAAATGAATCAGCTTGCCAGTGTTTGGTGGCATCATGGGTGTGATAACTATCTACGCTCGCGGTCGTCTGCCAGGTAACCCTCAGCGATGAGGGTTCATTGGAGCTCATAAACGTCTCTCCTCGGCGAGGACAACTTTTGAACGTTCGATCTCAAATCAGGTAGGATTACCCGCTGAACTTAA	Fungi	Basidiomycota	Agaricomycetes	Thelephorales	Thelephoraceae			SH189355.07FU	/tomentella-thelephora	KC759473	365	1.28497e-150	1	367	0.99	0	0	0	0	0	0	0	0	0	0	0	0	0	0	0	0	0	0	0	0	0	0	0	0	0	0	0	0	0	0	0	0	0
FIN2028	CGAAATGCGATAAGTAATGTGAATTGCAGATTTTCAGTGAATCATCGAATCTTTGAACGCACCTTGCGCTCCTTGGTATTCCGAGGAGCATGCCTGTTTGAGTGTCATTAAATTCTCAACTCCGATCGATTTGTTTCGACCTCGGAGCTTGGACTTTGGAGCGTGCTGGCGTCGGTCGGCTCCTCTTAAATGCATCAGCGGAATCTAACGTTCCGGACGTCAGTGTGATAATCACGTTGCGCTGTCTTTCGGTCCGAAAAGCCCGCTCACAATGGTCTTCGGACAACTTCATATCAAATTTGACCTCAAATCAGGTAGGACTACCCGCTGAACTTAA	Fungi	Basidiomycota	Agaricomycetes	Atheliales	Atheliaceae	Piloderma		SH203891.07FU	/piloderma	DQ469291	326	2.18379e-133	1	337	0.98	0	0	0	0	0	0	0	0	0	0	0	0	0	0	0	0	0	0	0	0	0	0	0	0	0	0	0	0	0	0	0	0	0
FIN2029	CGAAATGCGATAAGTAGTGTGAATTGCAGAATTCAGTGAATCATCGAATCTTTGAACGCACATTGCGCCCCTTGGTATCCCGAGGGGCATGCCTGTTCGAGCGTCATTTCATCACTCAAGCCTGGCTTGGTGTTGGGCGACGTCCCCTTTAGGGACGCGCCTCGAAACACTCGGCGGCGTGGCACCGGCTTTAAGCGTAGCAGAATCTTTCGCTTTGAAAGTCGGGGCCCCGTCTGCCGGAAGACCTACTCACAAGGTTGACCTCGGATCAGGTAGGGATACCCGCTGAACTTAA	Fungi	Ascomycota	Dothideomycetes	Hysteriales	Gloniaceae	Cenococcum		SH199612.07FU	/cenococcum	HM189724	293	7.68776e-119	1	295	0.99	0	0	0	0	0	0	0	0	0	0	0	0	0	0	0	0	0	0	0	0	5	0	0	0	0	0	0	0	0	0	0	0	0
FIN2033	CGAAATGCGATAAGTAATGTGAATTGCAGAATTCAGTGAATCATCGAATCTTTGAACGCACATTGCGCCCCTTGGTATTCCGAGGGGCATGCCTGTTCGAGCGTCATTATAACCACTCAAGCCTCGGCTTGGTCTTGGGGTTCGCGGTCTCGCGGCTCTTAAAATCAGTGGCGGTGCCGTCTGGCTCTAAGCGTAGTAATTCTCTCGCTATAGGGTCCCGGAGGTTACCTGCCAGAACCCCCCATTTTTTTACGGTTGACCTCGGATCAGGTAGGGATACCCGCTGAACTTAA	Fungi	Ascomycota	Leotiomycetes	Helotiales				SH214265.07FU	/meliniomyces	FJ197016	289	4.50708e-117	1	293	0.99	0	0	0	0	0	0	0	0	0	0	0	0	0	0	0	0	0	0	0	0	0	0	0	0	0	0	0	0	0	0	0	3	0
FIN2053	CGAAATGCGATAAGTAGTGTGAATTGCAGAATTCAGTGAATCATCGAATCTTTGAACGCACATTGCGCCCCTTGGTATTCCGAGGGGCATGCCTGTTCGAGCGTCATTATAACCACTCAAGCCTCGGCTTGGTCTTGGGGTTCGCGGTCTCGCGTCCCTTAAAATCAGTGGCGGTGCCGTCTGGCTCTAAGCGTAGTAATTCTCTCGCTATAGGGTCCCGGTGGTTACCTGCCAGAACCCCCCATATTTTACCGGTTGACCTCGGATCAGGTAGGGATACCCGCTGAACTTAA	Fungi	Ascomycota	Leotiomycetes	Helotiales				SH214265.07FU	/meliniomyces	FJ197016	283	2.05011e-114	1	293	0.98	0	0	0	0	0	0	0	0	0	0	0	0	0	0	0	0	0	0	0	0	0	0	0	0	0	0	0	0	0	0	0	0	0
FIN2059	CGAAATGCGATAAGTAATGTGAATTGCAGATTTTCAGTGAATCATCGAATCTTTGAACGCACCTTGCGCCCCTTGGTATTCCGAGGGGCATGCCTGTTTGAGTGTCATTAAATCCTCAACCGTGCCGATTGATTTTCGGTGGGGCTTGGACTTTGGAGCGTGCTGGCGAAGGTCGGCTCCTCTTTAAATGCATCAGCGGAAGAAACCTTTGTCTTTCCCGCCTTCGGTGTGATAATTGTGTTGCGCCGTGGTGGAACTTCAACGATCCGCTTACAATGGTCTTCGGACGAAACCTCATGTCATCTTGACCTCAAATCAGGTAGGACTACCCGCTGAACTTAA	Fungi	Basidiomycota	Agaricomycetes	Atheliales	Atheliaceae	Tylospora		SH213927.07FU	/amphinema-tylospora	AF052562	340	1.39792e-139	1	342	0.99	0	0	0	0	0	0	0	0	4	0	0	0	0	0	0	0	2	2	0	0	0	0	0	3	0	0	0	0	0	0	0	0	0
FIN2064	CGAAATGCGATAAGTAATGTGAATTGCAGAATTCAGTGAATCATCGAATCTTTGAACGCACCTTGCGCTCCTTGGTATTCCGAGGAGCATGCCTGTTTGAGTGTCATTAATATATCAACTTCTTCAGCTTTTTTGCTTGTTGAGTGTTGGATGTGGGGGTTTTTTTGCTGGCCTTTTCTGAAGGTCCAGCTCCCCTGAAATGCATTAGCGGAACAATTTGTTGACTGTTCATTGGTGTGATAATTATCTGCGCTATTGAACTGTGAGGCAAGTTCAGCTTCTAATGGTCCATTGACTTGGACAATTTTATTTATTTAATGTGACCTCAAATCAGGTAGGACTACCCGCTGAACTTAA	Fungi	Basidiomycota	Agaricomycetes	Agaricales	Cortinariaceae	Cortinarius	Cortinarius_illibatus	SH222443.07FU	/cortinarius	UDB001089	353	2.56972e-145	1	357	0.99	0	0	0	0	0	0	0	0	0	0	73	0	0	0	0	2	0	2	0	0	0	0	0	0	0	0	0	0	0	0	0	0	0
FIN2069	CGAAATGCGATAAGTAATGTGAATTGCAGAATTCAGTGAATCATCGAATCTTTGAACGCACCTTGCGCTCCTTGGTATTCCGAGGAGCATGCCTGTTTGAGTGTCATTAATATACATCAACCTTGTGTTGGATGTGGGGGTTTTGTTGGCCTTTGAGAGGTCAGCTCCCCTGAAATGCATTAGCGGAACTAACTTGCCGTTCATTGGTGTGATAAAACTATCTACGTGAAAGGCAGGGTTCAGCTTCTAACAAGTCTATCATTTAATGTGACCTCAAATCAGGTAGGGCTACCCGCTGAACTTAA	Fungi	Basidiomycota	Agaricomycetes	Agaricales	Cortinariaceae	Cortinarius	Cortinarius_balaustinus	SH197307.07FU	/cortinarius	UDB018299	303	2.9829e-123	1	305	0.99	0	0	0	0	0	0	0	0	0	0	0	0	0	0	0	0	0	0	0	0	0	0	0	0	0	0	0	0	0	0	0	0	0
FIN2072	CGAAATGCGATAAGTAGTGTGAATTGCAGAATTCAGTGAATCATCGAATCTTTGAACGCACATTGCGCCCCTTGGTATCCCGAGGGGCATGCCTGTTCGAGCGTCATTTCACCACTCAAGCCTGGCTTGGTGTTTGGCGACGTCCCCTTTAGGGACGCGCCTCGAAACACTCGGCGGCGTGGCACCGGCTTTAAGCGTAGCAGAATCTTTCGCTTTGAAAGTCGGGGCCCCGTCTGCCGGAAGACCTACTCAAGGTTGACCTCGGATCAGGTAGGGATACCCGCTGAACTTAA	Fungi	Ascomycota	Dothideomycetes	Hysteriales	Gloniaceae	Cenococcum		SH199612.07FU	/cenococcum	HM189724	286	9.61249e-116	1	293	0.98	0	0	0	0	3	0	0	0	0	0	0	0	0	0	0	0	0	0	0	0	0	0	0	0	0	0	0	3	0	2	0	0	0
FIN2073	CGAAATGCGATACGTAATGTGAATTGCAGAATTCAGTGAATCATCGAATCTTTGAACGCACCTTGCGCCCCTTGGTATTCCGAGGGGCACACCCGTTTGAGTGTCGTGAAAATCTCAACCTCCTCGGTTTCTTCTGGACGCCGAAGGAGGCTTGGACTTTGGAGGCCTTTGCTGGCGTGTCTCGCCAGCTCCTCTTAAATGAATTAGCGTGGTCCTCTTTGCCGAACCTCGACACGTGATAAGATGCTTCCGTGTCTCGGTTTCTGGCTCTGTTGCTTTTGGGACCCGCTTCTAACCGTCTGGACCTTGCGTCGAGACAATGTTCGAGCTCGTATCCCTTCTTGGGAAACCCCCTCGACCCCACGAACCCTTGGCCTCAAATCGGGTGAGACTACCCGC…	Fungi	Basidiomycota	Agaricomycetes	Russulales	Russulaceae	Lactarius			/russula-lactarius	AJ534901	398	3.51844e-165	1	408	0.98	0	0	0	0	0	0	0	0	0	0	0	0	0	0	0	0	0	0	0	0	0	0	0	0	0	0	0	0	0	0	0	0	0
FIN2075	CGAAATGCGATAAGTAATGTGAATTGCAGATTTTCAGTGAATCATCGAATCTTTGAACGCACCTTGCGCTCCTTGGTATTCCGAGGGGCATGCCTGTTTGAGTGTCATTAAATTCTCAACTCTGATTTGATTTGTTTCTTATCGGAGCTTGGACTTTGGAGCGTGCTGGCGTAAGGTCGGCTCCTCTTAAATGTATCAGCGGAATCTAACCTTTGGATTCTGGACATCGGTGTGATAATAAAAGTTGCGCCGTCGTTCTACTTCAAAGTCCGCTTACAATGGTCTTTTGACAAACTCTTATCAAATTTGACCTCAAATCAGGTAGGACTACCCGCTGAACTTAA	Fungi	Basidiomycota	Agaricomycetes	Atheliales	Atheliaceae	Piloderma		SH196704.07FU	/piloderma	EU292220	342	1.83097e-140	1	344	0.99	0	0	0	0	0	0	0	0	0	0	0	0	0	0	0	0	0	0	0	0	0	0	0	0	0	0	0	0	0	0	0	0	0
FIN2085	CGAAATGCGATAAGTAATGTGAATTGCAGAATTCAGTGAATCATCGAATCTTTGAACGCACATTGCGCCCCTTGGTATCCCGAGGGGCATGCCTGTTCGAGCGTCATTTCACCATTCAAGCCTGGCTTGGTGTTGGGCGACGTCCCCTTTGGGGACGCGCTTCGAAATGCTCGGCGGCGTGGCACCGGCTTTAAGCGTAGCAGAATCTTTCGCTTTGAAAGTCGGGGCCCCGTCTGCCGGAAGACCTACTCAAGGTTGACCCCGGATCAGGTAGGGATACCCGCTGAACTTAA	Fungi	Ascomycota	Dothideomycetes	Hysteriales	Gloniaceae	Cenococcum			/cenococcum	AB848418	287	3.46622e-116	1	293	0.98	0	2	0	0	10	0	24	0	0	0	0	0	0	0	0	0	0	0	0	0	0	0	0	0	0	0	0	4	0	0	0	0	0
FIN2088	CGAAATGCGATAAGTAATGTGAATTGCAGATTTTCAGTGAATCATCGAATCTTTGAACGCACCTTGCGCCCCTTGGTATTCCGAGGGGCATGCCTGTTTGAGTGTCATTAAATCCTCAACCGCGCCGATTGATTTCGGTGGGGCTTGGACTTTGGAGCGTGCTGGCGAAGGTCGGCTCCTCTTTAAATGCATCAGCGGAAGAAACCTTTGTCTTTCCTGCCTTCGGTGTGATAATTGTGTTGCGCCGCGGTGGAACTTCAACGATCCGCTTACAATGGTCTTCGGACGAATACCTCATGTCATCTTGACCTCAAATCAGGTAGGACTACCCGCTGAACTTAA	Fungi	Basidiomycota	Agaricomycetes	Atheliales	Atheliaceae	Tylospora			/amphinema-tylospora	AF052561	336	8.26808e-138	1	342	0.99	0	0	0	0	0	0	0	0	0	0	0	0	0	0	0	0	0	0	0	0	0	0	0	0	0	0	0	0	0	0	0	0	0
FIN2091	CGAAATGCGATAAGTAATGTGAATTGCAGAATTCAGTGAATCATCGAATCTTTGAACGCACCTTGCGCTCCTTGGTATTCCGAGGAGCATGCCTGTTTGAGTGTCATTAATATATATCAAACTTCTCATTGCTGAGTGGTTTGGATGTGGGGGTTTGCTGGCTTCTTAAATGAGTTCAGCTCTCCTGAAATGTATTAGCAGAACAACCCGTTCATTGGCGTGATAACTATCTACGCTATTGAATGTGAGGGACAGTTCAGCTTTCTAACAGTCCTTGGACAACTTATCATTTATGTGACCTCAAATCAGGTAGGACTACCCGCTGAACTTAA	Fungi	Basidiomycota	Agaricomycetes	Agaricales	Cortinariaceae	Cortinarius		SH188642.07FU	/cortinarius	HQ285366	326	2.14319e-133	1	332	0.99	2	0	0	0	0	0	0	0	0	0	0	0	0	0	0	0	0	0	0	0	0	0	0	0	0	0	0	0	0	0	0	0	0
FIN2094	CGAAATGCGATAAGTAATGTGAATTGCAGAATTCAGTGAATCATCGAATCTTTGAACGCACATTGCGCCCCTTGGTATTCCGAGGGGCATGCCTGTTCGAGCGTCATTATAACCACTCAAGCCTCGGCTTGGTCTTGGGGTTCGCGGTCTCGCGGCCCTTAAAATCAGTGGCGGTACCGTCTGGCTCTAAGCGTAGTAATTCTCTCGCTATAGGGTCCCGGCGGTGGCTTGCCAGAACCCCCCTATTTTTCTACGGTTGACCTCGGATCAGGTAGGGATACCCGCTGAACTTAA	Fungi	Ascomycota	Leotiomycetes	Helotiales	Helotiaceae	Meliniomyces		SH214265.07FU	/meliniomyces	JQ711936	280	4.39173e-113	1	294	0.98	0	0	0	0	0	0	0	0	0	0	0	0	0	0	0	0	0	0	0	0	0	0	0	0	0	0	0	0	0	0	0	0	0
FIN2095	CGAAATGCGATACGTAATGTGAATTGCAGAATTCAGTGAATCATCGAATCTTTGAACGCACCTTGCGCCCCTTGGTATTCCGAGGGGCACACCCGTTTGAGTGTCGTGAAAATCTCAACCTCCTCGGTTTCTTCTGGACGCCGAAGGAGGCTTGGACTTTGGAGGCCTTTGCTGGCGTCTCTCGCCAGCTCCTCTCAAATGAATTAGCGGGGTCCTCTTTGCCGATCCTCGACGTGTGATAAGATGTTTCCATGTCTTGGTTTCTGGCTCTGTTGCCTTTGGGACCCGCTTCTAACCGTCTCAAGTCGAGACAACGTTTGAGCGTGTCTCCCTTCTCGGGAAACACCCTCGAGCCCACGAACCCTTGACCTCAAATCGGGTGAGACTACCCGCTGAACT…	Fungi	Basidiomycota	Agaricomycetes	Russulales	Russulaceae	Lactarius	Lactarius_vietus	SH176403.07FU	/russula-lactarius	UDB011511	400	4.49424e-166	1	402	0.99	0	0	0	0	0	0	0	0	0	0	0	0	0	0	0	0	0	0	0	0	0	0	0	0	0	0	0	0	0	0	0	0	0
FIN2096	CGAAATGCGATAAGTAATGTGAATTGCAGAATTCAGTGAATCATCGAATCTTTGAACGCACATTGCGCCCTTTGGTATTCCGAGGGGCATGCCTGTTCGAGCGTCATTATAACCACTCAAGCCTTGGCTTGGTATTGGGGTTCGCGGTCTCGCGGCCCTTAAAATCAGTGGCGGTGCCGTCTGGCTCTAAGCGTAGTAATTCTCTCGCTATAGGGTCCCGGTGGTTACCTGCCAGAACCCCCCATTTTTTACGGTTGACCTCGGATCAGGTAGGGATACCCGCTGAACTTAA	Fungi	Ascomycota	Leotiomycetes	Helotiales				SH214265.07FU	/meliniomyces	FJ197016	283	2.04104e-114	1	292	0.98	0	0	0	0	0	0	0	0	0	0	0	0	0	0	0	0	0	0	0	0	0	0	0	0	0	0	0	0	0	0	0	0	0
FIN2098	CGAAATGCGATAAGTAATGTGAATTGCAGAATTCAGTGAATCATCGAATCTTTGAACGCACCTTGCGCTCCTTGGTATTCCGAGGAGCATGCCTGTTTGAGTGTCATTAATATATATCAAACTTCTCATTGCTGAGTGGTTTGGATGTGGGGGTTTGCTGGCTTCTTAAATGAGTTCAGCTCCCCTGAAATGCATTAGCAGAACAACCCGTTCATTGGCGTGATAACTATCTACGCTATTGAATGTGAGGGACAGTTCAGCTTTCTAACAGTCCTTGGACAACTTATCATTTATGTGACCTCAAATCAGGTAGGACTACCCGCTGAACTTAA	Fungi	Basidiomycota	Agaricomycetes	Agaricales	Cortinariaceae	Cortinarius		SH188642.07FU	/cortinarius	HQ285366	330	3.6236e-135	1	332	0.99	86	0	0	0	0	0	0	0	0	0	0	0	0	0	0	0	0	0	0	0	0	0	0	0	0	0	0	0	0	0	0	0	0
FIN2101	CGAAATGCGATAAGTAATGTGAATTGCAGAATTCAGTGAATCATCGAATCTTTGAACGCACCTTGCGCTCCTTGGTATTCCGAGGAGCATGCCTGTTTGAGTGTCATTAATATATCAACCTCCTCAAGTTTTGACTTGTCGAGTGTTTGGATGTGGGGGTCTTTTGCTGGTCTCTTTTGAGGTCGGCTCCCCTAAAATGCATTAGCGGAACAATCTGTTGACCCCGTTCATTGGTGTGATAACTATCTACGCTTTTGACGTGAAACAGGTTCAGCTTCTAACAGTCCATTGACTTGGACAATTTTTCATTAATGTGACCTCAAATCAGGTAGGACTACCCGCTGAACTTAA	Fungi	Basidiomycota	Agaricomycetes	Agaricales	Cortinariaceae	Cortinarius			/cortinarius	AB848448	351	1.93524e-144	1	351	1	0	0	0	0	0	4	0	0	0	0	0	0	0	0	0	0	0	0	0	0	0	0	0	0	0	0	0	0	0	0	0	0	0
FIN2102	CGAAATGCGATACGTAATGTGAATTGCAGAATTCAGTGAATCATCGAATCTTTGAACGCACCTTGCGCCCCTTGGTATTCCGAGGGGCACACCCGTTTGAGTGTCGTGAAAATCTCAACCTTCTCGGTTTCTTCTGAACACCGAAGGAGGCTTGGACTTTGGAGGCCTTTGCTGGCGTCTCTCGCCAGCTCCTCTCAAATGAATTAGCGGGGTCCTCTTTGCCGATCCTCGACGTGTGATAAGATGTTTCCATGTCTTGGTTTCTGGCTCTGTCGCCTTTGGGACCCGCTTCTAACCGTCTCAAGTCGAGACAACGTTTGAGCGTGCCTCCCTTCTCGGGAAACACCCTCGAGCCCACGAACCCTTGACCTCAAATCGGGTGAGACTACCCGCTGAACT…	Fungi	Basidiomycota	Agaricomycetes	Russulales	Russulaceae	Lactarius	Lactarius_vietus	SH176403.07FU	/russula-lactarius	UDB011511	394	2.04427e-163	1	402	0.99	0	0	0	0	0	0	0	0	0	0	0	0	0	0	0	0	0	0	0	0	0	0	0	0	0	0	0	0	0	0	0	0	0
FIN2103	CGAAATGCGATAAGTAATGTGAATTGCAGAATTCAGTGAATCATCGAATCTTTGAACGCACATTGCGCCCCTTGGTATTCCGGGGGGCATGCCTGTTCGAGCGTCATTATAACCCCTCAAGCTCAGCTTGGTGTTGGGGCCTGCCATCTGGCAGCCCTTAAAATCAGTGGCGGTGCCATCTGGCTCTAAGCGTAGTAATTTTTCTCGCTACAGAGTTCTGATGGATGCTTGCCATTAACCCCCAATTTTTTATGGTTGACCTCGGATCAGGTAGGGATACCCGCTGAACTTAA	Fungi	Ascomycota	Leotiomycetes	Helotiales				SH198112.07FU	/helotiales1	GU083075	293	7.62032e-119	1	293	1	0	0	0	0	0	0	0	0	2	0	0	0	0	0	0	0	0	0	0	0	0	0	0	0	0	0	0	0	0	0	0	0	0
FIN2104	CGAAATGCGATAAGTAATGTGAATTGCAGAATTCAGTGAATCATCGAATCTTTGAACGCACCTTGCGCCCTTTGGCTATTCCGAAGGGCATGCCTGTTTGAGTATCATGAACACCTCAACTCTCATGGTTCGCCATGATGAGCTTGGACTTTGGGGGTCTTGCTGGCCTATGGTTGGCTCCTCTCAAATGGATCAGCTTGCCAGTGTTTGGTGGCATCACAGGTGTGATAAATATCTACGCTTGTGGTTTCCACCATATAGCCTTCAGCGATGAAGGCTCTCTGGAGCTCACAAATGTCCCTCCTCAGCGAGGACAGCTTTTGAACATTTGATCTCAAATCAGGTAGGATTACCCGCTGAACTTAA	Fungi	Basidiomycota	Agaricomycetes	Thelephorales	Thelephoraceae			SH184514.07FU	/tomentella-thelephora	JN544505	359	5.82535e-148	1	366	0.99	0	0	0	0	0	0	0	0	0	0	0	0	0	0	0	0	0	0	0	0	0	0	0	0	0	0	0	0	0	0	0	0	0
FIN2116	CGAAATGCGATAAGTAATGTGAATTGCAGAATTCAGTGAATCATCGAATCTTTGAACGCACCTTGCGCCCCTTGGCCATTCCGAGGGGCATGCCTGTTTGAGTATCATGAACACCTCAACTCTCATGGTTTGCCATGATGAGATTGGACTTTGGGGGTTTTGCTGGCCATGCGGTTGGCTCCTCTCAAATGAATTAGCTTGCCAGTGTTTGGTGGCGTCACAGGTGTGATAACTGTCTGCGCTTGTGGCTGTCTGCCAGGTGACCTTCAGTGATGAAGGCTTGCTGGAGCTTCCAAACGTCTCTCCTGAGTGAAGACAGCTTTTTGATCGTTCGATCTCAAATCAGGTAGGACTACCCGCTGAACTTAA	Fungi	Basidiomycota		Thelephorales		Tomentella		SH184550.07FU	/tomentella-thelephora	GU328629	369	2.1871e-152	1	369	1	0	0	0	0	0	0	0	0	0	0	0	0	0	0	0	0	0	0	0	0	0	0	0	0	0	0	0	0	0	0	0	0	0
FIN2130	CGAAATGCGATAAGTAATGCGAATTGCAGAATTCCGTGAGTCATCGAATCTTTGAACGCACATTGCGCCCCCCGGCTTCCCGGGGGGCATGCCTGTCCGAGCGTCATTGCCATCCCCTCAAGCTCTGCTTGGCTTGTTGGGCCAGCGTCCGCCTGCGGCTCCTGTCGTGGGGGGATGGGCCCGAAAGGCAGTGGCGGCTCCTGGAGACTTGGTCCTTTGGGCGGTGATGCATGGGTCTCTTCATCCACCGTCCCGTTGGCCACGCCCCGGGAGTCTGTCGAACGATTGGTCTTCCCCCTTTAGGTTGACCTCGGATCAGGTAGGGATACCCGCTGAACTTAA	Fungi	Ascomycota	Eurotiomycetes	Eurotiales	Elaphomycetaceae	Elaphomyces	Elaphomyces_muricatus	SH190236.07FU	/elaphomyces	HM030601	338	1.07509e-138	1	342	0.99	0	0	0	0	0	6	0	0	13	0	0	0	0	0	0	0	0	0	0	0	0	0	0	0	0	0	67	0	0	0	0	0	0
FIN2131	CGAAATGTGATAAGTAATGTGAATTGCAGAATCCAGTGAATCATCGAATCTTTGAACGCATCTTGCGCTCCTTGGCATTCCGAGGAGCATGCCTGTTTGAGTGTCATTAAACTATCAAAACACTTTTTTTGTTGAAGTGTTTTGGACTTTGGGAGTACTGTGCTGGTCTCTTTTGTTTTGGACCCAGCTCTCCTCAAAAGCATTAACTTTGGGGAACCATCAGTGTGATATATCATTTTGTTTATACGCTGGCTTTCTCCTTTTAAAAATGCCCCTTTGACCTCAAATCAGGTAGGACTACCCGCTGAACTTAA	Fungi	Basidiomycota	Agaricomycetes	Agaricales	Amanitaceae	Amanita	Amanita_fulva	SH192283.07FU	/amanita	UDB015176	312	3.17774e-127	1	314	0.99	0	0	0	6	0	0	0	0	0	0	0	0	0	0	0	0	0	0	0	0	0	0	0	0	0	0	2	0	0	0	0	0	0
FIN2133	CGAAATGCGATAAGTAATGTGAATTGCAGAATTCAGTGAATCATCGAATCTTTGAACGCACCTTGCGCTCCTTGGTATTCCGAGGAGCATGCCTGTTTGAGTGTCATGAAATTCTCAACTGCCCCAGGCTTTGTGGCCTGCAGGTGAAGTTGGACTTGGAGGTATGCTGGCGCATGAATGGGCTTTGTGCCCTGCCTTGCTTGTTGGCTCCTCTCGAATGCATGAGCTTTCCAATCCTTGGCAAAGTATCGTCGATGTGATAATTGTCTACGTCGCCCGAGAAAGCCGAAAAGGGGAAATCTTTGATCACGCTGGGGTGACCCGTGTCTGACAAATTCGACCTCAAATCAGGTAGGACTACCCGCTGAACTTAA	Fungi	Basidiomycota	Agaricomycetes	Thelephorales	Thelephoraceae	Tomentellopsis	Tomentellopsis_submollis	SH184844.07FU	/tomentellopsis	UDB016634	374	1.35557e-154	1	374	1	0	0	0	0	0	0	0	0	0	0	0	0	0	0	0	0	0	0	0	0	0	0	0	0	0	0	0	0	0	0	0	0	0
FIN2141	CGAAATGCGATAAGTAATGTGAATTGCAGAATTCAGTGAATCATCGAATCTTTGAACGCACCTTGCGCTCCTTGGTATTCCGAGGAGCATGCCTGTTTGAGTGTCATTAATATAATCAACCTTCTCTTTTTGAGTGGTTTGGATGTGGGGGTTTGCTGGCCTTTTAAAAGGTTCAGCTCCTCTGAAATGCATTAGCAGAACAACCTTGCTCATTGGTGTGATAACTATCTACGCTTATGAATGTGAGGGGCAGTTCAGCTTTCTAATGGTCTTTGGACAATTCATCATTAATGTGACCTCAAATCAGGTAGGACTACCCGCTGAACTTAA	Fungi	Basidiomycota	Agaricomycetes	Agaricales	Cortinariaceae	Cortinarius			/cortinarius	AJ889946	330	3.59615e-135	1	330	1	0	0	0	0	0	0	0	0	0	45	0	0	0	0	3	0	0	0	0	0	0	0	0	0	0	0	0	0	0	0	0	0	0
FIN2143	CGAAATGCGATAAGTAATGTGAATTGCAGAATTCAGTGAATCATCGAATCTTTGAACGCACCTTGCGCCCTTTGGCCATTCCGAAGGGCATGCCTGTTTGAGTATCATGAACACCTCAACTCTTCATGGTTTTCCGTGATGAGCTTGGACTTTGGGGGGTTTTGCTGGTCTATGGTCAGCTCCTCTAAAATGAATCAGCTTGCCAGTGTTTGGTGGGCATCACAGGTGTGATAACTATCTACGCTTGTGGTTTTCCACCAGGTAACCTTCGGCAGTGGAGGTTCACTGGAGCTCACAGATGTCTCTCCTTGGTGAGGACAGCCCTTTGAATGTTTGATCTCAAATCAGGTAGGACTACCCGCTGAACTTAA	Fungi	Basidiomycota	Agaricomycetes	Thelephorales	Thelephoraceae	Tomentella		SH177806.07FU	/tomentella-thelephora	HM189968	357	4.55521e-147	1	371	0.98	0	0	0	0	0	0	0	0	0	0	0	0	0	0	0	0	0	0	0	0	0	0	0	0	0	0	0	0	0	0	0	0	0
FIN2146	CGAAATGCGATACGTAATGTGAATTGCAGAATTCAGTGAATCATCGAATCTTTGAACGCACCTTGCGCCCCTTGGTATTCCGAGGGGCACACCCGTTTGAGTGTCGTGAAAATCTCAACCTCCTCGGTTTCTTCTGGACGCCGAAGGAGGCTTGGACTTTGGAGGCCTTTGCTGGCGTCTCTCGCCAGCTCCTCTCAAATGAATTAGCGGGGTCCTCTTTGCCGATCCTCGACGTGTGATAAGATGTTTCCATGTCTTGGTTTCTGGCTCTGTCGCCTTTGGGACCCGCTTCTAACCGTCTTGACCTTGCGTCGAGACAATGTTCGAGCATGTCTCCCCATTCTCGGGAAGCTCCCTCGACCCCACGAACCCCTTGACCTCAAATCGGGTGAGACTACC…	Fungi	Basidiomycota	Agaricomycetes	Russulales	Russulaceae	Lactarius		SH182377.07FU	/russula-lactarius	FJ876167	366	5.31541e-151	1	411	0.95	0	0	0	0	0	0	0	0	2	0	0	0	0	0	0	0	3	0	0	0	0	0	0	0	0	0	0	0	0	0	0	0	0
FIN2150	CGAAATGCGATAAGTAGTGTGAATTGCAGAATTCAGTGAATCATCGAATCTTTGAACGCACATTGCGCCCCTTGGTATCCCGAGGGGCATGCCTGTTCGAGCGTCATTTCACCATTCGAGCCTGGCTTGGTGTTGGGCGACGTCCCCTTTGGGGACGCGCTTCGAAATGCTCGGCGGCGTGGCACCGGCTTTAAGCGTAGCAGAATCTTTCGCTTTGAAAGTCGGGGCCCCGTCTGCCGGAAGACCTACTCAAGGTTGACCTCGGATCAGGTAGGGATACCCGCTGAACTTAA	Fungi	Ascomycota	Dothideomycetes	Hysteriales	Gloniaceae	Cenococcum			/cenococcum	AB848418	289	4.50708e-117	1	293	0.99	0	2	0	0	2	0	0	0	0	0	0	5	0	0	0	0	0	0	0	0	0	0	0	2	0	0	0	3	0	0	0	0	0
FIN2153	CGAAATGCGATAAGTAATGTGAATTGCAGAATTCAGTGAATCATCGAATCTTTGAACGCACATTGCGCCCCTTGGTATTCCGGGGGGCATGCCTGTTCGAGCGTCATTATAACCCCTCAAGCTCAGCTTGGTGTTGGGGCCTGCCGTCTGGCAGCCCTTAAAATCAGTGGCGGTGCCATCTGGCTCTAAGCGTAGTAATTTTTCTCGCTACAGAGTTCTAGTGGATGCTTGCCATCAACCCCCAATTTTCTATGGTTGACCTCGGATCAGGTAGGGATACCCGCTGAACTTAA	Fungi	Ascomycota	Leotiomycetes	Helotiales				SH198112.07FU	/helotiales1	GU083029	291	5.86049e-118	1	293	0.99	0	0	0	0	0	0	0	0	0	0	0	0	0	0	0	0	0	0	0	0	0	0	0	0	0	0	0	0	0	0	0	0	0
FIN2157	CGAAATGCGATACGTAATGTGAATTGCAGAATTCAGTGAATCATCGAATCTTTGAACGCACCTTGCGCCCCTTGGTATTCCGAGGGGCACACCCGTTTGAGTGTCGTGAAAATCTCAACCTCCTCGGTTTCTTCTGGGGACCAAAGCAGGCTTGGACTTTGGAGGCCTTTTGCTGGCACCTCTCTCTTTTGAAGGCCAGCTCCTCTTAAATGAATTAGCAGGGTCCTCTTTGCCGATCCTCGACGTGTGATAAGATGTTTTTCCATGTCTTGGTTTCTGGCTCTGTCACCTTTGGGACCCGCTTCTAACCGTCTTGACCTTGCGTCGAGACAATGTTCGAGCATGTCTCCCCATTCTCGGGAAGCTCCCTCGACCCCACGAACCCCTTGACCTCAAATC…	Fungi	Basidiomycota	Agaricomycetes	Russulales	Russulaceae	Lactarius		SH182379.07FU	/russula-lactarius	HM189809	418	5.07501e-174	1	424	0.99	0	0	0	2	0	0	0	0	0	0	0	0	0	0	0	0	0	0	2	0	0	0	0	0	0	0	0	0	0	0	0	0	0
FIN2159	CGAAATGCGATAAGTAATGTGAATTGCAGAATTCAGTGAATCATCGAATCTTTGAACGCGCATTGCGCCCCTTGGTATTCCGAGGGGCATGCCTGTTCGAGCGTCATTATAACCACTCAAGCCTCGGCTTGGTCTTGGGGTTCGCGGTCCCGCGGCCCTTAAAATCAGTGGCGGTGCCGTCTGGCTCTAAGCGTAGTAATTCTCTCGCTATAGGGTCCCGGCGGTTACCTGCCAGAACCCCCCATTTTTTACGGTTGACCTCGGATCAGGTAGGGATACCCGCTGAACTTAA	Fungi	Ascomycota	Leotiomycetes	Helotiales				SH214265.07FU	/meliniomyces	DQ273323	286	9.56996e-116	1	292	0.98	0	0	0	0	0	0	0	0	0	0	0	0	0	0	0	0	0	0	0	0	0	0	0	0	0	0	0	0	0	0	0	0	0
FIN2168	CGAAATGCGATAAGTAATGTGAATTGCAGAATTCAGTGAATCATCGAATCTTTGAACGCACATTGCGCCCCTTGGTATTCCGAGGGGCATGCCTGTTCGAGCGTCATTATAACCACTCAAGCCTCGGCTTGGTCTTGGGGTTCGCGGTATCGCGGCCCTTAAAATCAGTGGCGGTGCCGTCTGGCTCTAAGCGTAGTAATTCTCTCGCTATAGGGTCCCGGCGGTTACCTGCCAGAACCCCCCCATTTTTCTATGGTTGACCTCGGATCAGGTAGGGATACCCGCTGAACTTAA	Fungi	Ascomycota	Leotiomycetes	Helotiales				SH181080.07FU	/meliniomyces	HM164651	288	1.25543e-116	1	294	0.99	0	0	0	0	0	0	0	0	0	0	0	0	0	0	0	0	0	0	0	0	3	0	0	0	0	0	0	0	0	0	0	0	0
FIN2173	CGAAATGCGATAAGTAATGTGAATTGCAGAATTCAGTGAATCATCGAATCTTTGAACGCACCTTGCGCTCCTTGGTATTCCGAGGAGCATGCCTGTTTGAGTGTCATTAAATTCTCAACCTTTATCACTTTTTGCTGATAATGGCTTGGATATGGGGGTCTATTTTGCTGGCTTCTTTACGGATGGTCAGCTCCCCTTAAATGCATTAGCCGGTGCCCCGCGTGGACTGTCTATTGGTGTGATAATTATCTACGCCGTGGACATCTGCAATTATATGGGTTTGCACTGCTTCCAACCGTCTGTTCAATCGGACAATACATGACAATTTGACCTCAAATCAGGTAGGACTACCCGCTGAACTTAA	Fungi	Basidiomycota	Agaricomycetes	Agaricales	Cortinariaceae	Hebeloma			/hebeloma-alnicola	KM576602	362	2.71304e-149	1	364	0.99	0	0	0	0	0	0	0	0	0	0	0	0	0	0	0	0	0	0	0	0	0	0	0	0	0	0	0	0	0	0	0	0	0
FIN2183	CGAAATGCGATAAGTAATGTGAATTGCAGAATTCAGTGAATCATCGAATCTTTGAACGCACATTGCGCCCCTTGGTATTCCGAGGGGCATGCCTGTTCGAGCGTCATTATAACCACTCAAGCCTCGGCTTGGTCTTGGGGTTCGCGGTCTCGCGGCCCTTAAAATCAGTGGCGGTGCCGTCTGGCTCTAAGCGTAGTAATTCTCTCGCTATAGGGTCCCGGTGGTTACCTGCCAGAACCCCCCATTTTTTACAGGTTGACCTCGGATCAGGTAGGGATACCCGCTGAACTTAA	Fungi	Ascomycota	Leotiomycetes	Helotiales				SH214265.07FU	/meliniomyces	FJ197016	287	3.46622e-116	1	293	0.98	0	0	0	0	0	0	0	0	0	0	0	0	0	0	0	0	0	0	0	0	3	0	0	0	0	0	0	0	0	0	0	0	0
FIN2187	CGAAATGCGATACGTAATGTGAATTGCAGAATTCAGTGAATCATCGAATCTTTGAACGCACCTTGCGCCCCTTGGTATTCCGAGGGGCACACCCGTTTGAGTGTCGTGAAAATCTCAACCTTCTCGGTTTCTTCTGGACACCGAAGGAGGCTTGGACTTTGGAGGCCTTTGCTGGCGTCTCTCGCCAGCTCCTCTCAAATGAATTAGCGGGGTCCTCTTTGCCGATCCTCGACGTGTGATAAGATGTTTCCATGTCTTGGTTTCTGGCTCTGTTGCTTTTGGGACCCGCTTCTAACCGTCTCAACCCGAGACAATGTTTGGGCGTGTCTCCCTTCTCGGGAAACACCCTCAAGCCCACGAACCCTTGACCTCAAATCGGGTGAGACTACCCGCTGAACT…	Fungi	Basidiomycota	Agaricomycetes	Russulales	Russulaceae	Lactarius		SH176406.07FU	/russula-lactarius	HM189794	396	2.65814e-164	1	402	0.99	0	0	0	0	0	0	0	0	0	0	0	0	0	0	0	0	0	0	0	0	0	0	0	0	0	0	0	0	0	0	0	0	0
FIN2190	CGAAATGCGATAAGTAATGTGAATTGCAGAATTCAGTGAATCATCGAATCTTTGAACGCACATTGCGCCCCTTGGTACTCCGAGGGGCATGCCTGTTCGAGCGTCATTATAACCACTCAAGCCTCGGCTTGGTCTTGGGGTTCGCGGTCCCGCGGCCCTTAAAATCAGTGGCGGTGCCGTCTGGCTCTAAGCGTAGTAATTCTCTCGCTATAGGGTCCCGGCGGTTACCTGCCAGAACCCCCCATTTTTTACGGTTGACCTCGGATCAGGTAGGGATACCCGCTGAACTTAA	Fungi	Ascomycota	Leotiomycetes	Helotiales				SH214265.07FU	/meliniomyces	DQ273323	286	9.56996e-116	1	292	0.98	0	0	0	0	0	0	0	0	0	0	0	0	0	0	0	0	0	0	0	0	0	0	0	0	0	0	0	0	0	0	0	0	0
FIN2193	CGAAATGCGATACGTAATGTGAATTGCAGAATTCAGTGAATCATCGAATCTTTGAACGCACCTTGCGCCCCTTGGTATTCCGAGGGGCACACCCGTTTGAGTGTCGTGAAAATCTCAACCTTCTCGGTTTCTTCTGAACACCGAAGGAGGCTTGGACTTTGGAGGCCTTTGCTGGCGTCTCTCGCCAGCTCCTCTCAAATGAATTAGCGGGGTCCTCTTTGCCGATCCTCGACATGTGATAAGATGTTTCCATGTCTTGGCTTTATGGCTCTGTTGCCTTTGGGACCCGCTTCTAACCGTCTCAACCCGAGACAATGTTTGGGCGTGTCTCCCTTCTCGGGAAACACCCTCAAGCCCACGAACCCTTGACCTCAAATCGGGTGAGACTACCCGCTGAAC…	Fungi	Basidiomycota	Agaricomycetes	Russulales	Russulaceae	Lactarius		SH176406.07FU	/russula-lactarius	HM189794	385	1.98912e-159	1	403	0.98	0	0	0	0	0	0	0	0	0	0	0	0	0	0	0	0	0	0	0	0	0	0	0	0	0	0	0	0	0	0	0	0	0
FIN2195	CGAAATGCGATACGTAATGTGAATTGCAGAATTCAGTGAATCATCGAATCTTTGAACGCACCTTGCGCCCCTTGGTATTCCGAGGGGCACACCCGTTTGAGTGTCGTGAAAATCTCAACCTCCTCGGTTTCTTCTGGACACCGAAGGAGGCTTGGACTTTGGAGGCCTTTGCTGGCGTCTCTCGCCAGCTCCTCTCAAATGAATTAGCGGGGTCCTCTTTGCCGATCCTCGACGTGTGATAAGATGTTTCCATGTCTTGGTTTCTGGCTCTGTTGCTTTTGGGACCCGCTTCTAACCGTCTCAACCCGAGACAATGTTTGGGCGTGTCTCCCTTCTCGGGAAACACCCTCAAGCCCACGAACCCTTGACCTCAAATCGGGTGAGACTACCCGCTGAACT…	Fungi	Basidiomycota	Agaricomycetes	Russulales	Russulaceae	Lactarius		SH176406.07FU	/russula-lactarius	HM189794	398	3.45635e-165	1	402	0.99	0	0	0	0	0	0	0	0	0	0	0	0	0	0	0	0	0	0	0	0	0	0	0	0	0	0	0	0	0	0	0	0	0
FIN2196	CGAAATGCGATAAGTAGTGTGAATTGCAGAATTCAGTGAATCATCGAATCTTTGAACGCACATTGCGCCCCTTGGTATCCCGAGGGGCATGCCTGTTCGAGCGTCATTATAACCACTCAAGCCTCGGCTTGGTCTTGGGGTTCGCGGTCTCGCGTCCCCTAAAATCAGTGGCGGTGCCGTCTGGCTCTAAGCGTAGTAATTCTCTCGCTATAGGGTCCCGGCGGTTGCCTGCCAGAACCCCCCATTTTTTACGGTTGACCTCGGATCAGGTAGGGATACCCGCTGAACTTAA	Fungi	Ascomycota	Leotiomycetes	Helotiales				SH214265.07FU	/meliniomyces	HM164665	286	9.56996e-116	1	292	0.98	0	0	0	0	0	0	0	0	0	0	0	0	0	0	0	0	0	0	0	0	0	0	0	0	0	0	0	0	0	0	0	4	0
FIN2199	CGAAATGCGATAAGTAATGTGAATTGCAGAATTCAGTGAATCATCGAATCTTTGAACGCACCTTGCGCTCCTTGGTATTCCGAGGAGCATGCCTGTTTGAGTGTCATTAAGTATATCAACCCCTCTTGTTGAGTGGCTTGGATGTGGGGGGTTTTGCTGGCCTCTTAAAAAGGTTCAGCTCTCCTGAAATGCATTAGCAGAACAACCTGTTCGTTCATTGGTGTGATAACTATCTACGCTATTGAATGTGGGGCAGTTCAGCTTCTTAACAGTCCTTGGACAATTTATCATTTTATGTGACCTCAAATCAGGTAGGACTACCCGCTGAACTTAA	Fungi	Basidiomycota	Agaricomycetes	Agaricales	Cortinariaceae			SH197827.07FU	/cortinarius	HM044561	332	4.74741e-136	1	334	0.99	0	0	0	0	0	0	0	0	0	0	0	0	0	0	0	0	0	0	0	0	0	0	0	0	0	0	0	0	0	0	0	0	0
FIN2200	CGAAATGCGATAAGTAATGTGAATTGCAGAATTCAGTGAATCATCGAATCTTTGAACGCACCTTGCGCCCCTTGGCTATTCCGAGGGGCATGCTTGTTTGAGTATCATGAACACCTCAACTCTCATGGTTCGCCATGATGAGCTTGGACTCTGGGGGTTTTGCTGGCCCGCGGTCGGCTCCCCTCAAATGAATCAGCCTCCCAGTGTTTGGTGGCATCACGGGTGTGATAAATATCTACGCTCGCGGTTGTCTGCCAGGTAACCTTTGGTGACAAAGGTTTGCTGGAGCTCACAGATGTCTCTCCTCGGTGAGGACAGCTTTTTTGAACGTTCGATCTCAAATCAGGTAGGACTACCCGCTGAACTTAA	Fungi	Basidiomycota	Agaricomycetes	Thelephorales	Thelephoraceae	Tomentella		SH184509.07FU	/tomentella-thelephora	HM189976	365	1.29357e-150	1	369	0.99	0	0	0	0	40	0	0	0	0	0	0	0	0	0	0	0	0	0	0	0	0	0	0	0	0	0	0	0	0	0	0	0	0
FIN2203	CGAAATGCGATAAGTAATGTGAATTGCAGAATTCAGTGAATCATCGAATCTTTGAACGCACATTGCGCCCCTTGGTATTCCGAGGGGCATGCCTGTTCGAGCGTCATTATAACCACTCAAGCCTCGGCTTGGTCTTGGGGTTCGCGGTCTCGCGTCCTTTAAAATCAGTGGCGGTGCCGTCTGGCTCTAAGCGTAGTAATTCTCTCGCTATAGGGTCCCGGCGGTGGCTTGCCAGAACCCCCCTATTTTTCTATGGTTGACCTCGGATCAGGTAGGGATACCCGCTGAACTTAA	Fungi	Ascomycota	Leotiomycetes	Helotiales	Helotiaceae	Meliniomyces		SH214265.07FU	/meliniomyces	JQ711936	280	4.39173e-113	1	294	0.98	0	0	0	0	0	0	0	0	0	0	0	0	0	0	0	0	0	0	0	0	0	0	0	0	0	0	0	0	0	0	0	0	0
FIN2204	CGAAATGCGATAAGTAATGTGAATTGCAGATTTTCAGTGAATCATCGAATCTTTGAACGCACCTTGCGCTCCTTGGTATTCCGAGGAGCATGCCTGTTTGAGTGTCATTAAATTCTCAACTCTGATCGATTTGTTTCGACTTCGGAGCTTGGATTTGGAGCGTGCTGGCGTCGGTCGGCTCCTCTTAAATGCATCAGCGGAATCTAACGTTTCGGACGTCAGTGTGATAATCATGTTGCGCTGTCAACCGATCCTGAAAGGCCCGCTCATAATGGTCTTCGGACAACTTCATATCAAATTTGACCTCAAATCAGGTAGGACTACCCGCTGAACTTAA	Fungi	Basidiomycota	Agaricomycetes	Atheliales	Atheliaceae			SH203892.07FU	/piloderma	KC412523	326	2.18379e-133	1	337	0.98	0	0	0	0	0	0	0	0	0	0	0	0	0	0	0	0	0	0	0	0	0	0	0	0	0	0	0	0	0	0	0	0	0
FIN2220	CGAAATGCGATAAGTAGTGTGAATTGCAGAATTCAGTGAATCATCGAATCTTTGAACGCACATTGCGCCCCTTGGTATCCCGAGGGGCATGCCTGTTCGAGCGTCATTTCACCACTCAAGCCTGGCTTGGTGTTGGGCGACGTCCCCTTTGGGGACGCGCCTCGAAACGCTCGGCGGCGTGGCACCGGCTTTAAGCGTAGCAGAATCTTTCGCTTCAAAAGTCAGGACCCCGTCTGCCGGAAGACCTACTCGCAAGGTTGACCTCGGATCAGGCAGGGATACCCGCTGAACTTAA	Fungi	Ascomycota	Dothideomycetes	Hysteriales	Gloniaceae	Cenococcum		SH199612.07FU	/cenococcum	EU403098	291	5.91236e-118	1	295	0.99	0	0	0	0	0	0	0	0	0	0	0	0	0	0	0	0	0	0	0	0	0	0	0	0	0	0	0	0	0	0	3	0	2
FIN2222	CGAAATGCGATAAGTAATGTGAATTGCAGAATTCAGTGAATCATCGAATCTTTGAACGCACCTTGCGCTCCTTGGTATTCCGAGGAGCATGCCTGTTTGAGTGTCATTAATATATATCAACCTTCTCTTTACTGAGTGGTTTGGATGTGGGGGTTTGCTGGCCTCTTGAAGGGGTCAGCTTCCCTGAAATGCATTAGCAGAACAGCCTGTTCGTTCCATTGGTGTGATAACTATCTACGCTATTGAATGATGAAGGCAAGTTCAGCTTTCTAACCGTCTTTGGACAATTTATCATCTATATGTGACCTCAAATCAGGTAGGACTACCCGCTGAACTTAA	Fungi	Basidiomycota	Agaricomycetes	Agaricales	Cortinariaceae	Cortinarius			/cortinarius	AJ236076	312	3.50068e-127	1	339	0.97	0	0	0	24	0	0	0	0	0	0	0	0	0	0	0	0	0	0	0	0	0	0	0	0	0	0	0	0	0	0	0	0	0
FIN2228	TGAAATGCGATAAGTAATGTGAATTGCAGAATCTCGTGAATCATCGAATCTTTGAACGCACATTGCGCCCTATGGTATTCCGTAGGGCATGCCTGTCTGAGCGTCAGCTCCCACCCACTCAAGCATCTTTTATTTGGGATTCTTGGAATGATTTGGAGAGATGTCTTGTCATAGAGACGTCCTCCAGAAATTCATAGGCAGTATGGTTTGCACCTGAACCAGACGTAATAATAATAAAATCGTTTGATTGGGAATAATTGTGCTTGCCTTAACCCACCCATTTTTCTCATTTGGGTGACCTCAGATCAGGTAGGGATACCCGCTGAACTTAA	Fungi	Ascomycota	Pezizomycetes	Pezizales	Pezizaceae			SH193726.07FU	/terfezia-peziza depressa	UDB002589	332	4.71172e-136	1	332	1	0	0	0	0	0	0	0	0	0	0	0	0	0	0	0	0	0	0	0	0	0	0	0	0	0	0	0	0	0	0	0	0	0
FIN2229	CGAAATGCGATAAGTAATGTGAATTGCAGAATTCAGTGAATCATCGAATCTTTGAACGCACATTGCGCCCCTTGGTATTCCGAGGGGCATGCCTGTTCGAGCGTCATTATAACCACTCAAGCCTCGGCTTGGTCTTGGGGTTCGCGGTCTCGCGTCCTTTAAAATCAGTGGCGGTGCCGTCTGGCTCTAAGCGTAGTAATTCTCTCGCTATAGGGTCCCGGCGGTGGCTTGCCAGAACCCCCCTATTTTTCTACGGTTGACCTCGGATCAGGTAGGGATACCCGCTGAACTTAA	Fungi	Ascomycota	Leotiomycetes	Helotiales	Helotiaceae	Meliniomyces		SH214265.07FU	/meliniomyces	JQ711936	282	5.71051e-114	1	294	0.98	0	0	0	0	0	0	0	0	0	0	0	0	0	0	0	0	0	0	0	0	0	0	0	0	0	0	0	0	0	0	0	0	0
FIN2235	CGAAATGCGATAAGTAATGTGAATTGCAGAATTCAGTGAATCATCGAATCTTTGAACGCACATTGCGCCCCTTGGTATTCCGAGGGGCATGCCTGTTCGAGCGTCATTATAACCACTCAAGCCTCGGCTTGGTCTTGGGGTTCGCGGTATCGCGGCCCTTAAAATCAGTGGCGGTGCCGTCTGGCTCTAAGCGTAGTAATTCTCTCGCTATAGGGTCCCGGCGGTTACCTGCCAGAACCCCCCCTTTTTTTTTACGGTTGACCTCGGATCAGGTAGGGATACCCGCTGAACTTAA	Fungi	Ascomycota	Leotiomycetes	Helotiales				SH214265.07FU	/meliniomyces	HM164657	292	2.13197e-118	1	295	0.99	0	0	0	18	0	0	0	0	0	0	0	0	0	0	0	0	0	0	0	0	0	0	0	0	0	0	0	0	0	0	0	0	0
FIN2253	CGAAATGCGATAAGTAATGTGAATTGCAGATTTTCAGTGAATCATTGAATCTTTGAACGCACCTTGCGCCCCTTGGTATTCCGAGGGGCATGCCTGTTTGAGTGTCATTAAATCCTCAACCGCGCCGATTGATTTTGGTGGGGCTTGGACTTTGGAGCATGCTGGCAAAGGTCGGCTCCTCTTTAAATGCATCAGCGGAAGAGACCTTTGTCTTTCCTGCCTTCGGTGTGATAATCGTGTTGTGCCGCGGTGGAACTTCAACGATCCGCTTACAATGGTCTTCGGACGAAACCTCATGTCATCTTGACCTCAAATCAGGTAGGACTACCCGCTGAACTTAA	Fungi	Basidiomycota	Agaricomycetes	Atheliales	Atheliaceae	Tylospora		SH213927.07FU	/amphinema-tylospora	AB254392	327	7.99172e-134	1	341	0.97	0	0	0	0	5	2	0	0	0	0	0	0	0	0	0	0	0	0	0	0	3	0	0	0	0	5	0	0	0	0	0	0	0
FIN2255	CGAAATGCGATAAGTAATGTGAATTGCAGAATTCAGTGAATCATCGAATCTTTGAACGCACCTTGCGCTCCTTGGTATTCCGAGGAGCATGCCTGTTTGAGTGTCATTAAATTCTCAACCTTCCATGTTTTATTAGCATGGTTAGGCTTGGATGTGGGGGTTGCGGGCTTCATCAATGATGTCAGCTCTCCTTAAATGCATTAGCGGAACTTTTGTGGACCGTCTATTGGTGTGATAGTTATCTACGCCGTGGATGTGATGCAGCTTTATGAAGTTCAGCTTCTAACCGTCCATTGATTTTGACAATTTGACCTCAAATCAGGTAGGACTACCCGCTGAACTTAA	Fungi	Basidiomycota	Agaricomycetes	Agaricales				SH179285.07FU	/laccaria	FJ876163	337	3.01407e-138	1	345	0.99	0	0	0	0	0	0	0	3	0	0	0	0	0	0	0	0	0	0	0	0	0	0	0	0	0	0	0	0	0	0	0	0	0
FIN2266	CGAAATGCGATAAGTAATGTGAATTGCAGATTTTCAGTGAATCATCGAATCTTTGAACGCACCTTGCGCCCCTTGGTATTCCGAGGGGCATGCCTGTTTGAGTGTCATTAAATTCTCAACTCCGATTTGATTTGTTTCTTATCGGAGCTTGGACTTTGGAGCGTGCTGGCGTAAGGTCGGCTCCTCTTAAATGTATCAGCGGAATCTAACCTTTGAATTCTGGACATCGGTGTGATAATAAAAGTTGTGCCGTCGTTCTACTTCAAAGTCCGCTTACAATGGTCTTTTGACAAACTCTTATCAAATTTGACCTCAAATCAGGTAGGACTACCCGCTGAACTTAA	Fungi	Basidiomycota	Agaricomycetes	Atheliales	Atheliaceae	Piloderma		SH196704.07FU	/piloderma	UDB001733	340	1.40813e-139	1	344	0.99	0	0	0	0	0	0	0	0	0	0	0	0	0	0	0	0	0	0	0	0	0	0	0	0	0	0	0	0	0	0	0	0	0
FIN2267	CGAAATGCGACAAGTAATGTGAATTGCAGATTTTCAGTGAATCATCGAATCTTTGAACGCACCTTGCGCTCCTTGGTATTCCGAGGAGCATGCCTGTTTGAGTGTCATTAAATTCTCAAACTCCGATCGATTTGTTTCGACTTCGGGGCTTGGATTTGGAGCGTGCTGGCGTCGGTCGGCTCCTCTTAAATGCATCAGCGGAATCTAACGTTCCGGACGTCAGTGTGATAATCACGTTGCGCTGTCTTTCGGTCCGAAAAGCCCGCTCACAATGGTCTTCGGACAACTTCATATCAAATTTGACCTCAAATCAGGTAGGACTACCCGCTGAACTTAA	Fungi	Basidiomycota	Agaricomycetes	Atheliales	Atheliaceae	Piloderma		SH203891.07FU	/piloderma	DQ469291	335	2.25106e-137	1	337	0.99	0	0	0	0	0	0	0	0	0	0	0	0	0	0	0	0	0	0	0	0	0	0	0	0	0	0	0	0	0	0	0	0	0
FIN2273	CGAAATGCGATAAGTAATGTGAATTGCAGAATTCAGTGAATCATCGAATCTTTGAACGCACCTTGCGCTCCTTGGTATTCCGAGGAGCATGCCTGTTTGAGTGTCATTAATATATCAACCTCTTCAGCTTTTGCTTGTTGAGTGTTGGATGTGGGGGGTCTTTTGCTGGCCTTTTTTTAGAGGTCAGCTTCCCTAAAATTTATTAGCGGAACAATTTGTTGACCGTTCATTGGTGTGATAATTATCTACGCTATTGACGTGAGGCAGTTCAGCTTCTAACAGTCCATTGACTTGGACAAATTTTCATTAATGTGACCTCAAATCAGGTAGGACTACCCGCTGAACTTAA	Fungi	Basidiomycota	Agaricomycetes	Agaricales	Cortinariaceae	Cortinarius	Cortinarius_anomalus	SH196664.07FU	/cortinarius	AM161514	343	6.72199e-141	1	349	0.99	0	0	0	0	0	0	0	0	0	0	0	0	0	0	0	0	0	0	0	0	0	0	0	0	0	0	0	0	0	0	0	0	0
FIN2274	CGAAATGCGATAAGTAATGTGAATTGCAGAATTCAGTGAATCATCGAATCTTTGAACGCACCTTGCGCTCCTTGGTATTCCGAGGAGCATGCCTGTTTGAGTGTCATTAATATATATCAACCTTCTCATTTTTGAGTGGTTTGGATGTGGGGGTTTGCTGGCCTCTTAAATGAGTTCAGCTCCTCTGAAATGCATTAGCAGAACAACCCTGTTCATTGGCGTGATAACTATCTACGCTATTGAATGTGAGGGACGGTTCAGCTTTCTAACAGTCCTTGGACAACTTATCATGTATGTGACCTCAAATCAGGTAGGACTACCCGCTGAACTTAA	Fungi	Basidiomycota	Agaricomycetes	Agaricales	Cortinariaceae	Cortinarius		SH188472.07FU	/cortinarius	HM069434	331	1.3116e-135	1	333	0.99	0	0	0	0	0	0	0	0	0	0	0	0	0	0	0	0	0	0	0	0	0	0	0	0	0	0	0	0	0	0	0	0	0
FIN2275	CGAAATGCGATACGTAATGTGAATTGCAGAATTCAGTGAATCATCGAATCTTTGAACGCACCTTGCGCCCCTTGGTATTCCGAGGGGCACACCCGTTTGAGTGTCGTGAAAATCTCAACCTCCTCGGTTTCTTCTGGACGCCGAAGGAGGCTTGGACTTTGGAGGCCTTTGCTGGCGTCTCTCGCCAGCTCCTCTCAAATGAATTAGCGGGGTCCTCTTTGCCAACCCTCGACATGTGATAAGATGTTTCCATGTCTTGGTTTATGGCTCTGTTGCTTTTGGGACCCGCTTCTAATCGTCTCAATGACAACGTTTGAGAGCGTCTCCCTTCTCGGGAAACCCTCTCGAACCCACGAACCCTTGACCTCAAATCGGGTGAGACTACCCGCTGAACTTAA	Fungi	Basidiomycota	Agaricomycetes	Russulales	Russulaceae	Lactarius			/russula-lactarius	AJ534935	375	5.27149e-155	1	398	0.97	0	0	0	0	0	0	0	0	0	0	0	0	0	0	0	0	0	0	0	0	0	0	0	0	0	0	0	0	0	3	0	0	0
FIN2277	CGAAATGCGATAAGTAATGCGAATTGCAGAATTCCGTGAGTCATCGAATCTTTGAACGCACATTGCGCCCCCCGGCTTCCCGGGGGGCATGCCTGTCCGAGCGTCATTGCCATCCCCTCAAGCTCTGCTTGGCTTGTTGGGCCAGCGTCCGCCTGCGGCTCCTGTCGTGGGGGGACGGGCCCGAAAGGCAGTGGCGGCTCCTGGAGACTTGGTCCTTTGGGCGGTGATGCATGGGTCTCTTCATCCACCGTCCCGTTGGCCACGCCCCGGGAGTCTGTCGAACGATGGGTCTTCCCCCTTTAGGTTGACCTCGGATCAGGTAGGGATACCCGCTGAACTTAA	Fungi	Ascomycota	Eurotiomycetes	Eurotiales	Elaphomycetaceae	Elaphomyces	Elaphomyces_muricatus	SH190236.07FU	/elaphomyces	HM030601	338	1.07509e-138	1	342	0.99	0	0	0	0	0	0	0	0	0	0	0	0	2	0	0	0	0	0	0	0	0	0	0	0	0	0	6	0	0	0	0	0	0
FIN2283	CGAAATGCGATAAGTAATGTGAATTGCAGAATTCAGTGAATCATCGAATCTTTGAACGCACATTGCGCCCCTTGGTATTCCGAGGGGCATGCCTGTTCGAGCGTCATTATAACCACTCAAGCCTCGGCTTGGTCTTGGGGTTCGCGGTCTCGCGGCCCTTAAAATCAGTGGCGGTGCCGTCTGGCTCTAAGCGTAGTAATTCTCTCGCTATAGAGTCCCGGTGGCTACCTGCCAGAACCCCCCAGTTTTTACGGTTGACCTCGGATCAGGTAGGGATACCCGCTGAACTTAA	Fungi	Ascomycota	Leotiomycetes	Helotiales	Helotiaceae	Rhizoscyphus		SH214265.07FU	/meliniomyces	AM084704	290	1.61804e-117	1	292	0.99	0	0	0	0	0	0	0	0	6	0	0	0	0	0	0	0	0	0	0	0	0	0	0	0	0	0	0	0	0	0	0	0	0
[truncated: 751 more rows]
[truncated: 158 more columns]

## Sheet: Table S3
Supplementary Table S3. Detailed metadata for root samples (B, birch; P, pine; S, spruce)
[truncated: 192 more rows]
